# Supplementary material for: A Mapping of Drug Space from the Viewpoint of Small Molecule Metabolism
Source: PLoS Comput Biol. 2009 Aug 21;5(8):e1000474. doi: 10.1371/journal.pcbi.1000474 (PMC2727484; doi:10.1371/journal.pcbi.1000474)
Supplement: Dataset S1 — MetaCyc reaction sets (0.47 MB TXT) [file pcbi.1000474.s001.txt]

GLUCOSE-1-PHOSPHATE-PHOSPHODISMUTASE-RXN	Glucose-1-phosphate phosphodismutase	GLC-1-P:ALPHA-GLUCOSE-16-BISPHOSPHATE:GLC
D-XYLULOSE-REDUCTASE-RXN	D-xylulose reductase	NAD:XYLITOL:NADH:D-XYLULOSE
HALOALKANE-DEHALOGENASE-RXN	Haloalkane dehalogenase	WATER:CPD-8517:CPD-8516:CPD-8512:CPD-7877:CPD-7876:CPD-7875:CPD-7874:CPD-7873:CPD-7872:CPD-7871:CPD-7869:CPD-7868:CPD-7867:CPD-7845:2-ETHYLHEXAN-1-OL:CPD-8224:CPD-8223
PROCOLLAGEN-GALACTOSYLTRANSFERASE-RXN	Procollagen galactosyltransferase	UDP-GALACTOSE:UDP
CITRATE-(RE)-SYNTHASE-RXN	CITRATE-(RE)-SYNTHASE-RXN	OXALACETIC_ACID:WATER:CIT:CO-A
3.6.3.33-RXN	Vitamin B12-transporting ATPase	WATER:ATP:ADP
1.3.99.17-RXN	Quinoline 2-oxidoreductase	WATER:QUINOLINE:ISOQUINOLIN-12H-ONE
PNKIN-RXN	PNKIN-RXN	ATP:PYRIDOXINE:ADP:PYRIDOXINE-5P
RXN-4229	RXN-4229	CPD-3945:NADPH:CPD-3946:NADP
RXN-4228	RXN-4228	CPD-3946:CPD-712
RXN-4225	RXN-4225	CPD-707:OXYGEN-MOLECULE:NADPH:CPD-3943:WATER:NADP
RXN-4224	RXN-4224	CPD-4142:CPD-4143
RXN-4226	RXN-4226	CPD-3943:CPD-3945
RXN-4221	RXN-4221	CPD-4127:CPD-4142
GLU6PDEHYDROG-RXN	Glucose-6-phosphate 1-dehydrogenase	GLC-6-P:NADP:D-6-P-GLUCONO-DELTA-LACTONE:NADPH
RXN-4222	RXN-4222	CPD-706:CPD-4141
RXN-8018	RXN-8018	CPD-7403:WATER:CPD-7404:AMMONIA
RXN-8019	RXN-8019	CPD-7404:WATER:CPD-7405:AMMONIA
RXN-8016	RXN-8016	CPD-7399:WATER:CPD-7400:AMMONIA
RXN-8017	RXN-8017	CPD-7400:WATER:CYANURIC-ACID:AMMONIA
RXN-8014	RXN-8014	SINAPALDEHYDE:NADP:WATER:SINAPATE:NADPH
RXN-8015	RXN-8015	CPD-7398:WATER:CPD-7399:AMMONIA
RXN-8012	RXN-8012	CPD-7389:UDP-GLUCOSE:CPD-7392:UDP
RXN-8010	RXN-8010	CPD-3041:UDP-GLUCOSE:CPD-7391:UDP
RXN-8011	RXN-8011	BUTEIN:UDP-GLUCOSE:CPD-7390:UDP
2.3.1.72-RXN	Indoleacetylglucose--inositol O-acyltransferase	MYO-INOSITOL:CPD-1102:CPD-165:GLC
FRUCTOKINASE-RXN	Fructokinase	FRU:ATP:FRUCTOSE-6P:ADP
2.1.1.130-RXN	Precorrin-2 C20-methyltransferase	S-ADENOSYLMETHIONINE:ADENOSYL-HOMO-CYS
2.3.1.126-RXN	Isocitrate O-dihydroxycinnamoyltransferase	CPD-162:CO-A
DLACTDEHYDROGFAD-RXN	DLACTDEHYDROGFAD-RXN	D-LACTATE:PYRUVATE
TRANS-2-ENOYL-COA-REDUCTASE-(NAD+)-RXN	TRANS-2-ENOYL-COA-REDUCTASE-(NAD+)-RXN	NAD:NADH
METHIONINE--GLYOXYLATE-TRANSAMINASE-RXN	Methionine--glyoxylate transaminase	GLYOX:MET:GLY:CPD-479
DGTPTRIPHYDRO-RXN	Deoxyguanosinetriphosphate triphosphohydrolase	WATER:DGTP:P3I:DEOXYGUANOSINE
2.8.1.6-RXN	biotin synthase	DETHIOBIOTIN:S-ADENOSYLMETHIONINE:CPD-249:BIOTIN:CH33ADO:MET
RXN1F-20	Magnesium chelatase	ATP:PROTOPORPHYRIN_IX:WATER:ADP
RXN1F-28	RXN1F-28	CPD-734:S-ADENOSYLMETHIONINE:ADENOSYL-HOMO-CYS:CPD1F-2
UDPGLCNACEPIM-RXN	UDP-N-acetylglucosamine 2-epimerase	UDP-N-ACETYL-D-GLUCOSAMINE:UDP-MANNAC
SORB6PDEHYDROG-RXN	Sorbitol-6-phosphate 2-dehydrogenase	D-SORBITOL-6-P:NAD:FRUCTOSE-6P:NADH
3.6.3.32-RXN	Quaternary-amine-transporting ATPase	WATER:ATP:ADP
RXN-2506	RXN-2506	2-HYDROXY-6-2-CARBOXYPHENYL-6-OXO-24-:WATER:PHTHALATE:CPD-2681
RXN-2505	RXN-2505	3-2-CARBOXYPHENYLCATECHOL:OXYGEN-MOLECULE:2-HYDROXY-6-2-CARBOXYPHENYL-6-OXO-24-
RXN-2502	RXN-2502	110-DIHYDRO-110-DIHYDROXYFLUOREN-9-ONE:NAD:WATER:3-2-CARBOXYPHENYLCATECHOL:NADH
RXN-2501	RXN-2501	9FLUORENONE:OXYGEN-MOLECULE:NADH:110-DIHYDRO-110-DIHYDROXYFLUOREN-9-ONE:NAD
R305-RXN	R305-RXN	CPD-616:OXYGEN-MOLECULE:CPD-617
2.5.1.46-RXN	Deoxyhypusine synthase	SPERMIDINE:CPD-313
ENDOPOLYPHOSPHATASE-RXN	Endopolyphosphatase	WATER:PPI:P3I
HOMSUCTRAN-RXN	Homoserine O-succinyltransferase	HOMO-SER:O-SUCCINYL-L-HOMOSERINE:CO-A
ACID-PHOSPHATASE-RXN	Acid phosphatase	WATER:TRANS-2-HEXENOL:CPD-8727:CPD-8726:CPD-8723:CPD-8722:CPD-8715:CPD-8714:CPD-8710:CPD-8709:CPD-8706:CPD-8705:CPD-8692:CPD-8691:CIS-3-HEXENOL
RXN-6081	RXN-6081	2-ACETO-LACTATE:DIACETYL:CARBON-DIOXIDE
ARYL-SULFOTRANSFERASE-RXN	Aryl sulfotransferase	PAPS:PAP:PHENOL:P-NITROPHENOL:CPD-6483:CPD-259:CPD-108:COUMARYL-ALCOHOL:4-HYDROXY-BENZYL-ALCOHOL:2R3S-3-PHENYLCYCLOHEXA-35-DIENE-12-:2-AMINOPHENOL:ISOEUGENOL:CPD-6481
GLUCUROISOM-RXN	Glucuronate isomerase	GLUCURONATE:FRUCTURONATE
SPONTPRO-RXN	SPONTPRO-RXN	L-GLUTAMATE_GAMMA-SEMIALDEHYDE:WATER
1.3.1.54-RXN	Precorrin-6X reductase	NADP:NADPH
LACTATE-MALATE-TRANSHYDROGENASE-RXN	Lactate--malate transhydrogenase	OXALACETIC_ACID:L-LACTATE:PYRUVATE:MAL
R12-RXN	R12-RXN	CPD-26:FRUCTOSE-6P
2.1.1.147-RXN	Corydaline synthase	S-ADENOSYLMETHIONINE:PALMATINE:NADPH:ADENOSYL-HOMO-CYS:CORYDALINE:NADP
D-GLUTAMINASE-RXN	D-glutaminase	GLUTAMIDE:WATER:AMMONIA:D-GLT
SERINE--GLYOXYLATE-AMINOTRANSFERASE-RXN	Serine--glyoxylate aminotransferase	GLYOX:SER:OH-PYR:GLY
PHOSICITDEHASE-RXN	isocitrate dehydrogenase kinase (NADP)	ATP:ADP
RXN-3103	RXN-3103	CPD-3021:OXYGEN-MOLECULE:CPD-3001:WATER
RXN-3102	RXN-3102	CPD-3021:OXYGEN-MOLECULE:CPD-2982:WATER
RXN66-169	RXN66-169	CPD-2742:NADPH:OXYGEN-MOLECULE:CPD-3188:NADP:WATER
RXN66-168	RXN66-168	CPD-2742:UDP-GLUCURONATE:CPD-2747:UDP
RXN66-165	RXN66-165	CPD-3191:CPD-3192
RXN-6550	RXN-6550	CPD1F-137:2-KETOGLUTARATE:OXYGEN-MOLECULE:CPD-6224:SUC:CARBON-DIOXIDE
RXN66-167	RXN66-167	CPD-2742:CPD-3184
RXN66-166	RXN66-166	CPD-2742:CPD-3185
RXN66-161	RXN66-161	CPD-2742:NADPH:OXYGEN-MOLECULE:CPD-2750:NADP:WATER
RXN66-163	RXN66-163	CPD-2742:NADPH:OXYGEN-MOLECULE:CPD-2751:NADP:WATER
RXN66-162	RXN66-162	CPD-2750:UDP-GLUCURONATE:CPD-2752:UDP
RXN-7938	ADP-dependent short-chain-acyl-CoA hydrolase	WATER:CO-A:PROPIONATE
RXN-7682	RXN-7682	HYPOXANTHINE:NAD:WATER:XANTHINE:NADH
RXN-7683	RXN-7683	PHYTOL:CTP:CPD-7025:CDP
RXN-7680	RXN-7680	CPD-6971:OXYGEN-MOLECULE:2-KETOGLUTARATE:CPD-6974:SUC:CARBON-DIOXIDE
RXN-7686	RXN-7686	NARINGENIN-CMPD:2-KETOGLUTARATE:OXYGEN-MOLECULE:CPD-431:SUC:CARBON-DIOXIDE:WATER
TOLUENE-DIOXYGENASE-RXN	Toluene dioxygenase	TOLUENE:OXYGEN-MOLECULE:NADH:NAD:TOLUENECISDHDIOL
RXN-7933	RXN-7933	CPD-7224:WATER:L-CITRULLINE:ACET
THREONINE-ALDOLASE-RXN	Threonine aldolase	THR:ACETALD:GLY
RXN0-1483	Ferroxidase	OXYGEN-MOLECULE:WATER
3.1.3.14-RXN	Methylphosphothioglycerate phosphatase	WATER:S-METHYL-3-PHOSPHO-1-THIO-D-GLYCERATE:S-METHYL-1-THIO-D-GLYCERATE
2.7.1.155-RXN	Diphosphoinositol-pentakisphosphate kinase	ATP:5-DIPHOSPHO-1D-MYO-INOSITOL-12346P:ADP
2-NITROPHENOL-2-MONOOXYGENASE-RXN	2-nitrophenol 2-monooxygenase	OXYGEN-MOLECULE:NADPH:CPD-258:NITRITE:WATER:NADP:CATECHOL
ALPHA-AMINO-ACID-ESTERASE-RXN	alpha-amino-acid esterase	WATER:TRANS-2-HEXENOL:CPD-8727:CPD-8726:CPD-8723:CPD-8722:CPD-8715:CPD-8714:CPD-8710:CPD-8709:CPD-8706:CPD-8705:CPD-8692:CPD-8691:CIS-3-HEXENOL
ALCOHOL-OXIDASE-RXN	Alcohol oxidase	OXYGEN-MOLECULE:HYDROGEN-PEROXIDE:CPD-8517:CPD-8516:CPD-8512:CPD-7877:CPD-7876:CPD-7875:CPD-7874:CPD-7873:CPD-7872:CPD-7871:CPD-7869:CPD-7868:CPD-7867:CPD-7845:2-ETHYLHEXAN-1-OL:TRANS-2-HEXENAL:CPD-8728:CPD-8724:CPD-8716:CPD-8711:CPD-8707:CPD-8693:CPD-8685:CPD-8684:CPD-8660:CPD-8491:CPD-7968:CPD-7620:CPD-7558:CPD-7557:CPD-7207:CPD-7202:CIS-3-HEXENAL:CPD-8686
RXN0-5038	RXN0-5038	CAMP:WATER:AMP
RXN-6884	RXN-6884	OXYGEN-MOLECULE:WATER
RXN-6883	RXN-6883	UBIQUINOL-8:QH2:UBIQUINONE-9:UBIQUINONE-8:UBIQUINONE-30
GLYCERATE-DEHYDROGENASE-RXN	Glycerate dehydrogenase	GLYCERATE:NAD:OH-PYR:NADH
RXN-7066	RXN-7066	UDP-GLUCOSE:UDP
RXN-7067	RXN-7067	UDP-GLUCOSE:UDP
RXN-7064	RXN-7064	UDP-GLUCOSE:UDP
RXN-7065	RXN-7065	UDP-GLUCOSE:UDP
RXN-7062	RXN-7062	UDP-GLUCOSE:UDP
RXN-7063	RXN-7063	UDP-GLUCOSE:UDP
RXN-7061	RXN-7061	CPD-6562:S-ADENOSYLMETHIONINE:CPD-6561:ADENOSYL-HOMO-CYS
AMYLOSUCRASE-RXN	Amylosucrase	SUCROSE:FRU
1.1.1.289-RXN	Sorbose reductase	SORBITOL:NADP:SORBOSE:NADPH
2.1.1.86-RXN	Tetrahydromethanopterin S-methyltransferase	METHYL-THMPT:THMPT
RXN0-1261	RXN0-1261	BIS-P-NITROPHENOLPHOSPHATE:WATER:CPD-194:P-NITROPHENOL
HYDROXYGLUTAMATE-DECARBOXYLASE-RXN	Hydroxyglutamate decarboxylase	CPD-48:AMINOBUT-CPD:CARBON-DIOXIDE
6.3.2.16-RXN	D-alanine--alanyl-poly(glycerolphosphate) ligase	ALANYL-POLYGLYCEROLPHOSPHATE:D-ALANINE:ATP:CPD-75:ADP
6PFRUCTPHOS-RXN	6-phosphofructokinase	ATP:FRUCTOSE-6P:ADP:FRUCTOSE-16-DIPHOSPHATE
GUANIDINOBUTANAMIDE-NH3-RXN	GUANIDINOBUTANAMIDE-NH3-RXN	4-GUANIDO-BUTYRAMIDE:WATER:AMMONIA:CPD-592
AMYGDALIN-BETA-GLUCOSIDASE-RXN	Amygdalin beta-glucosidase	WATER:CPD-1125:GLC:CPD-553
1.1.1.263-RXN	1,5-anhydro-D-fructose reductase	NADP:15-ANHYDRO-D-GLUCITOL:NADPH:15-ANHYDRO-D-FRUCTOSE
DIISOPROPYL-FLUOROPHOSPHATASE-RXN	Diisopropyl-fluorophosphatase	DIISOPROPYL-FLUOROPHOSPHATE:WATER:DIISOPROPYL-PHOSPHATE:F-
NIRBD-RXN	NIRBD-RXN	NITRITE:NADH:OH:AMMONIUM:NAD
PROPANEDIOL-PHOSPHATE-DEHYDROGENASE-RXN	Propanediol-phosphate dehydrogenase	NAD:12-PROPANEDIOL-1-PHOSPHATE:NADH:HYDROXYACETONE-PHOSPHATE
2.7.11.4-RXN	[3-methyl-2-oxobutanoate dehydrogenase (acetyl-transferring)] kinase	ATP:ADP
2,4-DIAMINOPENTANOATE-DEHYDROGENASE-RXN	2,4-DIAMINOPENTANOATE-DEHYDROGENASE-RXN	24DINH2-PENTANOATE:WATER:CPD-299:AMMONIA:NADP:NAD:NADPH:NADH
1.1.1.265-RXN	3-methylbutanal reductase	3-METHYLBUTANOL:CPD-7031:NADP:NAD:NADPH:NADH
MESO-TARTRATE-DEHYDROGENASE-RXN	Meso-tartrate dehydrogenase	NAD:MESO-TARTRATE:NADH:CPD-640
PROGESTERONE-5-ALPHA-REDUCTASE-RXN	Progesterone 5-alpha-reductase	NADP:CPD-293:NADPH:PROGESTERONE
2.7.7.39-RXN	Glycerol-3-phosphate cytidylyltransferase	GLYCEROL-3P:CTP:CPD-606:PPI
UDP-N-ACETYLGLUCOSAMINE-4-EPIMERASE-RXN	UDP-N-acetylglucosamine 4-epimerase	UDP-N-ACETYL-D-GLUCOSAMINE:UDP-N-ACETYL-GALACTOSAMINE
PMPOXI-RXN	Pyridoxamine-phosphate oxidase	OXYGEN-MOLECULE:WATER:PYRIDOXAMINE-5P:AMMONIA:HYDROGEN-PEROXIDE:PYRIDOXAL_PHOSPHATE
1.14.11.1-RXN	gamma-butyrobetaine dioxygenase	GAMMA-BUTYROBETAINE:OXYGEN-MOLECULE:2-KETOGLUTARATE:CARNITINE:CARBON-DIOXIDE:SUC
2.4.1.37-RXN	Glycoprotein-fucosylgalactoside alpha-galactosyltransferase	UDP-GALACTOSE:UDP
RXN-8228	RXN-8228	CPD-7117:UDP-GLUCOSE:CPD-7139:UDP
PTAALT-RXN	PTAALT-RXN	PROPIONYL-P:CO-A
RXN-8221	RXN-8221	CPD-4241:CPD-4242
RXN-8220	RXN-8220	17-O-ACETYLNORAJMALINE:CPD-4241
RXN-8223	RXN-8223	STRICTOSIDINE-AGLYCONE:421-DEHYDROGEISSOSCHIZINE
RXN-8222	RXN-8222	CPD-7956:CPD-4242
RXN-8225	RXN-8225	16-EPIVELLOSIMINE:VELLOSIMINE
RXN-8224	RXN-8224	GEISSOSCHIZINE:POLYNEURIDINE-ALDEHYDE
RXN-8226	RXN-8226	S8:OXYGEN-MOLECULE:WATER:SO3:S2O3:HS
NARINGENIN-CHALCONE-SYNTHASE-RXN	Naringenin-chalcone synthase	CARBON-DIOXIDE:CO-A
RXN-4561	RXN-4561	CPD-4462:NADPH:OXYGEN-MOLECULE:CPD-3942:NADP:WATER
2.4.1.116-RXN	2.4.1.116-RXN	UDP-GLUCOSE:UDP:CPD-7144:CPD-7148
RXN-5961	RXN-5961	CPD1F-118:NADPH:OXYGEN-MOLECULE:CPD-5661:NADP:WATER
RXN-5962	RXN-5962	CPD-5661:NADPH:OXYGEN-MOLECULE:CPD1F-119:NADP:WATER
R128-RXN	R128-RXN	5-UREIDO-4-IMIDAZOLE_CARBOXYLATE:WATER:AMMONIA:4-AMINO-5-IMIDAZOLE_CARBOXYLATE:CARBON-DIOXIDE
1.14.99.20-RXN	Phylloquinone monooxygenase (2,3-epoxidizing)	2-METHYL-3-PHYTYL-14-NAPHTHOQUINONE:OXYGEN-MOLECULE:23-EPOXY-23-DIHYDRO-2-METHYL-14-NAPHTHOQ:WATER
2.4.1.156-RXN	Indolylacetyl-myo-inositol galactosyltransferase	CPD-165:UDP-GALACTOSE:5-O-INDOL-3-YLACETYL-MYO-ETCETERA:UDP
PNPOXI-RXN	PNPOXI-RXN	OXYGEN-MOLECULE:PYRIDOXINE-5P:HYDROGEN-PEROXIDE:PYRIDOXAL_PHOSPHATE
D-ARABINOSE-1-DEHYDROGENASE-RXN	D-arabinose 1-dehydrogenase	NAD:D-ARABINOSE:NADH:CPD-356
UDP-GLUCURONATE-5'-EPIMERASE-RXN	UDP-GLUCURONATE-5'-EPIMERASE-RXN	UDP-GLUCURONATE:CPD-223
FATTY-ACID-O-METHYLTRANSFERASE-RXN	Fatty-acid O-methyltransferase	S-ADENOSYLMETHIONINE:ADENOSYL-HOMO-CYS:CPD-8505:CPD-7837:CPD-7836:CPD-7835:CPD-7834:CPD-7833:CPD-7832:CPD-7830:CPD-7829
2.6.1.32-RXN	Valine--3-methyl-2-oxovalerate aminotransferase	2-KETO-3-METHYL-VALERATE:VAL:ILE:2-KETO-ISOVALERATE
THYROID-HORMONE-AMINOTRANSFERASE-RXN	Thyroid-hormone aminotransferase	LIOTHYRONINE:2-KETOGLUTARATE:GLT:CPD-176
MANDELONITRILE-LYASE-RXN	Mandelonitrile lyase	MANDELONITRILE:HCN:BENZALDEHYDE
THIKIN-RXN	Thiamine kinase	THIAMINE:ATP:THIAMINE-P:ADP
AMACETOXID-RXN	AMACETOXID-RXN	AMINO-ACETONE:WATER:OXYGEN-MOLECULE:AMMONIA:METHYL-GLYOXAL:HYDROGEN-PEROXIDE
DMK-RXN	DMK-RXN	OCTAPRENYL-DIPHOSPHATE:DIHYDROXYNAPHTHOATE:DEMETHYLMENAQUINONE:PPI:CARBON-DIOXIDE
FUCISOM-RXN	L-fucose isomerase	L-FUCOSE:L-FUCULOSE
R469-RXN	R469-RXN	CPD-809:WATER:AMMONIA:UREA:CARBON-DIOXIDE
DICHCYCLO-RXN	DICHCYCLO-RXN	26-DICHLORO-P-HYDROQUINONE:WATER:6-CHQ:HCL
SUCCCOASYN-RXN	Succinate--CoA ligase (ADP-forming)	SUC:CO-A:ATP:ADP
TANNASE-RXN	Tannase	WATER:CPD-1118:CPD-183
RIBOFLAVIN-SYN-RXN	Riboflavin synthase	DIMETHYL-D-RIBITYL-LUMAZINE:AMINO-RIBOSYLAMINO-1H-3H-PYR-DIONE:RIBOFLAVIN
2.7.7.44-RXN	Glucuronate-1-phosphate uridylyltransferase	CPD-510:UTP:UDP-GLUCURONATE:PPI
1.8.4.7-RXN	Enzyme-thiol transhydrogenase (oxidized-glutathione)	OXIDIZED-GLUTATHIONE:GLUTATHIONE
MACROLIDE-2'-KINASE-RXN	MACROLIDE-2'-KINASE-RXN	OLEANDOMYCIN:ATP:OLEANDOMYCIN-2-O-PHOSPHATE:ADP
RXN0-4022	RXN0-4022	7-CYANO-7-DEAZAGUANINE:NADPH:7-AMINOMETHYL-7-DEAZAGUANINE:NADP
1.8.4.1-RXN	Glutathione--homocystine transhydrogenase	HOMOCYSTINE:GLUTATHIONE:OXIDIZED-GLUTATHIONE:HOMO-CYS
4.1.1.78-RXN	Acetylenedicarboxylate decarboxylase	WATER:CPD-1831:CARBON-DIOXIDE:PYRUVATE
6-BETA-HYDROXYHYOSCYAMINE-EPOXIDASE-RXN	6-beta-hydroxyhyoscyamine epoxidase	CPD-2202:2-KETOGLUTARATE:OXYGEN-MOLECULE:SCOPOLAMINE:SUC:CARBON-DIOXIDE:WATER
1.2.1.42-RXN	Hexadecanal dehydrogenase (acylating)	NAD:CO-A:PALMITALDEHYDE:NADH
1.1.1.239-RXN	3-alpha (17-beta)-hydroxysteroid dehydrogenase (NAD+)	NAD:TESTOSTERONE:NADH:ANDROST4ENE
2.8.3.17-RXN	Cinnamoyl-CoA:phenyllactate CoA-transferase	CPD-5921:CPD-674
RXN66-316	RXN66-316	CPD-4579:OXYGEN-MOLECULE:CPD-4580:WATER:NADPH:NADH:NADP:NAD
RXN66-317	RXN66-317	CPD-4580:OXYGEN-MOLECULE:CPD-4702:WATER:NADPH:NADH:NADP:NAD
RXN66-314	RXN66-314	CPD-4578:NADPH:4-METHYL-824-CHOLESTADIENOL:NADP
RXN66-315	RXN66-315	4-METHYL-824-CHOLESTADIENOL:OXYGEN-MOLECULE:CPD-4579:WATER:NADPH:NADH:NADP:NAD
RXN66-312	RXN66-312	CPD-4576:OXYGEN-MOLECULE:CPD-4577:WATER:NADPH:NADH:NADP:NAD
RXN66-313	RXN66-313	CPD-4577:CPD-4578:CARBON-DIOXIDE:NADP:NAD:NADPH:NADH
RXN66-310	RXN66-310	44-DIMETHYL-824-CHOLESTADIENOL:OXYGEN-MOLECULE:CPD-4575:WATER:NADPH:NADH:NADP:NAD
RXN66-311	RXN66-311	CPD-4575:OXYGEN-MOLECULE:CPD-4576:WATER:NADPH:NADH:NADP:NAD
4OH2OXOGLUTARALDOL-RXN	4-hydroxy-2-oxoglutarate aldolase	D-4-HYDROXY-2-KETO-GLUTARATE:GLYOX:PYRUVATE
RXN66-318	RXN66-318	CPD-4702:CPD-4581:CARBON-DIOXIDE:NADP:NAD:NADPH:NADH
RXN66-319	RXN66-319	CPD-4581:NADPH:ZYMOSTEROL:NADP
2.4.1.181-RXN	Hydroxyanthraquinone glucosyltransferase	UDP-GLUCOSE:UDP:CPD-8216:CPD-8215
3.5.1.83-RXN	N-acyl-D-aspartate deacylase	WATER:CPD-302:D-MANNONATE:CPD-8686:CPD-7972
BRANCHED-CHAINAMINOTRANSFERILEU-RXN	Branched-chain amino acid aminotransferase	ILE:2-KETOGLUTARATE:GLT:2-KETO-3-METHYL-VALERATE
3'(2'),5'-BISPHOSPHATE-NUCLEOTIDASE-RXN	3'(2'),5'-BISPHOSPHATE-NUCLEOTIDASE-RXN	WATER:PAP:AMP
1.1.1.247-RXN	Codeinone reductase (NADPH)	NADP:CODEINE:NADPH:CODEINONE
2.7.7.33-RXN	Glucose-1-phosphate cytidylyltransferase	GLC-1-P:CTP:CDP-D-GLUCOSE:PPI
L-3-CYANOALANINE-SYNTHASE-RXN	L-3-cyanoalanine synthase	CYS:HCN:HS:CPD-603
RIB5PISOM-RXN	Ribose 5-phosphate epimerase	RIBOSE-5P:RIBULOSE-5P
TAGAALDOL-RXN	Tagatose-bisphosphate aldolase	TAGATOSE-1-6-DIPHOSPHATE:DIHYDROXY-ACETONE-PHOSPHATE:GAP
2.6.1.22-RXN	(S)-3-amino-2-methylpropionate aminotransferase	2-KETOGLUTARATE:CPD-466:GLT:CH3-MALONATE-S-ALD
DIOXYXANFL-RXN	DIOXYXANFL-RXN	14-DICHLOROBENZENE:OXYGEN-MOLECULE:NADH:14-DICHLOROBENZENE-DIHYDRODIOL:NAD
2.7.1.151-RXN	Inositol-polyphosphate multikinase	ATP:INOSITOL-1456-TETRAKISPHOSPHATE:ADP
PANTOTHENASE-RXN	Pantothenase	WATER:PANTOTHENATE:L-PANTOATE:B-ALANINE
KDGALDOL-RXN	2-dehydro-3-deoxyglucarate aldolase	5-KETO-4-DEOXY-D-GLUCARATE:PYRUVATE:TARTRONATE-S-ALD
ACETOACETYL-COA-HYDROLASE-RXN	Acetoacetyl-CoA hydrolase	WATER:3-KETOBUTYRATE:CO-A
2-OXOGLUTARATE-ALDOLASE-RXN	4-hydroxy-4-methyl-2-oxoglutarate aldolase	4-OH-4-ACETYL-2-OXOGLUTARATE:OXALACETIC_ACID:PYRUVATE
RHAMNULPALDOL-RXN	Rhamnulose-1-phosphate aldolase	RHAMNULOSE-1P:LACTALD:DIHYDROXY-ACETONE-PHOSPHATE
AMPSYN-RXN	Adenylosuccinate lyase	ADENYLOSUCC:FUM:AMP
2.4.1.193-RXN	Sarsapogenin 3-beta-glucosyltransferase	CPD-1946:UDP-GLUCOSE:25S-5-BETA-SPIROSTAN-3-BETA-OL-3-O-BET:UDP
1.1.2.5-RXN	D-lactate dehydrogenase (cytochrome c-553)	D-LACTATE:PYRUVATE
1.5.1.24-RXN	N5-(carboxyethyl)ornithine synthase	WATER:NADP:CPD-307:NADPH:PYRUVATE:L-ORNITHINE
ASPAMINOTRANS-RXN	Aspartate aminotransferase	L-ASPARTATE:2-KETOGLUTARATE:GLT:OXALACETIC_ACID
RXN-4021	RXN-4021	S-ADENOSYLMETHIONINE:CYCLOARTENOL:ADENOSYL-HOMO-CYS:CPD-696
6.3.4.16-RXN	carbamoyl-phosphate synthetase I	AMMONIA:WATER:CARBON-DIOXIDE:ATP:CARBAMOYL-P:ADP
ALLYSINE-DEHYDROG-RXN	ALLYSINE-DEHYDROG-RXN	ALLYSINE:WATER:NAD:CPD-468:NADH
2.4.1.47-RXN	N-acylsphingosine galactosyltransferase	UDP-GALACTOSE:UDP
2.1.1.146-RXN	(Iso)eugenol O-methyltransferase	ISOEUGENOL:S-ADENOSYLMETHIONINE:ISOMETHYLEUGENOL:ADENOSYL-HOMO-CYS
1.3.1.25-RXN	1,6-dihydroxycyclohexa-2,4-diene-1-carboxylate dehydrogenase	NAD:CPD-290:NADH:CARBON-DIOXIDE:CATECHOL
RXN-8461	RXN-8461	CPD-8650:CPD-8651:WATER
2-ISOPROPYLMALATESYN-RXN	2-isopropylmalate synthase	2-KETO-ISOVALERATE:WATER:3-CARBOXY-3-HYDROXY-ISOCAPROATE:CO-A
RXN-8074	RXN-8074	CPD1F-135:CPD-7424
RXN-8075	RXN-8075	GAP:METHYL-GLYOXAL
RXN-8076	RXN-8076	L-LACTATE:GTP:CPD-7599:GDP
RXN-8077	RXN-8077	CPD-7599:GTP:CPD-7601:PPI
CARBOXYMETHYLENEBUTENOLIDASE-RXN	Carboxymethylenebutenolidase	WATER:4-CARBOXYMETHYLENEBUT-2-EN-4-OLIDE:OXOHEX-2-ENEDIOATE
RXN-8078	RXN-8078	CPD-7601:CPD-7602:CPD-7604:GMP
RXN-8079	RXN-8079	AMINO-RIBOSYLAMINO-1H-3H-PYR-DIONE:P-HYDROXY-PHENYLPYRUVATE:CPD-7602:OXALATE:AMMONIA
RIBONUCLEOSIDE-DIP-REDUCTI-RXN	Ribonucleoside-diphosphate reductase	WATER:TDP:DUDP:DGDP:DCDP:DADP:UDP:IDP:CDP
RIBONUCLEOSIDE-DIP-REDUCTII-RXN	RIBONUCLEOSIDE-DIP-REDUCTII-RXN	DCDP:WATER:CDP
1.14.13.99-RXN	24-hydroxycholesterol 7-alpha-hydroxylase	OXYGEN-MOLECULE:5-ALPHA-CHOLESTA-724-DIEN-3-BETA-OL:WATER:NADPH:NADH:NADP:NAD
RXN-8469	RXN-8469	CPD1F-130:OXYGEN-MOLECULE:CPD-8660:CPD-8661
D-LYSOPINE-DEHYDROGENASE-RXN	D-lysopine dehydrogenase	WATER:NADP:CPD-306:NADPH:PYRUVATE:LYS
4-HYDROXYMANDELATE-OXY-RXN	4-HYDROXYMANDELATE-OXY-RXN	CPD-106:CPD-142
1.14.13.101-RXN	Senecionine N-oxygenase	CPD-8986:NADPH:OXYGEN-MOLECULE:CPD-8987:NADP:WATER
1.2.1.45-RXN	4-carboxy-2-hydroxymuconate-6-semialdehyde dehydrogenase	CPD-87:NADP:WATER:4-CARBOXY-2-HYDROXY-CISCIS-MUCONATE:NADPH
3.5.1.86-RXN	Mandelamide amidase	WATER:R-MANDELAMIDE:AMMONIA:CPD-121
PROTOCHLOROPHYLLIDE-REDUCTASE-RXN	Protochlorophyllide reductase	NADP:NADPH
2.3.1.175-RXN	Deacetylcephalosporin-C acetyltransferase	DEACETYLCEPHALOSPORIN-C:CO-A:CEPHALOSPORIN-C
NICOTINATE-N-METHYLTRANSFERASE-RXN	Nicotinate N-methyltransferase	NIACINE:S-ADENOSYLMETHIONINE:ADENOSYL-HOMO-CYS:METHYLNICOTINATE
D-NOPALINE-DEHYDROGENASE-RXN	D-nopaline dehydrogenase	WATER:CPD-308:2-KETOGLUTARATE:ARG
HYDROXYPYRUVATE-DECARBOXYLASE-RXN	Hydroxypyruvate decarboxylase	OH-PYR:CARBON-DIOXIDE:GLYCOLALDEHYDE
6.3.2.27-RXN	Aerobactin synthetase	CPD-961:CIT:ATP:WATER:AEROBACTIN:ADP
RXN-7614	RXN-7614	ATP:O-SUCCINYLBENZOATE:CO-A:AMP:PPI
2.3.1.44-RXN	N-acetylneuraminate 4-O-acetyltransferase	N-ACETYLNEURAMINATE:CPD-414:CO-A
HYPOTAUROCYAMINE-KINASE-RXN	Hypotaurocyamine kinase	HYPOTAUROCYAMINE:ATP:NOMEGA-PHOSPHOHYPOTAUROCYAMINE:ADP
1.1.1.64-RXN	Testosterone 17-beta-dehydrogenase (NADP+)	NADP:TESTOSTERONE:NADPH:ANDROST4ENE
RXN-7617	RXN-7617	CPD1F-137:OXYGEN-MOLECULE:CPD-6975:WATER
2KETO-4METHYL-PENTANOATE-DEHYDROG-RXN	2KETO-4METHYL-PENTANOATE-DEHYDROG-RXN	2K-4CH3-PENTANOATE:CO-A:NAD:CARBON-DIOXIDE:NADH
RRNA-(GUANINE-N2-)-METHYLTRANSFERASE-RXN	RRNA-(GUANINE-N2-)-METHYLTRANSFERASE-RXN	S-ADENOSYLMETHIONINE:ADENOSYL-HOMO-CYS
CARNITINE-O-OCTANOYLTRANSFERASE-RXN	Carnitine O-octanoyltransferase	CARNITINE:L-OCTANOYLCARNITINE:CO-A
CYSPH-RXN	CYSPH-RXN	CYS:O-PHOSPHO-L-HOMOSERINE:L-CYSTATHIONINE
ERYTHRONOLIDE-SYNTHASE-RXN	Erythronolide synthase	CPD-428:CO-A
ARG-OXIDATION-RXN	ARG-OXIDATION-RXN	ARG:OXYGEN-MOLECULE:WATER:AMMONIA:CPD-824:HYDROGEN-PEROXIDE
RXN0-5057	RXN0-5057	ADP-L-GLYCERO-D-MANNO-HEPTOSE:ADP
3.6.3.26-RXN	Nitrate-transporting ATPase	NITRATE:WATER:ATP:ADP
RXN-2561	RXN-2561	MPBQ:DELTA-TOCOPHEROL
RXN-2562	RXN-2562	DELTA-TOCOPHEROL:S-ADENOSYLMETHIONINE:BETA-TOCOPHEROL:ADENOSYL-HOMO-CYS
ACETYL-COA-HYDROLASE-RXN	Acetyl-CoA hydrolase	WATER:ACET:CO-A
PHOSPHONOACETALDEHYDE-HYDROLASE-RXN	Phosphonoacetaldehyde hydrolase	WATER:CPD-551:ACETALD
UDP-GALACTURONATE-DECARBOXYLASE-RXN	UDP-galacturonate decarboxylase	UDP-D-GALACTURONATE:CARBON-DIOXIDE:UDP-L-ARABINOSE
PANTOATE-BETA-ALANINE-LIG-RXN	Pantoate--beta-alanine ligase	B-ALANINE:L-PANTOATE:ATP:PANTOTHENATE:PPI:AMP
FUMHYDR-RXN	Fumarate hydratase	MAL:FUM:WATER
BETA-DIKETONE-HYDROLASE-RXN	beta-diketone hydrolase	WATER:NONANE-46-DIONE:BUTYRIC_ACID:PENTAN-2-ONE
PROCOLLAGEN-GLUCOSYLTRANSFERASE-RXN	Procollagen glucosyltransferase	UDP-GLUCOSE:UDP
LTAA-RXN	L-<i>allo</i>-threonine aldolase	L-ALLO-THREONINE:GLY:ACETALD
2.5.1.51-RXN	beta-pyrazolylalanine synthase (acetylserine)	ACETYLSERINE:PYRAZOLE:CPD-670:ACET
PREPHENATE-DEHYDROGENASE-(NADP+)-RXN	PREPHENATE-DEHYDROGENASE-(NADP+)-RXN	NADP:PREPHENATE:P-HYDROXY-PHENYLPYRUVATE:NADPH:CARBON-DIOXIDE
GLYOXYLATE-DEHYDROGENASE-(ACYLATING)-RXN	GLYOXYLATE-DEHYDROGENASE-(ACYLATING)-RXN	NADP:CO-A:GLYOX:NADPH
PHENYLALANINE--TRNA-LIGASE-RXN	Phenylalanine--tRNA ligase	PHE:ATP:PPI:AMP
2.7.4.22-RXN	UMP kinase	ATP:UMP:ADP:UDP
ISOLEUCINE--TRNA-LIGASE-RXN	Isoleucine--tRNA ligase	ILE:ATP:PPI:AMP
GUANIDINOACETASE-RXN	Guanidinoacetase	GUANIDOACETIC_ACID:WATER:UREA:GLY
1.1.1.152-RXN	3-alpha-hydroxy-5-beta-androstane-17-one 3-alpha-dehydrogenase	3-ALPHA-HYDROXY-5-BETA-ANDROSTAN-17-ONE:NAD:5-BETA-ANDROSTANE-317-DIONE:NADH
GALACTODEHYDROG-RXN	D-galactose 1-dehydrogenase	NAD:GALACTOSE:NADH
RXN-3167	RXN-3167	5-O-INDOL-3-YLACETYL-MYO-ETCETERA:WATER:CPD-165:GALACTOSE
RXN-3166	RXN-3166	CPD-165:WATER:INDOLE_ACETATE_AUXIN:MYO-INOSITOL
RXN-3165	RXN-3165	CPD-1102:WATER:INDOLE_ACETATE_AUXIN:GLC
RXN-3164	RXN-3164	INDOLE-3-ACETYL-BETA-4-D-GLUCOSE:WATER:INDOLE_ACETATE_AUXIN:GLC
RXN-3163	RXN-3163	INDOLE-3-ACETYL-BETA-6-D-GLUCOSE:WATER:INDOLE_ACETATE_AUXIN:GLC
4.3.1.16-RXN	Threo-3-hydroxyaspartate ammonia-lyase	THREO-3-HYDROXY-L-ASPARTATE:AMMONIA:OXALACETIC_ACID
RXN0-2145	RXN0-2145	NADPH:NADP
SUCROSE-SYNTHASE-RXN	Sucrose synthase	FRU:UDP-GLUCOSE:SUCROSE:UDP
RXN66-142	RXN66-142	CPD-3193:CPD-3194
RXN66-141	RXN66-141	CPD-3192:CPD-3193
RXN66-147	RXN66-147	CPD-3187:CPD-3189
RXN66-146	RXN66-146	NICOTINE:NADPH:OXYGEN-MOLECULE:CPD-3187:NADP:WATER
RXN66-145	RXN66-145	4-3-PYRIDYL-BUTANOATE:3-PYRIDYLACETIC-ACID
RXN66-144	RXN66-144	CPD-3194:4-3-PYRIDYL-BUTANOATE
RXN66-148	RXN66-148	CPD-3189:CPD-3192
RXN0-2142	RXN0-2142	NADPH:NADP
RXN-7660	RXN-7660	CPD-7003:NADPH:PHYTYL-PYROPHOSPHATE:NADP
RXN-7913	Cytidylate kinase	ATP:DCMP:ADP:DCDP
RXN-7910	dATP(dGTP)--DNA purine transferase	DGTP:DEOXYRIBOSE-TRIPHOSPHATE
RXN-7663	RXN-7663	GERANYLGERANYL-PP:PPI
RXN-7664	RXN-7664	NADPH:NADP
RXN-7665	RXN-7665	NADPH:NADP
RXN-7666	RXN-7666	NADPH:NADP
RXN-7667	RXN-7667	UDP-GLUCOSE:UDP
RXN-7668	Glycogen (starch) synthase	UDP-GLUCOSE:UDP
RXN-7919	RXN-7919	WATER:GLUTATHIONE:CPD-8511:CPD-8475:CPD-8474:CPD-8473:CPD-8472:CPD-8471:CPD-8470:CPD-8469
RXN0-1461	Coproporphyrinogen oxidase	COPROPORPHYRINOGEN_III:OXYGEN-MOLECULE:PROTOPORPHYRINOGEN:CARBON-DIOXIDE:WATER
(R)-2-METHYLMALATE-DEHYDRATASE-RXN	(R)-2-METHYLMALATE-DEHYDRATASE-RXN	CPD-31:2-METHYLMALEATE:WATER
2.6.1.65-RXN	N6-acetyl-beta-lysine aminotransferase	3-AMINO-6-ACETAMIDOHEXANOATE:2-KETOGLUTARATE:GLT:3-OXO-6-ACETAMIDOHEXANOATE
GLYCERYL-ETHER-MONOOXYGENASE-RXN	Glyceryl-ether monooxygenase	TETRA-H-BIOPTERIN:OXYGEN-MOLECULE:BIOPTERIN:WATER
TSA-REDUCT-RXN	2-hydroxy-3-oxopropionate reductase	GLYCERATE:TARTRONATE-S-ALD:NADP:NAD:NADPH:NADH
CYCLOPENTANOL-DEHYDROGENASE-RXN	Cyclopentanol dehydrogenase	NAD:CYCLOPENTANOL:NADH:CYCLOPENTANONE
2.1.1.117-RXN	(S)-scoulerine 9-O-methyltransferase	S-SCOULERINE:S-ADENOSYLMETHIONINE:ADENOSYL-HOMO-CYS:S-TETRAHYDROCOLUMBAMINE
TETRAHYDROBERBERINE-OXIDASE-RXN	Tetrahydroberberine oxidase	OXYGEN-MOLECULE:S-TETRAHYDROBERBERINE:HYDROGEN-PEROXIDE:BERBERINE
GLUCONATE-2-DEHYDROGENASE-RXN	Gluconate 2-dehydrogenase	GLUCONATE:CPD-377
RXN-7002	RXN-7002	CPD-296:RIBOSE:LIPOIC-ACID
2.4.1.124-RXN	N-acetyllactosamine 3-alpha-galactosyltransferase	BETA-D-GALACTOSYL-ETCETERA-GLUCOSAMINE:UDP-GALACTOSE:ALPHA-D-GALACTOSYL-13-BETA-D-GALACTOS:UDP
4-CARBOXY-2-OXO-3-HEXENEDIOATE-RXN	2-oxopent-4-enoate hydratase	CPD-186:WATER:4-OH-4-ACETYL-2-OXOGLUTARATE
RXN-8600	RXN-8600	FARNESYL-PP:CPD-8799:PPI
DIIODOPHENYLPYRUVATE-REDUCTASE-RXN	Diiodophenylpyruvate reductase	DIIODO-HYDROXYPHENYL-LACTATE:NAD:DIIODO-4-HYDROXYPHENYLPYRUVATE:NADH
RXN-87	RXN-87	CPD-83:CO-A:CARBON-DIOXIDE
2.7.1.145-RXN	Deoxynucleoside kinase	ATP:ADP:THYMIDINE:DEOXYURIDINE:DEOXYINOSINE:DEOXYGUANOSINE:DEOXYCYTIDINE:DEOXYADENOSINE:TMP:DUMP:DGMP:DCMP:DAMP
2.4.99.2-RXN	Monosialoganglioside sialyltransferase	CMP-N-ACETYL-NEURAMINATE:CMP
PYFLAVOXRE-RXN	PYFLAVOXRE-RXN	CO-A:PYRUVATE:CARBON-DIOXIDE
1.3.1.19-RXN	Cis-1,2-dihydrobenzene-1,2-diol dehydrogenase	NAD:CPD-288:NADH:CATECHOL
1.14.13.35-RXN	Anthranilate 3-monooxygenase (deaminating)	ANTHRANILATE:OXYGEN-MOLECULE:NADPH:AMMONIA:NADP:2-3-DIHYDROXYBENZOATE
1.1.1.251-RXN	Galactitol-1-phosphate 5-dehydrogenase	NAD:GALACTITOL-1-PHOSPHATE:NADH:L-TAGATOSE-6-PHOSPHATE
2-PYRONE-4,6-DICARBOXYLATE-LACTONASE-RXN	2-PYRONE-4,6-DICARBOXYLATE-LACTONASE-RXN	WATER:CPD-184:CPD-185
GLUCOSE-1-DEHYDROGENASE-RXN	Glucose 1-dehydrogenase	GLC:GLC-D-LACTONE:NADP:NAD:NADPH:NADH
4-HYDROXYBENZOATE-3-MONOOXYGENASE-RXN	4-hydroxybenzoate 3-monooxygenase	OXYGEN-MOLECULE:NADPH:WATER:NADP
RXN0-5266	RXN0-5266	OXYGEN-MOLECULE:WATER:UBIQUINOL-8:QH2:UBIQUINONE-9:UBIQUINONE-8:UBIQUINONE-30
ABEQUOSYLTRANSFERASE-RXN	Abequosyltransferase	CDP-ABEQUOSE:CDP
4.1.1.74-RXN	Indolepyruvate decarboxylase	INDOLE_PYRUVATE:CARBON-DIOXIDE:INDOLE_ACETALDEHYDE
URIDINEKIN-RXN	Uridine kinase	URIDINE:ATP:UMP:ADP
RXN-8248	RXN-8248	NICOTINE:CPD-2748
RXN-8247	RXN-8247	NIACINE:CPD-7994:NICOTINE
RXN-8246	RXN-8246	CPD-7993:CPD-7994
RXN-8244	RXN-8244	CPD-394:WATER:OXYGEN-MOLECULE:CPD-7993:AMMONIA:HYDROGEN-PEROXIDE
RXN-8243	RXN-8243	2-KETO-6-AMINO-CAPROATE:HYDROGEN-PEROXIDE:5-AMINOPENTANOATE:CARBON-DIOXIDE:WATER
ENTDB-RXN	ENTDB-RXN	CO-A:3-5-ADP
6-HYDROXYHEXANOATE-OXIDATION-RXN	6-hydroxyhexanoate oxidation	CPD-102:NAD:6-OXO-HEXANOATE:NADH
1.8.5.2-RXN	Thiosulfate dehydrogenase (quinone)	S2O3:CPD-7248:CPD-14:CPD-7249
RXN1G-0	RXN1G-0	CPD1G-2:CPD1G-159:CPD1G-130:BR-
CATECHOL-2-3-DIOXYGENASE-RXN	catechol 2,3-dioxygenase	CPD-111:OXYGEN-MOLECULE:2H6OH2-4DIENOATE
ASCORBATE-PHOSPHORYLATION-III-RXN	ascorbate phosphorylation III	ASCORBATE:PPI:2-PHOSPHOASCORBATE
1,4-LACTONASE-RXN	1,4-LACTONASE-RXN	WATER:CPD-8574
CYTC-OX-RXN	CYTC-OX-RXN	OXYGEN-MOLECULE:WATER
OLEATE-HYDRATASE-RXN	Oleate hydratase	CPD-57:OLEATE-CPD:WATER
LIND-RXN	LIND-RXN	25-DICHLOROHYDROQUINONE:GLUTATHIONE:CHLOROHYDROQUINONE:OXIDIZED-GLUTATHIONE:HCL
LYSOLECITHIN-ACYLMUTASE-RXN	Lysolecithin acylmutase	CPD-8348:CPD-8347:CPD-8346:CPD-8345:CPD-8344:CPD-8343
2.1.1.60-RXN	Calmodulin-lysine N-methyltransferase	S-ADENOSYLMETHIONINE:ADENOSYL-HOMO-CYS
RXN-5985	RXN-5985	CPD-5662:BIOTIN
RXN-5984	RXN-5984	DETHIOBIOTIN:CPD-249:CPD-5662
3.1.1.47-RXN	2-acetyl-1-alkylglycerophosphocholine esterase	WATER:ACET
PYRUVDEH-RXN	PYRUVDEH-RXN	PYRUVATE:CO-A:NAD:CARBON-DIOXIDE:NADH
FLAVONADPREDUCT-RXN	Ferredoxin--NADP(+) reductase	NADP:NADPH
4.1.1.86-RXN	Diaminobutyrate decarboxylase	CPD-470:CPD-313:CARBON-DIOXIDE
MMUM-RXN	MMUM-RXN	CPD-397:HOMO-CYS:MET
RXN-1408	RXN-1408	INDOLE:ACET:INDOLE_ACETATE_AUXIN
RXN-1402	RXN-1402	TRP:NADPH:OXYGEN-MOLECULE:INDOLE-3-ACETALDOXIME:CARBON-DIOXIDE:NADP:WATER
RXN-1403	indoleacetaldoxime dehydratase	INDOLE-3-ACETALDOXIME:INDOLEYL-CPD:WATER
RXN-5181	RXN-5181	CPD-468:N2-ACETYL-ALPHA-AMIN:CO-A
RXN-1401	RXN-1401	TRYPTAMINE:WATER:OXYGEN-MOLECULE:AMMONIA:INDOLE_ACETALDEHYDE:HYDROGEN-PEROXIDE
RXN-1406	RXN-1406	N-HYDROXYL-TRYPTAMINE:INDOLE-3-ACETALDOXIME
RXN-1407	RXN-1407	INDOLE-3-GLYCEROL-P:INDOLE:GLYCEROL-3P
RXN-1404	RXN-1404	INDOLEYL-CPD:WATER:AMMONIA:INDOLE_ACETATE_AUXIN
RXN-1405	RXN-1405	TRYPTAMINE:OXYGEN-MOLECULE:NADPH:N-HYDROXYL-TRYPTAMINE:WATER:NADP
ADENPRIBOSYLTRAN-RXN	Adenine phosphoribosyltransferase	AMP:PPI:PRPP:ADENINE
LINE-RXN	LINE-RXN	CHLOROHYDROQUINONE:OXYGEN-MOLECULE:WATER:CPD-294:HCL
2.8.3.10-RXN	2.8.3.10-RXN	CIT:ACET
3.1.2.19-RXN	ADP-dependent medium-chain-acyl-CoA hydrolase	WATER:CO-A:D-MANNONATE:CPD-8686:CPD-7972
GSPSYN-RXN	glutathionylspermidine synthetase	SPERMIDINE:GLUTATHIONE:ATP:GLUTATHIONYLSPERMIDINE:ADP
1.2.1.65-RXN	Salicylaldehyde dehydrogenase	WATER:NAD:SALICYLALDEHYDE:NADH:CPD-110
RXN0-901	Xanthine dehydrogenase	XANTHINE:NAD:WATER:URATE:NADH
1.14.15.6-RXN	Cholesterol monooxygenase (side-chain cleaving)	OXYGEN-MOLECULE:CHOLESTEROL:WATER:4-METHYLPENTANAL:PREGNENOLONE
(S)-METHYLMALONYL-COA-HYDROLASE-RXN	(S)-METHYLMALONYL-COA-HYDROLASE-RXN	WATER:CO-A:CPD-546
R130-RXN	R130-RXN	GLUTATHIONE-SULFITE:GLUTATHIONE-SULFIDE
GLYCEROL-KIN-RXN	Glycerol kinase	GLYCEROL:ATP:GLYCEROL-3P:ADP
IMILACTDEHYDROG-RXN	3-(imidazol-5-yl)lactate dehydrogenase	IMIDAZOLE-LACTATE:IMIDAZOLE-PYRUVATE:NADP:NAD:NADPH:NADH
DDT-DEHYDROCHLORINASE-RXN	DDT-dehydrochlorinase	CPD-43:DICHLOROBIS-CPD:CL-
2-AMINOMUCONATE-REDUCTASE-RXN	2-AMINOMUCONATE-REDUCTASE-RXN	2-AMINO-MUCONATE:WATER:NADH:NH4OH:2K-ADIPATE:NAD
6-PHYT-RXN	6-phytase	WATER:MI-HEXAKISPHOSPHATE:MI-PENTAKISPHOSPHATE
STEROID-17-ALPHA-MONOOXYGENASE-RXN	Steroid 17-alpha-monooxygenase	OXYGEN-MOLECULE:WATER:PREGNANEDIOL:ESTRIOL:EPISTEROL:ECDYSONE:CYCLOARTENOL:CPD-8620:CPD-8614:CPD-8507:CPD-8481:CPD-708:CPD-706:CPD-700:CPD-696:CPD-517:CPD-51:CPD-4581:CPD-4578:CPD-417:CPD-4101:CPD-4081:CPD-352:CPD-351:CPD-345:CPD-342:CPD-331:CPD-323:CPD-293:CPD-287:CPD-286:CPD-276:CPD-272:CPD-266:CPD-1087:CPD-1085:CPD-1082:CPD-1081:CPD-1077:CORTOLONE:CORTOL:CORTISONE:CORTISOL:ALPHA-METHYL-5-ALPHA…
R217-RXN	R217-RXN	CPD-319:WATER:CPD-336
DUTP-PYROP-RXN	dUTP pyrophosphatase	WATER:DUTP:PPI:DUMP
1.2.1.66-RXN	Mycothiol-dependent formaldehyde dehydrogenase	S-HYDROXYMETHYLMYCOTHIOL:NAD:CPD1G-121:NADH
GALACTARDEHYDRA-RXN	Galactarate dehydratase	D-GALACTARATE:5-KETO-4-DEOXY-D-GLUCARATE:WATER
OCTOPAMINE-DEHYDRATASE-RXN	Octopamine dehydratase	CPD-58:HYDRPHENYLAC-CPD:AMMONIA
3.5.1.93-RXN	Glutaryl-7-aminocephalosporanic-acid acylase	WATER:GLUTARATE
SUCCINATE--COA-LIGASE-(GDP-FORMING)-RXN	SUCCINATE--COA-LIGASE-(GDP-FORMING)-RXN	CO-A:SUC:GTP:GDP
ALKANAL-MONOOXYGENASE-(FMN-LINKED)-RXN	ALKANAL-MONOOXYGENASE-(FMN-LINKED)-RXN	OXYGEN-MOLECULE:FMNH2:WATER:FMN:TRANS-2-HEXENAL:CPD-8728:CPD-8724:CPD-8716:CPD-8711:CPD-8707:CPD-8693:CPD-8685:CPD-8684:CPD-8660:CPD-8491:CPD-7968:CPD-7620:CPD-7558:CPD-7557:CPD-7207:CPD-7202:CIS-3-HEXENAL:CPD-8686:CPD-8729:CPD-8725:CPD-8717:CPD-8712:CPD-8708:CPD-8694:CPD-8486:CPD-8479:CPD-7619:CPD-7618
HISTPRATPHYD-RXN	Phosphoribosyl-ATP pyrophosphatase	PHOSPHORIBOSYL-ATP:WATER:PHOSPHORIBOSYL-AMP:PPI
3.6.3.19-RXN	Maltose-transporting ATPase	MALTOSE:WATER:ATP:ADP
RXN-6271	RXN-6271	CPD-5847:OXYGEN-MOLECULE:CPD-5845:WATER:NADPH:NADH:NADP:NAD
R503-RXN	R503-RXN	CPD-1133:WATER:CPD-827
1.1.1.259-RXN	3-hydroxypimeloyl-CoA dehydrogenase	NAD:NADH
RXN-991	RXN-991	CPD-695:2-KETOGLUTARATE:OXYGEN-MOLECULE:CPD-477:SUC:CARBON-DIOXIDE
PHOSPHAGLYPSYN-RXN	CDP-diacylglycerol--glycerol-3-phosphate 3-phosphatidyltransferase	GLYCEROL-3P:CMP
2.4.1.171-RXN	Methyl-ONN-azoxymethanol glucosyltransferase	CPD-2421:UDP-GLUCOSE:UDP:CYCASIN
2.6.1.37-RXN	(2-aminoethyl)phosphonate--pyruvate aminotransferase	PYRUVATE:CPD-1106:L-ALPHA-ALANINE:CPD-551
R465-RXN	R465-RXN	CPD-805:WATER:CPD-808:HCL
2.4.99.8-RXN	alpha-N-acetyl-neuraminide alpha-2,8-sialyltransferase	CMP-N-ACETYL-NEURAMINATE:CMP
4.4.1.14-RXN	1-aminocyclopropane-1-carboxylate synthase	S-ADENOSYLMETHIONINE:5-METHYLTHIOADENOSINE:CPD-68
4-COUMARATE--COA-LIGASE-RXN	4-coumarate--CoA ligase	CO-A:COUMARATE:ATP:PPI:AMP
NAD-SYNTH-GLN-RXN	NAD(+) synthetase (glutamine-hydrolysing)	ATP:DEAMIDO-NAD:GLN:WATER:GLT:AMP:PPI:NAD
RXN0-5200	RXN0-5200	2-OXOBUTANOATE:CPD-3686
RXN0-2522	RXN0-2522	PHOSPHO-ENOL-PYRUVATE:2-O-ALPHA-MANNOSYL-D-GLYCERATE:CPD0-1063:PYRUVATE
RXN0-5209	RXN0-5209	ATP:ADP:ADENOSINE5TRIPHOSPHO5ADENOSINE:PPI
RXN0-5208	RXN0-5208	ATP:PPI
QUERCETIN-23-DIOXYGENASE-RXN	Quercetin 2,3-dioxygenase	CPD-520:OXYGEN-MOLECULE:2-PROTOCATECHUOYLPHLOROGLUCINOLCARBOXYLA:CARBON-MONOXIDE
HYDROXYBENZALDEHYDE-OXIDATION-NAD-RXN	Benzaldehyde dehydrogenase (NAD+)	4-HYDROXYBENZALDEHYDE:NAD:WATER:NADH
R211-RXN	R211-RXN	2K-ADIPATE:WATER:CPD-152:CO-A
AMMONIA-KINASE-RXN	Ammonia kinase	AMMONIA:ATP:CPD-494:ADP
4.1.2.29-RXN	5-dehydro-2-deoxyphosphogluconate aldolase	CPD-645:MALONATE-S-ALD:DIHYDROXY-ACETONE-PHOSPHATE
TRNA-(ADENINE-N6-)-METHYLTRANSFERASE-RXN	TRNA-(ADENINE-N6-)-METHYLTRANSFERASE-RXN	S-ADENOSYLMETHIONINE:ADENOSYL-HOMO-CYS
2,3-DIMETHYLMALATE-LYASE-RXN	2,3-DIMETHYLMALATE-LYASE-RXN	CPD-619:PYRUVATE:PROPIONATE
RXN66-164	RXN66-164	CPD-2751:CPD-3191
OROTATE-REDUCTASE-(NADPH)-RXN	OROTATE-REDUCTASE-(NADPH)-RXN	NADP:DI-H-OROTATE:NADPH:OROTATE
ACYLGLYCERONE-PHOSPHATE-REDUCTASE-RXN	Acylglycerone-phosphate reductase	NADP:1-PALMITOYLGLYCEROL-3-PHOSPHATE:NADPH:PALMITOYLGLYCERONE-PHOSPHATE
2.1.1.135-RXN	[Methionine synthase]-cobalamin methyltransferase (cob(II)alamin reducing)	S-ADENOSYLMETHIONINE:NADPH:ADENOSYL-HOMO-CYS:NADP
1.20.1.1-RXN	Phosphonate dehydrogenase	WATER:NAD:PHOSPHONATE:NADH
2.4.1.36-RXN	alpha,alpha-trehalose-phosphate synthase (GDP-forming)	GDP-D-GLUCOSE:ALPHA-GLC-6-P:GDP:TREHALOSE-6P
4.1.1.80-RXN	4-hydroxyphenylpyruvate decarboxylase	P-HYDROXY-PHENYLPYRUVATE:CARBON-DIOXIDE:HYDRPHENYLAC-CPD
OROTATE-REDUCTASE-(NADH)-RXN	OROTATE-REDUCTASE-(NADH)-RXN	NAD:DI-H-OROTATE:NADH:OROTATE
RXN-8584	RXN-8584	GERANYL-PP:CPD-8769:PPI
RXN-8585	RXN-8585	FARNESYL-PP:CPD-8776:PPI
RXN-8586	RXN-8586	FARNESYL-PP:CPD-8777:PPI
RXN-8587	RXN-8587	FARNESYL-PP:CPD-8786:PPI
RXN-8580	RXN-8580	3-METHYLBENZYL-ALCOHOL:NAD:CPD-8774:NADH
RXN-8581	RXN-8581	4-METHYLBENZYL-ALCOHOL:NAD:CPD-8773:NADH
RXN-8582	RXN-8582	CPD-8773:NAD:WATER:4-TOLUENECARBOXYLATE:NADH
RXN-8583	RXN-8583	CPD-8774:NAD:WATER:CPD-8775:NADH
HYGROMYCIN-B-KINASE-RXN	Hygromycin-B kinase	HYGROMYCIN-B:ATP:7-O-PHOSPHOHYGROMYCIN-B:ADP
RXN-8588	RXN-8588	FARNESYL-PP:CPD-8787:PPI
RXN-8589	RXN-8589	FARNESYL-PP:CPD-8788:PPI
RXN-7689	RXN-7689	CPD-6991:S-ADENOSYLMETHIONINE:CPD-7028:ADENOSYL-HOMO-CYS
ECDYSONE-OXIDASE-RXN	Ecdysone oxidase	OXYGEN-MOLECULE:ECDYSONE:HYDROGEN-PEROXIDE:CPD-331
GLUTAMATESYN-RXN	glutamate synthase (NADPH)	GLT:NADP:GLN:2-KETOGLUTARATE:NADPH
4.4.1.19-RXN	Phosphosulfolactate synthase	2R-O-PHOSPHO-3-SULFOLACTATE:SO3:PHOSPHO-ENOL-PYRUVATE
NAPHTHOATE-SYN-RXN	naphthoate synthase	CO-A:DIHYDROXYNAPHTHOATE
2.8.1.8-RXN	Lipoyl synthase	S8:S-ADENOSYLMETHIONINE:MET:CH33ADO
3.2.1.140-RXN	Lacto-N-biosidase	WATER:GAL-GLCNAC-GAL-GLC:BETA-D-GAL-1-4-D-GLC:BETA-D-GAL-1-3-D-GLCNAC
RXN-7687	RXN-7687	CPD-6994:2-KETOGLUTARATE:OXYGEN-MOLECULE:5734-TETRAHYDROXYFLAVONE:SUC:CARBON-DIOXIDE:WATER
1.1.3.34-RXN	Berbamunine synthase	OXYGEN-MOLECULE:NADPH:R-N-METHYLCOCLAURINE:S-N-METHYLCOCLAURINE:WATER:NADP:BERBAMUNINE
GALACTONOLACTONE-DEHYDROGENASE-RXN	Galactonolactone dehydrogenase	CPD-330:ASCORBATE
ARABINONATE-DEHYDRATASE-RXN	Arabinonate dehydratase	CPD-1114:WATER:2-DH-3-DO-D-ARABINONATE
2.4.1.165-RXN	N-acetylneuraminylgalactosylglucosylceramide beta-1,4-N- acetylgalactosaminyltransferase	UDP-N-ACETYL-GALACTOSAMINE:UDP
1.1.1.277-RXN	3-beta-hydroxy-5-beta-steroid dehydrogenase	CPD-5961:NADP:CPD-5962:NADPH
TRNA-(GUANINE-N2-)-METHYLTRANSFERASE-RXN	TRNA-(GUANINE-N2-)-METHYLTRANSFERASE-RXN	S-ADENOSYLMETHIONINE:ADENOSYL-HOMO-CYS
2.4.1.194-RXN	4-hydroxybenzoate 4-O-beta-D-glucosyltransferase	UDP-GLUCOSE:CPD-453:UDP
LYSINE-N-ACETYLTRANSFERASE-RXN	Lysine N-acetyltransferase	LYS:ACETYL-P:CPD-567
1.14.13.60-RXN	27-hydroxycholesterol 7-alpha-monooxygenase	OXYGEN-MOLECULE:NADPH:27-HYDROXYCHOLESTEROL:WATER:NADP:7-ALPHA27-DIHYDROXYCHOLESTEROL
R401-RXN	R401-RXN	CPD-722:BIOTIN:WATER
CYSSYNMULTI-RXN	CYSSYNMULTI-RXN	SER:HS:CYS:CO-A:ACET
RXN-2762	RXN-2762	2-METHYL-6-SOLANYL-14-BENZOQUINONE:S-ADENOSYLMETHIONINE:PLASTOQUINONE-9:ADENOSYL-HOMO-CYS
RXN-2761	RXN-2761	HOMOGENTISATE:SOLANYL-PYROPHOSPHATE:2-METHYL-6-SOLANYL-14-BENZOQUINONE:CARBON-DIOXIDE:PPI
RXN1F-66	RXN1F-66	PHYTYL-PYROPHOSPHATE:PPI
SERINE-GLYOXYLATE-AMINOTRANSFERASE-RXN	Serine--glyoxylate aminotransferase	GLYOX:SER:OH-PYR:GLY
DIHYDROXYMETVALDEHYDRAT-RXN	Dihydroxy-acid dehydratase	1-KETO-2-METHYLVALERATE:2-KETO-3-METHYL-VALERATE:WATER
RXN-8728	RXN-8728	ATP:INOSITOL-1456-TETRAKISPHOSPHATE:ADP:CPD-1107
RXN-8729	RXN-8729	PAPS:PAP
RXN-8058	RXN-8058	CPD-7560:OXYGEN-MOLECULE:CPD-7561:WATER
RXN-8059	RXN-8059	AMMONIA:WATER
RXN-8720	RXN-8720	OXYGEN-MOLECULE:WATER
RXN-8721	RXN-8721	1-O-GALLOYL-BETA-D-GLUCOSE:GLC
RXN-8050	RXN-8050	CPD-7554:NADPH:OXYGEN-MOLECULE:CPD-7556:NADP:WATER
RXN-8051	RXN-8051	CPD-7556:NADP:OXYGEN-MOLECULE:CPD-7557:NADPH:WATER
RXN-8056	RXN-8056	CPD-7559:OXYGEN-MOLECULE:CPD-7560
RXN-8725	RXN-8725	1-O-GALLOYL-BETA-D-GLUCOSE:GLC
RXN-8726	RXN-8726	1-O-GALLOYL-BETA-D-GLUCOSE:GLC
RXN-8055	RXN-8055	CPD-7558:NADP:WATER:CPD-7559:NADPH
THROMBOXANE-A-SYNTHASE-RXN	thromboxane-A synthase	PROSTAGLANDIN-H2:ALPHA11-ALPHA-EPOXY-15-HYDROXYTHROMBA
RXN-2542	RXN-2542	MPBQ:S-ADENOSYLMETHIONINE:DMPBQ:ADENOSYL-HOMO-CYS
RXN-2543	RXN-2543	DMPBQ:GAMA-TOCOPHEROL
RXN-2541	RXN-2541	HOMOGENTISATE:PHYTYL-PYROPHOSPHATE:MPBQ:CARBON-DIOXIDE:PPI
ACNEULY-RXN	N-acetylneuraminate lyase	N-ACETYLNEURAMINATE:N-ACETYL-D-MANNOSAMINE:PYRUVATE
RXNN-404	indole acetamide hydrolase	CPD-237:WATER:INDOLE_ACETATE_AUXIN:AMMONIA
LINA2-RXN	LINA2-RXN	GAMMA-PENTACHLOROCYCLOHEXANE:CPD-15:HCL
R216-RXN	R216-RXN	CPD-301:CPD-319:WATER
6-ACETYLGLUCOSE-DEACETYLASE-RXN	6-acetylglucose deacetylase	WATER:CPD-522:ACET:GLC
ORSELLINATE-DEPSIDE-HYDROLASE-RXN	Orsellinate-depside hydrolase	ORSELDEP-CPD:WATER:CPD-47
3-OXOADIPATE-COA-TRANSFERASE-RXN	3-oxoadipate CoA-transferase	3-KETO-ADIPATE:SUC
2.6.1.82-RXN	Putrescine aminotransferase	PUTRESCINE:2-KETOGLUTARATE:GLT:CPD-6124:WATER
INDOLEPYRUVATE-C-METHYLTRANSFERASE-RXN	Indole-3-pyruvate C-methyltransferase	INDOLE_PYRUVATE:S-ADENOSYLMETHIONINE:ADENOSYL-HOMO-CYS:CPD-398
RXN-8030	epsilon-ring hydroxylase	CPD-7414:OXYGEN-MOLECULE:CPD-7415:WATER
GEISSOSCHIZINE-DEHYDROGENASE-RXN	Geissoschizine dehydrogenase	NADP:GEISSOSCHIZINE:NADPH:421-DEHYDROGEISSOSCHIZINE
1.1.1.166-RXN	Hydroxycyclohexanecarboxylate dehydrogenase	NAD:CPD-1944:NADH:CPD-1945
RXN-8346	RXN-8346	CPD-8120:ARACHIDONIC_ACID
VICIANIN-BETA-GLUCOSIDASE-RXN	Vicianin beta-glucosidase	WATER:R-VICIANIN:VICIANOSE:MANDELONITRILE
RXN-1124	RXN-1124	NADPH:SINAPALDEHYDE:NADP:CO-A
RXN-7202	RXN-7202	1-L-MYO-INOSITOL-1-P:ATP:D-MYO-INOSITOL-34-BISPHOSPHATE:ADP
GLUTAMATE-N-ACETYLTRANSFERASE-RXN	Glutamate N-acetyltransferase	GLT:N-ALPHA-ACETYLORNITHINE:ACETYL-GLU:L-ORNITHINE
RXN-8345	RXN-8345	CPD-8117:CPD-8120
RXN-1121	RXN-1121	FERULIC-ACID:NADPH:OXYGEN-MOLECULE:5-HYDROXY-FERULIC-ACID:WATER:NADP
RXN-1123	RXN-1123	S-ADENOSYLMETHIONINE:ADENOSYL-HOMO-CYS
1.1.1.260-RXN	Sulcatone reductase	NAD:CPD-8169:NADH:CPD-8170
METHYL-COM-HTP-RXN	Coenzyme-B sulfoethylthiotransferase	CPD-1281:CPD-1282:CH4
2.4.1.216-RXN	Trehalose 6-phosphate phosphorylase	TREHALOSE-6P:GLC-6-P:CPD-448
RXN-3142	RXN-3142	NADPH:CPD-3041:CO-A:CARBON-DIOXIDE:NADP:WATER
SUCCARGDIHYDRO-RXN	N-succinylarginine dihydrolase	CPD-421:WATER:AMMONIA:N2-SUCCINYLORNITHINE:CARBON-DIOXIDE
NITRATE-REDUCTASE-(NADH)-RXN	NITRATE-REDUCTASE-(NADH)-RXN	NITRITE:WATER:NAD:NITRATE:NADH
RXN-7647	RXN-7647	CPD-6993:CPD-6991
RXN-7644	RXN-7644	SORBITOL:NAD:FRU:NADH
RXN-7645	RXN-7645	CPD-6993:CO-A:CARBON-DIOXIDE
RXN-7642	RXN-7642	DIMETHYLMAL-CPD:WATER:CPD-619
RXN-7643	RXN-7643	2-KETO-ISOVALERATE:CPD-7000:CARBON-DIOXIDE
RXN-7640	RXN-7640	CPD-283:WATER:2-CH2-GLUTARATE:AMMONIA
RXN-7648	RXN-7648	CPD-6991:OXYGEN-MOLECULE:2-KETOGLUTARATE:CPD-6992:CARBON-DIOXIDE:SUC
RXN0-1441	ADP-ribose pyrophosphatase	ADENOSINE_DIPHOSPHATE_RIBOSE:WATER:AMP:RIBOSE-5P
ADENOSINETRIPHOSPHATASE-RXN	Adenosinetriphosphatase	WATER:ATP:ADP
R345-RXN	Adenosylcobyric acid synthase (glutamine-hydrolyzing)	GLN:ATP:WATER:GLT:ADP
LCYSDESULF-RXN	LCYSDESULF-RXN	CYS:WATER:AMMONIA:PYRUVATE:HS
1.1.1.285-RXN	3''-deamino-3''-oxonicotianamine reductase	CPD-7227:CPD-7228:NADP:NAD:NADPH:NADH
2.4.99.7-RXN	(alpha-N-acetyl-neuraminyl-2,3-beta-galactosyl-1,3)-N- acetylgalactosaminide alpha-2,6-sialyltransferase	CMP-N-ACETYL-NEURAMINATE:CMP
FRUCTOSE-5-DEHYDROGENASE-RXN	Fructose 5-dehydrogenase	FRU:CPD-382
ESTRADIOL-17-BETA-DEHYDROGENASE-RXN	Estradiol 17 beta-dehydrogenase	CPD-352:ESTRONE:NADP:NAD:NADPH:NADH
CYTOCHROME-C-PEROXIDASE-RXN	Cytochrome-c peroxidase	HYDROGEN-PEROXIDE:WATER
3.5.1.94-RXN	Gamma-glutamyl-gamma-aminobutyrate hydrolase	CPD-9000:WATER:4-AMINO-BUTYRATE:GLT
UDP-NACMURALGLDAPAALIG-RXN	UDP-N-acetylmuramoylalanyl-D-glutamyl-2,6-diaminopimelate--D-alanyl- D-alanine ligase	D-ALA-D-ALA:ATP:ADP
DIMETHYLGLYCINE-OXIDASE-RXN	Dimethylglycine oxidase	DIMETHYL-GLYCINE:OXYGEN-MOLECULE:WATER:HYDROGEN-PEROXIDE:FORMALDEHYDE:SARCOSINE
1.4.99.5-RXN	Glycine dehydrogenase (cyanide-forming)	GLY:HCN:CARBON-DIOXIDE
2.6.1.80-RXN	Nicotianamine aminotransferase	CPD-463:2-KETOGLUTARATE:GLT:CPD-7228
RXN-698	RXN-698	CPD-7424:OXYGEN-MOLECULE:CPD1F-92:CPD1F-4
2.7.11.19-RXN	Phosphorylase kinase	ATP:ADP
DIHYDROPICRED-RXN	Dihydrodipicolinate reductase	DELTA{1}-PIPERIDEINE-2-6-DICARBOXYLATE:NADP:NAD:NADPH:NADH
SPHINGOSINE-N-ACYLTRANSFERASE-RXN	Sphingosine N-acyltransferase	SPHINGOSINE:CO-A
RXN3O-328	ceramide synthase	PHYTOSPINGOSINE:TRANS-2-HEXENAL:CPD-8728:CPD-8724:CPD-8716:CPD-8711:CPD-8707:CPD-8693:CPD-8685:CPD-8684:CPD-8660:CPD-8491:CPD-7968:CPD-7620:CPD-7558:CPD-7557:CPD-7207:CPD-7202:CIS-3-HEXENAL:CPD-8686
HISTOLDEHYD-RXN	Histidinol dehydrogenase	HISTIDINOL:NAD:HISTIDINAL:NADH
2.4.1.94-RXN	Protein N-acetylglucosaminyltransferase	UDP-N-ACETYL-D-GLUCOSAMINE:UDP
UNSPECIFIC-MONOOXYGENASE-RXN	Unspecific monooxygenase	OXYGEN-MOLECULE:WATER:TRANS-2-HEXENOL:CPD-8727:CPD-8726:CPD-8723:CPD-8722:CPD-8715:CPD-8714:CPD-8710:CPD-8709:CPD-8706:CPD-8705:CPD-8692:CPD-8691:CIS-3-HEXENOL
RXN-7022	RXN-7022	CPD-6366:UDP-GLUCOSE:CPD-6562:UDP
RXN-7021	RXN-7021	CPD-6365:UDP-GLUCOSE:CPD-6563:UDP
RXN-8265	RXN-8265	CPD1F-437:UDP-GLUCOSE:CPD-8009:UDP
RXN-8264	RXN-8264	CPD-520:UDP-GLUCOSE:CPD-8006:UDP
RXN-8267	RXN-8267	CPD-520:UDP-L-RHAMNOSE:CPD-8013:UDP
RXN-8266	RXN-8266	CPD1F-461:UDP-GLUCOSE:CPD-8012:UDP
RXN-8263	RXN-8263	CPD1F-90:UDP-GLUCOSE:CPD-8007:UDP
RXN-8262	RXN-8262	CPD-520:S-ADENOSYLMETHIONINE:CPD-8004:ADENOSYL-HOMO-CYS
RXN-8268	RXN-8268	CPD-8013:UDP-GLUCOSE:CPD-8011:UDP
4.2.3.24-RXN	Amorpha-4,11-diene synthase	FARNESYL-PP:CPD-7554:PPI
RIBOKIN-RXN	Ribokinase	RIBOSE:ATP:RIBOSE-5P:ADP
2-OXOHEPT-3-ENEDIOATE-HYDROXYLATION-RXN	2-oxohept-3-enedioate-hydroxylation	CPD-786:WATER:CPD-804
BIOTIN-CARBOXYL-RXN	Biotin carboxylase	CARBON-DIOXIDE:ATP:ADP
RXN-776	RXN-776	CPD-717:CPD-720
RXN-777	RXN-777	CPD-720:OXYGEN-MOLECULE:CPD-723:WATER
RXN-774	RXN-774	CPD-712:OXYGEN-MOLECULE:CPD-715:WATER
RXN-775	RXN-775	CPD-715:CPD-717
RXN-773	RXN-773	CPD-710:OXYGEN-MOLECULE:NADPH:CPD-712:WATER:NADP
RXN-778	RXN-778	CPD-723:OXYGEN-MOLECULE:CPD-724:WATER
RXN-779	RXN-779	CPD-724:CPD-634
DXS-RXN	DXS-RXN	PYRUVATE:GAP:DEOXYXYLULOSE-5P:CARBON-DIOXIDE
GLUC1PADENYLTRANS-RXN	Glucose-1-phosphate adenylyltransferase	GLC-1-P:ATP:ADP-D-GLUCOSE:PPI
1.13.11.16-RXN	3-carboxyethylcatechol 2,3-dioxygenase	2-3-DIHYDROXYPHENYL-PROPIONATE:OXYGEN-MOLECULE:CPD-157
GLUCURONOXYLAN-4-O-METHYLTRANSFERASE-RXN	Glucuronoxylan 4-O-methyltransferase	S-ADENOSYLMETHIONINE:ADENOSYL-HOMO-CYS
1.3.1.71-RXN	1.3.1.71-RXN	ERGOSTEROL:NADP:57222428-ERGOSTATETRAENOL:NADPH
R381-RXN	R381-RXN	N-ACETYL-D-MANNOSAMINE:N-ACETYL-D-GLUCOSAMINE
CORTISONE-ALPHA-REDUCTASE-RXN	Cortisone alpha-reductase	NADP:CPD-286:NADPH:CORTISONE
1.5.99.9-RXN	Methylenetetrahydromethanopterin dehydrogenase	METHYLENETETRAHYDROMETHANOPTERIN:METHENYLTETRAHYDROMETHANOPTERIN:OX-COENZYME-F420:CPD-7607:CPD-7604
1.13.11.55-RXN	Sulfur oxygenase/reductase	S8:WATER:OXYGEN-MOLECULE:HS:SO3
1.14.13.10-RXN	2,6-dihydroxypyridine 3-monooxygenase	CPD-123:OXYGEN-MOLECULE:NADH:WATER:NAD:CPD-2301
D-GLUTAMYLTRANSFERASE-RXN	D-glutamyltransferase	GLUTAMIDE:D-GLT:AMMONIA:GAMMA-GLUTAMYL-D-GLUTAMATE
DIHYDROFOLATEREDUCT-RXN	Dihydrofolate reductase	NADP:THF:NADPH:DIHYDROFOLATE
1.14.13.45-RXN	CMP-N-acetylneuraminate monooxygenase	CMP-N-ACETYL-NEURAMINATE:OXYGEN-MOLECULE:CPD-262:WATER:NADPH:NADH:NADP:NAD
1.14.13.76-RXN	Taxane 10-beta-hydroxylase	OXYGEN-MOLECULE:NADPH:TAXA-42011-DIEN-5-ALPHA-YL-ACETATE:WATER:NADP:10-BETA-HYDROXYTAXA-42011-DIEN-5-ALPH
PROSTAGLANDIN-I-SYNTHASE-RXN	prostaglandin-I synthase	PROSTAGLANDIN-H2:5Z13E-15S-69-ALPHA-EPOXY-11-ALPHA
GLYCINE-N-ACYLTRANSFERASE-RXN	Glycine N-acyltransferase	GLY:CO-A
2.3.1.93-RXN	13-hydroxylupinine O-tigloyltransferase	13-HYDROXYLUPININE:13-2-METHYLCROTONOYLOXYLUPININE:CO-A
11-BETA-HYDROXYSTEROID-DEHYDROGENASE-RXN	11-beta-hydroxysteroid dehydrogenase	NADP:NADPH
RXN1F-101	RXN1F-101	CPD1F-96:OXYGEN-MOLECULE:2-KETOGLUTARATE:CPD1F-86:SUC:CARBON-DIOXIDE
FORMYLMETHIONINE-DEFORMYLASE-RXN	Formylmethionine deformylase	WATER:N-FORMYLMETHIONINE:MET:FORMATE
ACONITATEHYDR-RXN	ACONITATEHYDR-RXN	CIS-ACONITATE:WATER
ACYLCOASYN-RXN	long-chain-fatty-acid--CoA ligase	CO-A:ATP:PPI:AMP:CPD-8505:CPD-7837:CPD-7836:CPD-7835:CPD-7834:CPD-7833:CPD-7832:CPD-7830:CPD-7829
2.7.7.51-RXN	Adenylylsulfate--ammonia adenylyltransferase	AMMONIA:APS:CPD-487:SULFATE
DCTP-DEAM-RXN	dCTP deaminase	WATER:DCTP:AMMONIA:DUTP
(DEOXY)NUCLEOSIDE-PHOSPHATE-KINASE-RXN	(DEOXY)NUCLEOSIDE-PHOSPHATE-KINASE-RXN	ATP:ADP:TMP:DUMP:DGMP:DCMP:DAMP:TDP:DUDP:DGDP:DCDP:DADP
2.4.1.73-RXN	Lipopolysaccharide glucosyltransferase II	UDP-GLUCOSE:UDP:CPD0-1052:CPD0-1051:CPD0-1050:CPD0-1049:CPD0-1048
1.1.99.28-RXN	Glucose--fructose oxidoreductase	FRU:GLC:SORBITOL:GLC-D-LACTONE
2.4.1.228-RXN	Lactosylceramide 4-alpha-galactosyltransferase	UDP-GALACTOSE:UDP
DEOXYCYTIDINE-DEAMINASE-RXN	Deoxycytidine deaminase	WATER:DEOXYCYTIDINE:AMMONIA:DEOXYURIDINE
D-TRYPTOPHAN-N-MALONYLTRANSFERASE-RXN	D-tryptophan N-malonyltransferase	D-TRYPTOPHAN:N2-MALONYL-D-TRYPTOPHAN:CO-A
FLAVONE-7-O-BETA-GLUCOSYLTRANSFERASE-RXN	Flavone 7-O-beta-glucosyltransferase	5734-TETRAHYDROXYFLAVONE:UDP-GLUCOSE:LUTEOLIN-7-O-BETA-D-GLUCOSIDE:UDP
4.2.1.43-RXN	2-dehydro-3-deoxy-L-arabinonate dehydratase	CPD-1134:WATER:CPD-654
R232-RXN	R232-RXN	SULFOACETALDEHYDE:CYS:CPD-418:WATER
P-PANTOCYSDECARB-RXN	Phosphopantothenoylcysteine decarboxylase	R-4-PHOSPHOPANTOTHENOYL-L-CYSTEINE:PANTETHEINE-P:CARBON-DIOXIDE
2.4.1.190-RXN	Luteolin-7-O-glucuronide 7-O-glucuronosyltransferase	LUTEOLIN-7-O-BETA-D-GLUCURONIDE:UDP-GLUCURONATE:LUTEOLIN-7-O-BETA-D-DIGLUCURONIDE:UDP
3.5.2.14-RXN	N-methylhydantoinase (ATP-hydrolysing)	WATER:N-METHYLHYDANTOIN:ATP:CARBAMOYL-SARCOSINE:ADP
GALACTITOLPDEHYD-RXN	GALACTITOLPDEHYD-RXN	GALACTITOL-1-PHOSPHATE:NAD:TAGATOSE-6-PHOSPHATE:NADH
1.5.4.1-RXN	Pyrimidodiazepine synthase	OXIDIZED-GLUTATHIONE:GLUTATHIONE
PERILLYL-ALCOHOL-DEHYDROGENASE-RXN	Perillyl-alcohol dehydrogenase	NAD:CPD-261:NADH:CPD-1084
LACTATE-RACEMASE-RXN	Lactate racemase	L-LACTATE:D-LACTATE
BENZOATE-CIS-DIOL-DEHYDROGENASE-RXN	Cis-1,2-dihydroxycyclohexa-3,5-diene-1-carboxylate dehydrogenase	1-2-CIS-DI-OH-BENZOATE:NAD:CATECHOL:CARBON-DIOXIDE:NADH
1.1.1.97-RXN	3-hydroxybenzyl-alcohol dehydrogenase	NADP:3-OH-BENZYL-ALCOHOL:NADPH:3-OH-BENZALDEHYDE
RXN-6701	RXN-6701	CPD-6401:HYDROGEN-PEROXIDE:CPD-6402:WATER
RXN-6702	RXN-6702	CPD-6402:NADH:CPD-6401:NAD
RXN-6703	RXN-6703	CPD-6401:HS:CPD-6403
FERRIC-CHELATE-REDUCTASE-RXN	Ferric-chelate reductase	NAD:NADH
RXN-974	RXN-974	SER:2-KETOGLUTARATE:GLT:OH-PYR
RXN-7251	RXN-7251	CPD-6747:WATER:D-MYO-INOSITOL-1-MONOPHOSPHATE
RXN-7250	RXN-7250	CPD-6745:WATER:CPD-6747
RXN-7253	RXN-7253	CPD-6746:WATER:MYO-INOSITOL
RXN-7252	RXN-7252	D-MYO-INOSITOL-1-MONOPHOSPHATE:WATER:MYO-INOSITOL
TRYPTOPHAN-5-MONOOXYGENASE-RXN	Tryptophan 5-monooxygenase	TRP:TETRA-H-BIOPTERIN:OXYGEN-MOLECULE:5-HYDROXY-TRYPTOPHAN:CPD-5881
SULFITE-REDUCT-RXN	Sulfite reductase (NADPH)	WATER:NADP:HS:SO3:NADPH
GDP-6-DEOXY-D-TALOSE-4-DEHYDROGENASE-RXN	GDP-6-deoxy-D-talose 4-dehydrogenase	CPD-354:GDP-4-DEHYDRO-6-DEOXY-D-MANNOSE:NADP:NAD:NADPH:NADH
RXN0-5226	RXN0-5226	WATER:N-ACETYL-D-GLUCOSAMINE:CPD0-882
RXN0-5224	RXN0-5224	CARBON-DIOXIDE:WATER:HCO3
RXN0-5223	RXN0-5223	ATP:ADP
RXN0-5222	RXN0-5222	CARBAMATE:AMMONIA:CARBON-DIOXIDE
RXN0-5229	RXN0-5229	CPD0-1083:NAD:D-TAGATURONATE:NADH
R231-RXN	sulfopyruvate decarboxylase	CPD-380:SULFOACETALDEHYDE:CARBON-DIOXIDE
GLYC3PDEHYDROGBIOSYN-RXN	Glycerol-3-phosphate dehydrogenase (NAD(P)+)	GLYCEROL-3P:DIHYDROXY-ACETONE-PHOSPHATE:NADP:NAD:NADPH:NADH
2.1.1.83-RXN	3,7-dimethylquercetin 4'-O-methyltransferase	345-TRIHYDROXY-37-DIMETHOXYFLAVONE:S-ADENOSYLMETHIONINE:ADENOSYL-HOMO-CYS:35-DIHYDROXY-347-TRIMETHOXYFLAVONE
1.14.13.59-RXN	L-lysine 6-monooxygenase	LYS:NADPH:OXYGEN-MOLECULE:CPD-265:NADP:WATER
ARACHIDONATE-8-LIPOXYGENASE-RXN	Arachidonate 8-lipoxygenase	OXYGEN-MOLECULE:ARACHIDONIC_ACID:5Z9E11Z14Z-8R-8-HYDROPEROXYICOSA-TETRAEN
3-OXO-5-BETA-STEROID-4-DEHYDROGENASE-RXN	3-oxo-5-beta-steroid 4-dehydrogenase	ANDROST4ENE:PROGESTERONE
2-OCTAPRENYL-6-METHOXYPHENOL-HYDROX-RXN	2-OCTAPRENYL-6-METHOXYPHENOL-HYDROX-RXN	2-OCTAPRENYL-6-METHOXYPHENOL:OXYGEN-MOLECULE:OCTAPRENYL-METHOXY-BENZOQUINONE:WATER
1.5.1.35-RXN	1-pyrroline dehydrogenase	CPD-6124:NAD:WATER:4-AMINO-BUTYRATE:NADH
DIHYDROCOUMARIN-LIPASE-RXN	Dihydrocoumarin lipase	WATER:DIHYDROCOUMARIN:MELILOTATE
TETRAHYDROXYPTERIDINE-CYCLOISOMERASE-RXN	Tetrahydroxypteridine cycloisomerase	TETRAHYDROXYPTERIDINE:XANTHINE-8-CARBOXYLATE
SPERMIDINE-DEHYDROGENASE-RXN	Spermidine dehydrogenase	WATER:SPERMIDINE:4-AMINO-BUTYRALDEHYDE:CPD-313
2.1.1.82-RXN	3-methylquercetin 7-O-methyltransferase	3457-TETRAHYDROXY-3-METHOXYFLAVONE:S-ADENOSYLMETHIONINE:ADENOSYL-HOMO-CYS:345-TRIHYDROXY-37-DIMETHOXYFLAVONE
4-HYDROXYPROLINE-EPIMERASE-RXN	4-hydroxyproline epimerase	4-HYDROXY-L-PROLINE:CIS-4-HYDROXY-D-PROLINE
1.14.13.33-RXN	4-hydroxybenzoate 3-monooxygenase (NAD(P)H)	OXYGEN-MOLECULE:WATER:NADPH:NADH:NADP:NAD
ALCOHOL-SULFOTRANSFERASE-RXN	Alcohol sulfotransferase	PAPS:PAP:TRANS-2-HEXENOL:CPD-8727:CPD-8726:CPD-8723:CPD-8722:CPD-8715:CPD-8714:CPD-8710:CPD-8709:CPD-8706:CPD-8705:CPD-8692:CPD-8691:CIS-3-HEXENOL
PEPTIDYLGLYCINE-MONOOXYGENASE-RXN	Peptidylglycine monooxygenase	OXYGEN-MOLECULE:ASCORBATE:WATER:L-DEHYDRO-ASCORBATE
RXN-4286	RXN-4286	CPD-4184:CPD-4185
RXN-4285	RXN-4285	CPD-4183:CPD-4184
RXN-4284	RXN-4284	CPD-4182:CPD-4183
RXN-4283	RXN-4283	CPD-4181:CPD-4182
RXN-4282	RXN-4282	CYCLOARTENOL:CPD-4181:NADPH:NADH:NADP:NAD
R23-RXN	R23-RXN	NAD:NADH:OXALO-SUCCINATE
1,2-ALPHA-L-FUCOSIDASE-RXN	1,2-ALPHA-L-FUCOSIDASE-RXN	WATER:CPD-8198:METHYL-BETA-D-GALACTOSIDE:L-FUCOSE
3-HYDROXYASPARTATE-ALDOLASE-RXN	3-hydroxyaspartate aldolase	CPD-655:GLY:GLYOX
2.4.1.44-RXN	Lipopolysaccharide galactosyltransferase	UDP-GALACTOSE:UDP:CPD0-1052:CPD0-1051:CPD0-1050
1.5.1.27-RXN	1,2-dehydroreticulinium reductase (NADPH)	R-RETICULINE:NADP:12-DEHYDRORETICULINIUM:NADPH
RXN-5882	RXN-5882	CPD-5621:WATER:BETAINE:CARBON-DIOXIDE
1.1.1.13-RXN	L-arabinitol 2-dehydrogenase (ribulose forming)	NAD:L-ARABITOL:NADH:L-RIBULOSE
RXN-4423	RXN-4423	CPD-4284:CPD-4285
RXN-4422	RXN-4422	CPD-3441:CPD-4284
RXN-4424	RXN-4424	CPD-4285:CPD-3402:WATER
RXN-7819	RXN-7819	17A-HYDROXY-PROGESTRONE:NADPH:OXYGEN-MOLECULE:ANDROST4ENE:ACET:NADP:WATER
RXN-5082	RXN-5082	CPD-4864:OXYGEN-MOLECULE:NADPH:2-HYDROXY-2-METHYLPROPANENITRILE:NADP:WATER
RXN-5081	RXN-5081	CPD-4861:NADPH:CPD-4864:NADP:WATER
PHENYLALANINE-2-MONOOXYGENASE-RXN	Phenylalanine 2-monooxygenase	OXYGEN-MOLECULE:PHE:WATER:CARBON-DIOXIDE:CPD-238
2.3.1.107-RXN	17-O-deacetylvindoline O-acetyltransferase	17-O-DEACETYLVINDOLINE:VINDOLINE:CO-A
RXN-8709	RXN-8709	SEROTONIN:CPD-8934:CO-A
RXN-8707	RXN-8707	TRYPTAMINE:OXYGEN-MOLECULE:SEROTONIN:NADPH:NADH:NADP:NAD
RXN-8704	RXN-8704	CPD-8927:OXYGEN-MOLECULE:CPD-8928:WATER
RXN-8705	RXN-8705	CPD-8922:OXYGEN-MOLECULE:CPD-8928:WATER
RXN-8702	RXN-8702	R-N-METHYLCOCLAURINE:NADPH:OXYGEN-MOLECULE:CPD-8925:NADP:WATER
RXN-8703	RXN-8703	CPD-8921:OXYGEN-MOLECULE:CPD-8927:WATER
RXN-8700	RXN-8700	S-RETICULINE:S-ADENOSYLMETHIONINE:CPD-8924:ADENOSYL-HOMO-CYS
RXN-8701	RXN-8701	R-RETICULINE:S-ADENOSYLMETHIONINE:CPD-8924:ADENOSYL-HOMO-CYS
2.4.1.217-RXN	Mannosyl-3-phosphoglycerate synthase	G3P:GDP-MANNOSE:ALPHA-D-MANNOSYL-3-PHOSPHOGLYCERATE:GDP
R102-RXN	R102-RXN	CPD-470:N-ACETYL-L-24-DIAMINOBUTANOATE:CO-A
2.1.1.62-RXN	mRNA (2'-O-methyladenosine-N6-)-methyltransferase	S-ADENOSYLMETHIONINE:ADENOSYL-HOMO-CYS
ORSELLINATE-DECARBOXYLASE-RXN	Orsellinate decarboxylase	CPD-47:ORCINOL-CPD:CARBON-DIOXIDE
CHMS-DEHYDROGENASE-RXN	4-carboxy-2-hydroxymuconate-6-semialdehyde dehydrogenase	CPD-783:NAD:WATER:CPD-784:NADH
THYM-PHOSPH-RXN	Thymidine phosphorylase	THYMIDINE:DEOXY-RIBOSE-1P:THYMINE
ACYLGLYCEROL-KINASE-RXN	Acylglycerol kinase	ATP:ADP
RXN1F-170	RXN1F-170	CPD1F-140:2-KETOGLUTARATE:OXYGEN-MOLECULE:CPD1F-139:SUC:CARBON-DIOXIDE
FUCULOKIN-RXN	L-fuculokinase	L-FUCULOSE:ATP:FUCULOSE-1P:ADP
TDCEACT-RXN	Formate acetyltransferase activating enzyme	S-ADENOSYLMETHIONINE:CH33ADO:MET
R141-RXN	R141-RXN	ACETYLENE:WATER:ACETALD
RXN-2189	RXN-2189	CPD-844:WATER:CARBONYL-SULFIDE:HS
RXN-121	RXN-121	ACET:3-KETOBUTYRATE
HAONITRO-RXN	HAONITRO-RXN	HYDROXYLAMINE:WATER:NITRITE
SERINE-DEHYDROGENASE-RXN	Serine dehydrogenase	NAD:WATER:SER:AMMONIA:NADH:OH-PYR
GERANOYL-COA-CARBOXYLASE-RXN	Geranoyl-CoA carboxylase	HCO3:ATP:ADP
METHIONINE-GAMMA-LYASE-RXN	Methionine gamma-lyase	MET:WATER:CPD-7671:AMMONIA:2-OXOBUTANOATE
NANK-RXN	NANK-RXN	N-ACETYL-D-MANNOSAMINE:ATP:N-ACETYL-D-MANNOSAMINE-6P:ADP
LINAMARIN-SYNTHASE-RXN	Linamarin synthase	2-HYDROXY-2-METHYLPROPANENITRILE:UDP-GLUCOSE:LINAMARIN:UDP
N-ACETYLGLUCOSAMINE-KINASE-RXN	N-acetylglucosamine kinase	N-ACETYL-D-GLUCOSAMINE:ATP:N-ACETYL-D-GLUCOSAMINE-6-P:ADP
PROSTAGLANDIN-E2-9-REDUCTASE-RXN	Prostaglandin-E2 9-reductase	NADP:5Z13E-15S-91115-TRIHYDROXYPROSTA-:NADPH:5Z13E-15S-1115-DIHYDROXY-9-OXOPROS
2.7.7.15-RXN	Cholinephosphate cytidylyltransferase	PHOSPHORYL-CHOLINE:CTP:CDP-CHOLINE:PPI
AQUACOBALAMIN-REDUCTASE-RXN	Aquacobalamin reductase	NAD:NADH
CATECHOL-2,3-DIOXYGENASE-RXN	CATECHOL-2,3-DIOXYGENASE-RXN	CATECHOL:OXYGEN-MOLECULE:HYDROXYMUCONATE-SALD
LEUCINE-DEHYDROGENASE-RXN	Leucine dehydrogenase	LEU:NAD:WATER:AMMONIA:NADH:2K-4CH3-PENTANOATE
GLYCYRRHIZINATE-BETA-GLUCURONIDASE-RXN	Glycyrrhizinate beta-glucuronidase	WATER:GLYCYRRHETINATE:12-BETA-D-GLUCURONOSYL-D-GLUCURONATE
5.1.1.11-RXN	Phenylalanine racemase (ATP-hydrolysing)	WATER:PHE:ATP:CPD-216:PPI:AMP
1.18.1.2-RXN	Ferredoxin--NADP(+) reductase	NADP:NADPH
UREA-CARBOXYLASE-RXN	Urea carboxylase	ATP:UREA:CARBON-DIOXIDE:WATER:ADP:CPD-578
RXN0-1421	RXN0-1421	S-ADENOSYLMETHIONINE:ADENOSYL-HOMO-CYS
RXN66-22	RXN66-22	CPD-8618:OXYGEN-MOLECULE:CPD-8619:WATER:NADPH:NADH:NADP:NAD
2.3.1.45-RXN	N-acetylneuraminate 7-O(or 9-O)-acetyltransferase	N-ACETYLNEURAMINATE:CPD-1803:CO-A
1.21.3.1-RXN	Isopenicillin-N synthase	OXYGEN-MOLECULE:N-5S-5-AMINO-5-CARBOXYPENTANOYL-L-CY:WATER:ISOPENICILLIN-N
ALCOHOL-DEHYDROGENASE-(NADP+)-RXN	ALCOHOL-DEHYDROGENASE-(NADP+)-RXN	NADP:NADPH:TRANS-2-HEXENOL:CPD-8727:CPD-8726:CPD-8723:CPD-8722:CPD-8715:CPD-8714:CPD-8710:CPD-8709:CPD-8706:CPD-8705:CPD-8692:CPD-8691:CIS-3-HEXENOL:TRANS-2-HEXENAL:CPD-8728:CPD-8724:CPD-8716:CPD-8711:CPD-8707:CPD-8693:CPD-8685:CPD-8684:CPD-8660:CPD-8491:CPD-7968:CPD-7620:CPD-7558:CPD-7557:CPD-7207:CPD-7202:CIS-3-HEXENAL:CPD-8686
3.6.3.17-RXN	Monosaccharide-transporting ATPase	WATER:ATP:ADP
UDP-GLUCURONOSYLTRANSFERASE-RXN	UDP-glucuronosyltransferase	UDP-GLUCURONATE:UDP:CPD-13
2.4.1.46-RXN	1,2-diacylglycerol 3-beta-galactosyltransferase	UDP-GALACTOSE:UDP:CPD-8319:CPD-8318:CPD-8317:CPD-8316:CPD-8315:CPD-8314:CPD-8313:CPD-8312:CPD-8168:CPD-8167:CPD-8166:CPD-8165:CPD-8080:CPD-8079:CPD-8078:CPD-8077:CPD-8076:CPD-8075:CPD-8074:CPD-8073:CPD-2190:CPD-2189:CPD-2188:CPD-2187
RXN-6021	RXN-6021	CHOLINE:NAD:BETAINE_ALDEHYDE:NADH
GTP-CYCLOHYDRO-II-RXN	GTP cyclohydrolase II	WATER:GTP:PPI:DIAMINO-OH-PHOSPHORIBOSYLAMINO-PYR:FORMATE
BTUR2-RXN	BTUR2-RXN	ATP:P3I
3.6.3.38-RXN	Capsular-polysaccharide-transporting ATPase	WATER:ATP:ADP
R303-RXN	R303-RXN	NADPH:NADP
6.2.1.34-RXN	trans-feruloyl-CoA synthetase	FERULIC-ACID:ATP:CO-A:AMP:PPI
RXN-7628	RXN-7628	CPD-6976:NADPH:OXYGEN-MOLECULE:CPD-6979:NADP:WATER
RXN-7629	RXN-7629	CPD-6979:NADPH:OXYGEN-MOLECULE:CPD-6981:NADP:WATER
RXN-7624	RXN-7624	CPD1F-95:OXYGEN-MOLECULE:NADPH:CPD1F-134:CARBON-DIOXIDE:NADP
RXN-7625	RXN-7625	CPD1F-134:OXYGEN-MOLECULE:CPD-6983:WATER
RXN-7626	RXN-7626	CPD-6977:CPD-6976:CO-A
TRANS-CINNAMATE-2-MONOOXYGENASE-RXN	Trans-cinnamate 2-monooxygenase	CPD-674:OXYGEN-MOLECULE:NADPH:WATER:NADP:2-COUMARATE
RXN-7621	RXN-7621	CPD-6975:OXYGEN-MOLECULE:NADPH:GIBBERELLIN:WATER:NADP
RXN-7622	RXN-7622	P-HYDROXY-PHENYLPYRUVATE:NADPH:CPD-6977:NADP
URONOLACTONASE-RXN	Uronolactonase	WATER:CPD-526:GLUCURONATE
1.8.1.5-RXN	2-oxopropyl-CoM reductase (carboxylating)	NADP:3-KETOBUTYRATE:2-OXOPROPYL-COM:NADPH:CARBON-DIOXIDE
PTEROCARPIN-SYNTHASE-RXN	Pterocarpin synthase	CPD-3402:NADP:WATER:NADPH:VESTITONE
2.7.1.79-RXN	Diphosphate--glycerol phosphotransferase	PPI:GLYCEROL:GLYCEROL-3P
GALACTOSIDE-3-FUCOSYLTRANSFERASE-RXN	Galactoside 3-fucosyltransferase	GUANOSINE_DIPHOSPHATE_FUCOSE:GDP
TRANS-L-3-HYDROXYPROLINE-DEHYDRATASE-RXN	Trans-L-3-hydroxyproline dehydratase	CPD-664:WATER
CERAMIDE-KINASE-RXN	Ceramide kinase	ATP:ADP
CROTCOALIG-RXN	CROTCOALIG-RXN	CO-A:CROTONO-BETAINE:WATER
1.14.13.77-RXN	Taxane 13-alpha-hydroxylase	OXYGEN-MOLECULE:NADPH:TAXA-42011-DIEN-5A-OL:WATER:NADP:TAXA-42011-DIEN-5A13A-DIOL
PRODISULFREDUCT-A-RXN	Protein-disulfide reductase (glutathione)	GLUTATHIONE:OXIDIZED-GLUTATHIONE
2.3.1.101-RXN	Formylmethanofuran--tetrahydromethanopterin N-formyltransferase	THMPT:FORMYL-METHANOFURAN:METHANOFURAN:CPD-7629:CPD-7628
CARBOXYLESTERASE-RXN	Carboxylesterase	WATER:CPD-8837:CPD-7973:CPD-103:CPD-7972:TRANS-2-HEXENOL:CPD-8727:CPD-8726:CPD-8723:CPD-8722:CPD-8715:CPD-8714:CPD-8710:CPD-8709:CPD-8706:CPD-8705:CPD-8692:CPD-8691:CIS-3-HEXENOL:D-MANNONATE:CPD-8686
SEDOHEPTULOSE-BISPHOSPHATASE-RXN	Sedoheptulose-bisphosphatase	WATER:D-SEDOHEPTULOSE-7-P
DGDPKIN-RXN	DGDPKIN-RXN	DGDP:ATP:DGTP:ADP
RXN-710	RXN-710	CPD-708:CPD-698
RXN-711	RXN-711	CPD-698:NADPH:CPD-709:NADP
RXN-712	RXN-712	CPD-709:CPD-710
RXN-713	RXN-713	CPD-710:OXYGEN-MOLECULE:CPD-711:WATER
RXN-714	RXN-714	CPD-711:CPD-713
RXN-715	RXN-715	CPD-713:OXYGEN-MOLECULE:NADPH:CPD-714:WATER:NADP
RXN-716	RXN-716	CPD-714:OXYGEN-MOLECULE:CPD-716:WATER
GUANYLCYC-RXN	Guanylate cyclase	GTP:CGMP:PPI
RXN-718	RXN-718	CPD-718:CPD-719
RXN-719	RXN-719	CPD-719:OXYGEN-MOLECULE:CPD-634:WATER
MYO-INOSITOL-1-PHOSPHATE-SYNTHASE-RXN	myo-inositol-1-phosphate synthase	GLC-6-P:1-L-MYO-INOSITOL-1-P
XANTHOTOXOL-O-METHYLTRANSFERASE-RXN	XANTHOTOXOL-O-METHYLTRANSFERASE-RXN	XANTHOTOXOL:S-ADENOSYLMETHIONINE:ADENOSYL-HOMO-CYS:8-METHOXYFURANOCOUMARIN
1.14.13.93-RXN	(+)-abscisic acid 8'-hydroxylase	CPD-693:NADPH:OXYGEN-MOLECULE:CPD-7234:NADP:WATER
2.3.1.106-RXN	Tartronate O-hydroxycinnamoyltransferase	2-HYDROXYMALONATE:SINAPOYLTARTRONATE:CO-A
DEPHOSPHOCOAKIN-RXN	Dephospho-CoA kinase	DEPHOSPHO-COA:ATP:CO-A:ADP
2-FUROATE--COA-LIGASE-RXN	2-furoate--CoA ligase	CO-A:2-FUROATE:ATP:PPI:AMP
2.3.1.77-RXN	Triacylglycerol--sterol O-acyltransferase	ZYMOSTEROL:LANOSTEROL:DESMOSTEROL-CPD:CPD-8646:CPD-8621:CPD-8619:CPD-8618:CPD-8617:CPD-8613:CPD-8612:CPD-8611:CPD-8610:CPD-8609:CPD-8608:CPD-8607:CPD-8606:CPD-8135:CPD-4702:CPD-4580:CPD-4579:CPD-4577:CPD-4576:CPD-4575:CPD-4573:CPD-4568:CHOLESTEROL:5-ALPHA-CHOLESTA-724-DIEN-3-BETA-OL:44-DIMETHYL-CHOLESTA-812-24-TRIENOL:44-DIMETHYL-824-CHOLESTADIENOL:4-METHYL-824-CHOLESTADIENOL:CPD-4187:CPD-4186:CP…
2.3.1.151-RXN	Benzophenone synthase	CARBON-DIOXIDE:2346-TETRAHYDROXYBENZOPHENONE:CO-A
1-METHYLADENOSINE-NUCLEOSIDASE-RXN	1-methyladenosine nucleosidase	WATER:1-METHYLADENOSINE:RIBOSE:1-METHYLADENINE
PENTANAMIDASE-RXN	Pentanamidase	WATER:CPD-586:AMMONIA:VALERATE
2.4.2.31-RXN	NAD(P)(+)--arginine ADP-ribosyltransferase	ARG:NIACINAMIDE:NADP:NAD
ASCORBATE-PHOSPHORYLATION-II-RXN	ascorbate phosphorylation II	ASCORBATE:2-PHOSPHOASCORBATE:P3I
PHOSPHOLIPASE-C-RXN	Phospholipase C	WATER:PHOSPHORYL-CHOLINE
CARBOXYMETHYLHYDANTOINASE-RXN	Carboxymethylhydantoinase	WATER:CPD-587:CARBAMYUL-L-ASPARTATE
1.14.13.92-RXN	Phenylacetone monooxygenase	CPD-7233:OXYGEN-MOLECULE:CPD-6501:WATER:NADPH:NADH:NADP:NAD
2.5.1.66-RXN	N(2)-(2-carboxyethyl)arginine synthase	GAP:ARG:L-N2-2-CARBOXYETHYLARGININE
DICARBOXYLATE--COA-LIGASE-RXN	Dicarboxylate--CoA ligase	ATP:CO-A:AMP:PPI
CYTIKIN-RXN	CYTIKIN-RXN	CYTIDINE:ATP:CMP:ADP
COLUMBAMINE-OXIDASE-RXN	Columbamine oxidase	OXYGEN-MOLECULE:COLUMBAMINE:WATER:BERBERINE
ENTG-RXN	ENTG-RXN	CPD-62:SERYL-AMP:ENTEROBACTIN:AMP
2.4.1.225-RXN	N-acetylglucosaminyl-proteoglycan 4-beta-glucuronosyltransferase	UDP-GLUCURONATE:UDP
GPH-RXN	Phosphoglycolate phosphatase	WATER:CPD-67:GLYCOLLATE
TYROSINE-3-MONOOXYGENASE-RXN	Tyrosine 3-monooxygenase	TETRA-H-BIOPTERIN:TYR:OXYGEN-MOLECULE:L-DIHYDROXY-PHENYLALANINE:CPD-5881
SULFUR-DIOXYGENASE-RXN	Sulfur dioxygenase	S8:OXYGEN-MOLECULE:WATER:SO3
DIENOYLCOAREDUCT-RXN	2,4-dienoyl-CoA reductase (NADPH)	NADP:NADPH
LACTATE-2-MONOOXYGENASE-RXN	Lactate 2-monooxygenase	OXYGEN-MOLECULE:L-LACTATE:WATER:CARBON-DIOXIDE:ACET
1.12.1.3-RXN	Hydrogen dehydrogenase (NADP)	NADP:NADPH
CDPKIN-RXN	CDPKIN-RXN	CDP:ATP:CTP:ADP
PYRNUTRANSHYDROGEN-RXN	NAD(P)(+) transhydrogenase (B-specific)	NAD:NADPH:NADH:NADP
RXN0-2945	RXN0-2945	OXYGEN-MOLECULE:WATER
RXN0-2943	RXN0-2943	2-3-DIHYDROXYBENZOATE:OXYGEN-MOLECULE:2-CARBOXYMUCONATE
RXN-6724	RXN-6724	BENZYL-ALCOHOL:CPD-6443:CO-A
RXN-6722	RXN-6722	BENZOATE:S-ADENOSYLMETHIONINE:CPD-6441:ADENOSYL-HOMO-CYS
RXN-6723	RXN-6723	CPD-110:S-ADENOSYLMETHIONINE:CPD-6442:ADENOSYL-HOMO-CYS
RXN-6721	RXN-6721	CPD-674:S-ADENOSYLMETHIONINE:CPD-6421:ADENOSYL-HOMO-CYS
2.1.1.97-RXN	3-hydroxyanthranilate 4-C-methyltransferase	3-HYDROXY-ANTHRANILATE:S-ADENOSYLMETHIONINE:ADENOSYL-HOMO-CYS:CPD-403
UBIQUITIN-THIOLESTERASE-RXN	Ubiquitin thiolesterase	WATER:DITHIOTHREITOL:CPD1G-2:CPD1G-120:CPD-8211:CPD-7671:CPD-239:CPD-7672:CPD-6403:CPD-6402:CPD-6401
HYDROXYLYSINE-KINASE-RXN	Hydroxylysine kinase	5-HYDROXY-L-LYSINE:GTP:5-PHOSPHONOOXY-L-LYSINE:GDP
ALLANTOIN-RACEMASE-RXN	Allantoin racemase	S-ALLANTOIN:R--ALLANTOIN
PHENOL-BETA-GLUCOSYLTRANSFERASE-RXN	Phenol beta-glucosyltransferase	UDP-GLUCOSE:UDP:PHENOL:P-NITROPHENOL:CPD-6483:CPD-259:CPD-108:COUMARYL-ALCOHOL:4-HYDROXY-BENZYL-ALCOHOL:2R3S-3-PHENYLCYCLOHEXA-35-DIENE-12-:2-AMINOPHENOL:ISOEUGENOL:CPD-6481
STREPTOMYCIN-6-PHOSPHATASE-RXN	Streptomycin-6-phosphatase	WATER:CPD-529:STREPTOMYCIN
KDPGALDOL-RXN	2-dehydro-3-deoxyphosphogluconate aldolase	2-KETO-3-DEOXY-6-P-GLUCONATE:GAP:PYRUVATE
R543-RXN	R543-RXN	CPD-864:NADH:OXYGEN-MOLECULE:CPD-865:NAD:WATER
ACETOACETYL-COA-REDUCTASE-RXN	Acetoacetyl-CoA reductase	NADP:NADPH
YIAE1-RXN	YIAE1-RXN	25-DIDEHYDRO-D-GLUCONATE:NADPH:5-DEHYDROGLUCONATE:NADP
RXN-3501	RXN-3501	CPD-3041:S-ADENOSYLMETHIONINE:CPD-3361:ADENOSYL-HOMO-CYS
2.4.1.219-RXN	Vomilenine glucosyltransferase	VOMILENINE:UDP-GLUCOSE:RAUCAFFRICINE:UDP
2.4.1.238-RXN	Anthocyanin 3'-O-beta-glucosyltransferase	UDP-GLUCOSE:UDP:CYANIDIN-3-O-RHAMNOSYLGLUCOSIDE:CPD-7966:CPD-7960:CPD-7844:CPD-7843:CPD-7842:CPD-7714:CPD-7700:CPD-7386:CPD-7143:CPD-591:CPD1F-766:CPD-7138
S-ADENMETSYN-RXN	Methionine adenosyltransferase	ATP:MET:WATER:PPI:S-ADENOSYLMETHIONINE
BIOTINLIG-RXN	Biotin--[acetyl-CoA-carboxylase] ligase	BIOTIN:ATP:PPI:AMP
DNA-LIGASE-(ATP)-RXN	DNA-LIGASE-(ATP)-RXN	ATP:AMP:PPI
MALATE-DEHYDROGENASE-(NADP+)-RXN	MALATE-DEHYDROGENASE-(NADP+)-RXN	NADP:MAL:NADPH:OXALACETIC_ACID
RXN0-5248	RXN0-5248	NAD:NADH
RXN0-5245	RXN0-5245	FUM:SUC
GLUCOKIN-RXN	Glucokinase	GLC:ATP:GLC-6-P:ADP
2.4.1.220-RXN	Indoxyl-UDPG glucosyltransferase	INDOXYL:UDP-GLUCOSE:INDICAN:UDP
GLUCONATE-DEHYDRATASE-RXN	Gluconate dehydratase	GLUCONATE:WATER:2-DEHYDRO-3-DEOXY-D-GLUCONATE
RXN0-5243	RXN0-5243	DIACETYLCHITOBIOSE-6-PHOSPHATE:N-ACETYL-D-GLUCOSAMINE:N-ACETYL-D-GLUCOSAMINE-6-P
RXN0-5242	RXN0-5242	NITRATE:NITRITE:WATER
PHENDEHYD-RXN	Phenylacetaldehyde dehydrogenase	WATER:NAD:PHENYLACETALDEHYDE:NADH:PHENYLACETATE
RXN0-3161	RXN0-3161	S-ADENOSYLMETHIONINE:ADENOSYL-HOMO-CYS
CISTRANON-RXN	CISTRANON-RXN	C-3-NONENAL:OXYGEN-MOLECULE
FLAVONOL-3-SULFOTRANSFERASE-RXN	Flavonol 3-sulfotransferase	CPD-520:PAPS:CPD-1822:PAP
4.2.1.99-RXN	2-methylisocitrate dehydratase	CPD-618:CPD-1136:WATER
PREPHENATEDEHYDROG-RXN	Prephenate dehydrogenase	PREPHENATE:NAD:P-HYDROXY-PHENYLPYRUVATE:CARBON-DIOXIDE:NADH
O-PYROCATECHUATE-DECARBOXYLASE-RXN	O-pyrocatechuate decarboxylase	2-3-DIHYDROXYBENZOATE:CARBON-DIOXIDE:CATECHOL
4.1.1.51-RXN	3-hydroxy-2-methylpyridine-4,5-dicarboxylate 4-decarboxylase	CPD-234:CARBON-DIOXIDE:CPD-1071
CYSTATHIONASE-RXN	CYSTATHIONASE-RXN	L-CYSTATHIONINE:WATER:CYS:HOMO-SER
SUCCINYLDIAMINOPIMTRANS-RXN	Succinyldiaminopimelate aminotransferase	2-KETOGLUTARATE:GLT:N-SUCCINYL-2-AMINO-6-KETOPIMELATE
BENZOATE-4-MONOOXYGENASE-RXN	Benzoate 4-monooxygenase	OXYGEN-MOLECULE:NADPH:BENZOATE:WATER:NADP
3.1.1.66-RXN	5-(3,4-diacetoxybut-1-ynyl)-2,2'-bithiophene deacetylase	WATER:5-34-DIACETOXYBUT-1-YNYL-22-BITHIOP:ACET:5-3-HYDROXY-4-ACETOXYBUT-1-YNYL-22-B
CDPDIGLYPYPHOSPHA-RXN	CDP-diacylglycerol pyrophosphatase	WATER:CMP
2.4.1.32-RXN	Glucomannan 4-beta-mannosyltransferase	GDP-MANNOSE:GDP
CINNAMOYL-COA-REDUCTASE-RXN	Cinnamoyl-CoA reductase	NADP:CO-A:CINNAMALDEHYDE:NADPH
CITRAMALATE-LYASE-RXN	Citramalate lyase	S-CITRAMALATE:PYRUVATE:ACET
RXN0-2381	RXN0-2381	INDOLE-3-GLYCEROL-P:INDOLE:GAP
RXN0-2382	RXN0-2382	INDOLE:SER:TRP:WATER
RXN-8540	RXN-8540	FARNESYL-PP:CPD-8701:PPI
RXN-5861	RXN-5861	TYR:L-DIHYDROXY-PHENYLALANINE
RXN-8542	RXN-8542	FARNESYL-PP:CPD-8731:PPI
RXN-8543	RXN-8543	FARNESYL-PP:CPD-8732:PPI
RXN-8544	RXN-8544	FARNESYL-PP:CPD-8733:PPI
RXN-8545	RXN-8545	FARNESYL-PP:CPD-8734:PPI
RXN-8546	RXN-8546	GERANYL-PP:CPD-8735:PPI
RXN-8547	RXN-8547	GERANYL-PP:CPD-8736:PPI
RXN-8548	RXN-8548	FARNESYL-PP:CPD-8739:PPI
RXN-8549	RXN-8549	FARNESYL-PP:CPD-8737:PPI
1.13.11.45-RXN	Linoleate 11-lipoxygenase	LINOLEIC_ACID:OXYGEN-MOLECULE:CPD-7114
2.7.12.2-RXN	Mitogen-activated protein kinase kinase	ATP:ADP
CEREBROSIDE-SULFATASE-RXN	Cerebroside-sulfatase	WATER:SULFATE
CHORISMATE-SYNTHASE-RXN	Chorismate synthase	3-ENOLPYRUVYL-SHIKIMATE-5P:CHORISMATE
RXN-4402	RXN-4402	CPD-4283:CPD-3402:WATER
3.5.1.72-RXN	D-benzoylarginine-4-nitroanilide amidase	N-BENZOYL-D-ARGININE-4-NITROANILIDE:WATER:N-BENZOYL-D-ARGININE:4-NITROANILINE
RXN0-268	RXN0-268	SUC:PROPIONATE
RXN0-267	RXN0-267	HYDROGEN-PEROXIDE:WATER
RXN0-262	RXN0-262	GTP:CPD-582:PPI
RXN-8764	Precorrin-6Y C5,15-methyltransferase (decarboxylating)	S-ADENOSYLMETHIONINE:ADENOSYL-HOMO-CYS
RXN-8765	RXN-8765	NADPH:NADP
RXN-8766	Precorrin-6Y C5,15-methyltransferase (decarboxylating)	S-ADENOSYLMETHIONINE:ADENOSYL-HOMO-CYS
RXN-8760	Cobalt-factor II C(20)-methyltransferase	S-ADENOSYLMETHIONINE:ADENOSYL-HOMO-CYS
RXN-8761	Precorrin-3B C17-methyltransferase	S-ADENOSYLMETHIONINE:ADENOSYL-HOMO-CYS
RXN-8762	Precorrin-4 C11-methyltransferase	S-ADENOSYLMETHIONINE:ADENOSYL-HOMO-CYS
RXN-8763	RXN-8763	WATER:ACETALD
PRIBFAICARPISOM-RXN	N-(5'-phospho-D-ribosylformimino)-5-amino-1-(5''-phosphoribosyl)-4- imidazole carboxamide isomerase	PHOSPHORIBOSYL-FORMIMINO-AICAR-P:PHOSPHORIBULOSYL-FORMIMINO-AICAR-P
RETINYL-PALMITATE-ESTERASE-RXN	Retinyl-palmitate esterase	WATER:CHOCOLA_A:PALMITATE:RETINOL
RXN-8098	RXN-8098	METHYLAMINE:AMMONIA
RXN-2583	RXN-2583	4-COUMAROYLQUINATE:NADPH:OXYGEN-MOLECULE:CAFFEOYLQUINATE:NADP:WATER
DARAB5PISOM-RXN	Arabinose-5-phosphate isomerase	ARABINOSE-5P:RIBULOSE-5P
LYSINE-2-MONOOXYGENASE-RXN	Lysine 2-monooxygenase	OXYGEN-MOLECULE:LYS:WATER:CARBON-DIOXIDE:5-AMINOPENTANAMIDE
2.7.11.15-RXN	[Beta-adrenergic-receptor] kinase	ATP:ADP
DNA-LIGASE-(NAD(+))-RXN	DNA-LIGASE-(NAD(+))-RXN	NAD:NICOTINAMIDE_NUCLEOTIDE:AMP
2.4.1.86-RXN	Glucosaminylgalactosylglucosylceramide beta-galactosyltransferase	UDP-GALACTOSE:UDP
AROMATIC-L-AMINO-ACID-DECARBOXYLASE-RXN	Aromatic-L-amino-acid decarboxylase	TRP:CARBON-DIOXIDE:TRYPTAMINE
4.1.1.68-RXN	5-oxopent-3-ene-1,2,5-tricarboxylate decarboxylase	CPD-785:CARBON-DIOXIDE:CPD-786
PTERIDINE-OXIDASE-RXN	Pteridine oxidase	OXYGEN-MOLECULE:2-AMINO-4-HYDROXYPTERIDINE:2-AMINO-47-DIHYDROXYPTERIDINE
CATECHOL-OXIDASE-(DIMERIZING)-RXN	CATECHOL-OXIDASE-(DIMERIZING)-RXN	CATECHOL:OXYGEN-MOLECULE:WATER:CPD-324
SULFITE-REDUCTASE-RXN	Sulfite reductase	HS:WATER:SO3
BIOTINIDASE-RXN	Biotinidase	WATER:CPD-574:AMMONIA:BIOTIN
2.4.1.104-RXN	O-dihydroxycoumarin 7-O-glucosyltransferase	78-DIHYDROXYCOUMARIN:UDP-GLUCOSE:DAPHNIN:UDP
L-AMINO-ACID-OXIDASE-RXN	L-amino acid oxidase	OXYGEN-MOLECULE:WATER:AMMONIA:HYDROGEN-PEROXIDE:VAL:TYR:TRP:THR:SER:PRO:PHE:MET:LYS:LEU:L-ASPARTATE:L-ALPHA-ALANINE:ILE:HIS:GLY:GLT:GLN:CYS:ASN:ARG:PYRUVATE:CPD-479:2-OXO-5-METHYLTHIOPENTANOIC-ACID
NUCLEOSIDE-DIP-KIN-RXN	Nucleoside-diphosphate kinase	ATP:ADP:UDP:IDP:CDP
RXN0-882	RXN0-882	HYDROXY-METHYL-BUTENYL-DIP:WATER:2C-METH-D-ERYTHRITOL-CYCLODIPHOSPHATE
RXN0-884	RXN0-884	HYDROXY-METHYL-BUTENYL-DIP:CPD-4211:WATER:NADPH:NADH:NADP:NAD
DATP(DGTP)--DNA-PURINE-TRANSFERASE-RXN	DATP(DGTP)--DNA-PURINE-TRANSFERASE-RXN	DATP:DEOXYRIBOSE-TRIPHOSPHATE
2.1.1.123-RXN	[Cytochrome-c]-methionine S-methyltransferase	S-ADENOSYLMETHIONINE:ADENOSYL-HOMO-CYS
GLY3KIN-RXN	Glycerate kinase	GLYCERATE:ATP:G3P:ADP
ALDEHYDE-REDUCTASE-RXN	Aldehyde reductase	NADP:NAD:NADPH:NADH
6.2.1.29-RXN	3-alpha,7-alpha,12-alpha-trihydroxy-5-beta-cholestanate--CoA ligase	ATP:CPD-1836:CO-A:AMP:PPI
RXN-3181	RXN-3181	INDOLE_ACETATE_AUXIN:2-OXINDOLE-3-ACETIC-ACID
RXN-3183	RXN-3183	7-HYDROXY-2-OXINDOLE-3-ACETIC-ACID:7-HYDROXY-2-OXINDOLE-3-ACETIC-ACID-GLUCO
RXN-3182	RXN-3182	2-OXINDOLE-3-ACETIC-ACID:7-HYDROXY-2-OXINDOLE-3-ACETIC-ACID
RXN-3185	RXN-3185	2-OXINDOLE-3-ACETYL-ASP:WATER:2-OXINDOLE-3-ACETIC-ACID:L-ASPARTATE
RXN-3184	RXN-3184	INDOLE-3-ACETYL-ASP:2-OXINDOLE-3-ACETYL-ASP
DTMPKI-RXN	Thymidylate kinase	ATP:TMP:ADP:TDP
H2PTEROATESYNTH-RXN	Dihydropteroate synthase	P-AMINO-BENZOATE:DIHYDROPTERIN-CH2OH-PP:PPI
RXN-6002	RXN-6002	CPD-5682:WATER:MAL:NADP:NAD:NADPH:NADH
3.6.3.7-RXN	Sodium-exporting ATPase	WATER:ATP:ADP
(S)-NORLAUDANOSOLINE-SYNTHASE-RXN	(S)-NORLAUDANOSOLINE-SYNTHASE-RXN	DOPAMINE:HYDRPHENYLAC-CPD:WATER:S-NORCOCLAURINE
RXN0-1402	RXN0-1402	RIBOSE-1P:ATP:RIBOSE-15-BISPHOSPHATE:ADP
RXN0-1401	RXN0-1401	RIBOSE-15-BISPHOSPHATE:ATP:PRPP:ADP
GLUCOSAMINEPNACETYLTRANS-RXN	Glucosamine-phosphate N-acetyltransferase	D-GLUCOSAMINE-6-P:N-ACETYL-D-GLUCOSAMINE-6-P:CO-A
2.7.8.19-RXN	UDP-glucose--glycoprotein glucosephosphotransferase	UDP-GLUCOSE:UMP
3.6.3.42-RXN	beta-glucan-transporting ATPase	WATER:ATP:ADP
RAUCAFFRICINE-BETA-GLUCOSIDASE-RXN	Raucaffricine beta-glucosidase	WATER:RAUCAFFRICINE:GLC:VOMILENINE
2.4.1.188-RXN	N-acetylglucosaminyldiphosphoundecaprenol glucosyltransferase	UDP-GLUCOSE:UDP
2-OXOADIPATE-REDUCTASE-RXN	2-oxoadipate reductase	NAD:CPD-333:NADH:2K-ADIPATE
4,5-DIHYDROXYPHTHALATE-DECARBOXYLASE-RXN	4,5-DIHYDROXYPHTHALATE-DECARBOXYLASE-RXN	CPD-636:CARBON-DIOXIDE
RXN1A0-6297	RXN1A0-6297	CARBON-DIOXIDE:CO-A
CITRAMALATE-COA-TRANSFERASE-RXN	Citramalate CoA-transferase	S-CITRAMALATE:ACET
TECH2REDHAL-RXN	TECH2REDHAL-RXN	236-TRICHLOROHYDROQUINONE:GLUTATHIONE:26-DICHLORO-P-HYDROQUINONE:HCL:OXIDIZED-GLUTATHIONE
RXN-1521	RXN-1521	2C-METH-D-ERYTHRITOL-CYCLODIPHOSPHATE:HYDROXY-METHYL-BUTENYL-DIP:WATER
AMINOBENZOATE-DECARBOXYLASE-RXN	Aminobenzoate decarboxylase	P-AMINO-BENZOATE:ANILINE:CARBON-DIOXIDE
CORTICOSTERONE-18-MONOOXYGENASE-RXN	Corticosterone 18-monooxygenase	CORTICOSTERONE:OXYGEN-MOLECULE:18-HYDROXYCORTICOSTERONE:WATER
ASPDECARBOX-RXN	Aspartate 1-decarboxylase	L-ASPARTATE:B-ALANINE:CARBON-DIOXIDE
GALACTOSYLCERAMIDE-SULFOTRANSFERASE-RXN	Galactosylceramide sulfotransferase	PAPS:PAP
PYRIDOXINE-5-DEHYDROGENASE-RXN	Pyridoxine 5-dehydrogenase	PYRIDOXINE:CPD-383
RXN-7602	RXN-7602	XANTHINE:S-ADENOSYLMETHIONINE:3-METHYLXANTHINE:ADENOSYL-HOMO-CYS
RXN-7603	RXN-7603	3-METHYLXANTHINE:S-ADENOSYLMETHIONINE:3-7-DIMETHYLXANTHINE:ADENOSYL-HOMO-CYS
RXN-7600	RXN-7600	7-METHYLXANTHINE:S-ADENOSYLMETHIONINE:1-7-DIMETHYLXANTHINE:ADENOSYL-HOMO-CYS
RXN-7601	RXN-7601	1-7-DIMETHYLXANTHINE:S-ADENOSYLMETHIONINE:1-3-7-TRIMETHYLXANTHINE:ADENOSYL-HOMO-CYS
RXN-7607	RXN-7607	IMP:WATER:INOSINE
RXN-7605	RXN-7605	S-ADENOSYLMETHIONINE:ADENOSYL-HOMO-CYS
RXN-7609	RXN-7609	GMP:WATER:GUANOSINE
FGAMSYN-RXN	phosphoribosylformylglycinamidine synthetase	ATP:5-P-RIBOSYL-N-FORMYLGLYCINEAMIDE:GLN:WATER:GLT:ADP:5-PHOSPHORIBOSYL-N-FORMYLGLYCINEAMIDINE
RXN-5464	RXN-5464	GDP-MANNOSE:GDP
L-ASCORBATE-OXIDASE-RXN	L-ascorbate oxidase	OXYGEN-MOLECULE:ASCORBATE:WATER:L-DEHYDRO-ASCORBATE
XYLONATE-DEHYDRATASE-RXN	Xylonate dehydratase	D-XYLONATE:WATER:CPD-1783
TRANS-HEXAPRENYLTRANSTRANSFERASE-RXN	<i>all-trans</i>-heptaprenyl-diphosphate synthase	ALL-TRANS-HEXAPRENYL-DIPHOSPHATE:ALL-TRANS-HEPTAPRENYL-DIPHOSPHATE:PPI
RXN-5461	RXN-5461	DTDP-DEOH-DEOXY-GLUCOSE:NADPH:DTDP-RHAMNOSE:NADP
RXN-5462	RXN-5462	GDP-MANNOSE:GDP
GLUCOSE-1-DEHYDROGENASE-(NAD+)-RXN	GLUCOSE-1-DEHYDROGENASE-(NAD+)-RXN	NAD:GLC:NADH:GLC-D-LACTONE
NADPH-PEROXIDASE-RXN	NADPH peroxidase	HYDROGEN-PEROXIDE:NADPH:WATER:NADP
DIFRUCTOSE-ANHYDRIDE-SYNTHASE-RXN	Difructose-anhydride synthase	WATER:CPD-8197:INULOBIOSE
1.13.11.6-RXN	3-hydroxyanthranilate 3,4-dioxygenase	OXYGEN-MOLECULE:3-HYDROXY-ANTHRANILATE:2-AMINO-3-CARBOXYMUCONATE_SEMIALDEHYDE
1.20.4.2-RXN	Methylarsonate reductase	GLUTATHIONE:OXIDIZED-GLUTATHIONE
PHOSPHOKETOLASE-RXN	Phosphoketolase	XYLULOSE-5-PHOSPHATE:WATER:GAP:ACETYL-P
R247-RXN	R247-RXN	NITRITE:WATER:NITRATE
BILE-SALT-SULFOTRANSFERASE-RXN	Bile-salt sulfotransferase	TAUROLITHOCHOLATE:PAPS:TAUROLITHOCHOLATE-SULFATE:PAP
METHYLITACONATE-DELTA-ISOMERASE-RXN	Methylitaconate delta-isomerase	2CH2-3CH3-SUCC:DIMETHYLMAL-CPD
QUINOLINATE-SYNTHA-RXN	QUINOLINATE-SYNTHA-RXN	IMINOASPARTATE:DIHYDROXY-ACETONE-PHOSPHATE:QUINOLINATE:WATER
LONG-CHAIN-FATTY-ACYL-COA-REDUCTASE-RXN	Long-chain-fatty-acyl-CoA reductase	NADP:CO-A:NADPH
1.97.1.1-RXN	Chlorate reductase	CHLORATE:CHLORITE:WATER
PREPHENATEDEHYDRAT-RXN	Prephenate dehydratase	PREPHENATE:PHENYL-PYRUVATE:WATER:CARBON-DIOXIDE
OCTANOL-DEHYDROGENASE-RXN	Octanol dehydrogenase	NAD:OCTANOL:NADH:CPD-371
1.1.1.188-RXN	prostaglandin-F synthase	NADP:5Z13E-15S-9-ALPHA11-ALPHA15-TRIHY:NADPH:5Z13E-15S-9-ALPHA15-DIHYDROXY-11-O
PYRIDOXINE-4-DEHYDROGENASE-RXN	Pyridoxine 4-dehydrogenase	NADP:PYRIDOXINE:NADPH:PYRIDOXAL
RIBOFLAVINASE-RXN	Riboflavinase	WATER:RIBOFLAVIN:CPD-605:RIBITOL
STIPITATONATE-DECARBOXYLASE-RXN	Stipitatonate decarboxylase	CPD-45:STIPIT-CPD:CARBON-DIOXIDE
N-ACETYLDIAMINOPIMELATE-DEACETYLASE-RXN	N-acetyldiaminopimelate deacetylase	WATER:CPD-1771:LL-DIAMINOPIMELATE:ACET
PHOSPHOENOLPYRUVATE-PHOSPHATASE-RXN	Phosphoenolpyruvate phosphatase	WATER:PHOSPHO-ENOL-PYRUVATE:PYRUVATE
RXN0-3441	RXN0-3441	MENADIOL:OXYGEN-MOLECULE:CPD-3766:SUPER-OXIDE
ENZRXN-161-RXN	ENZRXN-161-RXN	BUTANAL:NADH:BUTANOL:NAD
2.3.1.138-RXN	Putrescine N-hydroxycinnamoyltransferase	PUTRESCINE:CPD-411:CO-A
PROGESTERONE-11-ALPHA-MONOOXYGENASE-RXN	Progesterone 11-alpha-monooxygenase	OXYGEN-MOLECULE:PROGESTERONE:WATER:CPD-272
ALDHDEHYDROG-RXN	Aldehyde dehydrogenase (NAD+)	NAD:WATER:NADH:TRANS-2-HEXENAL:CPD-8728:CPD-8724:CPD-8716:CPD-8711:CPD-8707:CPD-8693:CPD-8685:CPD-8684:CPD-8660:CPD-8491:CPD-7968:CPD-7620:CPD-7558:CPD-7557:CPD-7207:CPD-7202:CIS-3-HEXENAL:CPD-8686:CPD-8729:CPD-8725:CPD-8717:CPD-8712:CPD-8708:CPD-8694:CPD-8486:CPD-8479:CPD-7619:CPD-7618
XANTHOSINEPHOSPHORY-RXN	XANTHOSINEPHOSPHORY-RXN	XANTHOSINE:RIBOSE-1P:XANTHINE
LACTOSEPHOSPHO-RXN	Protein-N(PI)-phosphohistidine-sugar phosphotransferase	LACTOSE:LACTOSE-6P
RXN3O-1983	RXN3O-1983	HOMO-CIT:WATER:CARBOXYHEXENEDIOATE
RXN1F-147	RXN1F-147	CPD1F-114:CPD1F-115
RXN1F-144	RXN1F-144	GERANYLGERANYL-PP:PHYTOENE:PPI
2.7.1.68-RXN	1-phosphatidylinositol-4-phosphate kinase	ATP:ADP
RXN1F-143	RXN1F-143	CPD1F-95:OXYGEN-MOLECULE:CPD-695:WATER
ACETATEKIN-RXN	Acetate kinase	ATP:ACET:ADP:ACETYL-P
4.1.1.83-RXN	4-hydroxyphenylacetate decarboxylase	4-HYDROXYPHENYLACETATE:CPD-108:CARBON-DIOXIDE
2.1.1.20-RXN	2.1.1.20-RXN	GLY:S-ADENOSYLMETHIONINE:ADENOSYL-HOMO-CYS:SARCOSINE
LIPOXYGENASE-RXN	Lipoxygenase	LINOLEIC_ACID:OXYGEN-MOLECULE:13-HYDROPEROXYOCTADECA-911-DIENOATE
2.4.1.239-RXN	Flavonol-3-O-glucoside glucosyltransferase	UDP-GLUCOSE:UDP:CPD1F-453:CPD1F-437
LYSOPHOSPHOLIPASE-RXN	Lysophospholipase	WATER:L-1-GLYCERO-PHOSPHORYLCHOLINE:D-MANNONATE:CPD-8686:CPD-7972
DHLBXANAU-RXN	2-haloacid dehalogenase	CHLOROACETIC-ACID:WATER:GLYCOLLATE:HCL
BENZOATE-DIOXYGENASE-NON-DECARBOX-RXN	BENZOATE-1,2-DIOXYGENASE, non-decarboxylating	OXYGEN-MOLECULE:BENZOATE:1-2-CIS-DI-OH-BENZOATE:NADPH:NADH:NADP:NAD
HEXANOL-RXN	HEXANOL-RXN	HEXANAL:NADH:HEXANOL-CMPD:NAD
GDP-GLUCOSIDASE-RXN	GDP-glucosidase	GDP-D-GLUCOSE:WATER:GLC:GDP
1.6.4.9-RXN	Bis-gamma-glutamylcystine reductase (NADPH)	L-GAMMA-GLUTAMYLCYSTEINE:NADP:BIS-GAMMA-GLUTAMYLCYSTINE:NADPH
RXN-7883	RXN-7883	CPD1F-129:OXYGEN-MOLECULE:CPD-7204:CPD-7202
RXN0-748	RXN0-748	GDP:DGDP:WATER
LEUCINE-N-ACETYLTRANSFERASE-RXN	Leucine N-acetyltransferase	LEU:CPD-433:CO-A
RXN0-742	RXN0-742	5-PHOSPHORIBOSYL-5-AMINOIMIDAZOLE:ATP:HCO3:CPD0-181:ADP
RXN0-743	RXN0-743	CPD0-181:PHOSPHORIBOSYL-CARBOXY-AMINOIMIDAZOLE
1.2.1.25-RXN	2-oxoisovalerate dehydrogenase (acylating)	NAD:CO-A:2-KETO-ISOVALERATE:NADH:CARBON-DIOXIDE
RXN0-745	RXN0-745	ATP:DATP:WATER
3.6.3.30-RXN	Fe(3+)-transporting ATPase	WATER:ATP:ADP
RXN0-747	RXN0-747	ADP:DADP:WATER
1.14.13.3-RXN	4-hydroxyphenylacetate 3-monooxygenase	OXYGEN-MOLECULE:NADH:4-HYDROXYPHENYLACETATE:WATER:NAD:CPD-782
PHENOLPHOS-RXN	PHENOLPHOS-RXN	PHENOL:PHENOL-PHOSPHATE:WATER
GLYCOSYLCERAMIDASE-RXN	Glycosylceramidase	WATER:L-SORBOSONE:CPD-9056:CPD-9055
QOR-RXN	NADPH:quinone reductase	NADPH:NADP:TOPAQUINONE:PQQ:PLASTOQUINONE:OCTAPRENYL-METHYL-OH-METHOXY-BENZQ:OCTAPRENYL-METHYL-METHOXY-BENZQ:OCTAPRENYL-METHOXY-BENZOQUINONE:HYDROXYNAPHTHOQUINONE:GAMA-TOCOPHEROL:DOPAQUINONE:CPD-633:CPD-5944:CPD-275:CPD-104:ACENAPHTHENEQUINONE:2-METHYL-3-PHYTYL-14-NAPHTHOQUINONE:CPD-8479
RXN0-2921	RXN0-2921	GLT:ATP:ADP
D-GLUTAMATE-OXIDASE-RXN	D-glutamate oxidase	OXYGEN-MOLECULE:WATER:D-GLT:AMMONIA:HYDROGEN-PEROXIDE:2-KETOGLUTARATE
2.7.7.13-RXN	Mannose-1-phosphate guanylyltransferase	MANNOSE-1P:GTP:GDP-MANNOSE:PPI
2.4.1.11-RXN	Glycogen (starch) synthase	UDP-GLUCOSE:UDP
N6-HYDROXYLYSINE-O-ACETYLTRANSFERASE-RXN	N6-hydroxylysine O-acetyltransferase	CPD-265:CPD-961:CO-A
ORNMUTST-RXN	D-ornithine 4,5-aminomutase	CPD-217:24DINH2-PENTANOATE
RXN-3241	RXN-3241	2-OXINDOLE-3-ACETIC-ACID:2-OXINDOLE-3-ACETYL-HEXOSE
DTDPDEHYDRHAMEPIM-RXN	dTDP-4-dehydrorhamnose 3,5-epimerase	DTDP-DEOH-DEOXY-GLUCOSE:DTDP-DEOH-DEOXY-MANNOSE
2.4.2.20-RXN	Dioxotetrahydropyrimidine phosphoribosyltransferase	PPI:A-24-DIOXOTETRAHYDROPYRIMIDINE-D-RIBONU:PRPP:A-24-DIOXOTETRAHYDROPYRIMIDINE
4.2.3.16-RXN	(-)-(4S)-limonene synthase	GERANYL-PP:CPD-4886:PPI
ARALKYLAMINE-DEHYDROGENASE-RXN	Aralkylamine dehydrogenase	WATER:AMMONIA:CPD-394:AGMATHINE:TRANS-2-HEXENAL:CPD-8728:CPD-8724:CPD-8716:CPD-8711:CPD-8707:CPD-8693:CPD-8685:CPD-8684:CPD-8660:CPD-8491:CPD-7968:CPD-7620:CPD-7558:CPD-7557:CPD-7207:CPD-7202:CIS-3-HEXENAL:CPD-8686
DEOXYADENPHOSPHOR-RXN	DEOXYADENPHOSPHOR-RXN	ADENINE:DEOXY-RIBOSE-1P:DEOXYADENOSINE
RXN-1348	RXN-1348	TRANS-2-HEXENAL:TRANS-2-HEXENOL
ALKYLAMIDASE-RXN	Alkylamidase	WATER:N-METHYLHEXANAMIDE:METHYLAMINE:HEXANOATE
1.3.7.2-RXN	15,16-dihydrobiliverdin:ferredoxin oxidoreductase	1516-DIHYDROBILIVERDIN:BILIVERDINE
2.1.1.136-RXN	Chlorophenol O-methyltransferase	TRICHLOROPHENOL:S-ADENOSYLMETHIONINE:TRICHLOROANISOLE:ADENOSYL-HOMO-CYS
RXN-6741	RXN-6741	CPD-6481:S-ADENOSYLMETHIONINE:CPD-6482:ADENOSYL-HOMO-CYS
RXN-6742	RXN-6742	CPD-6483:S-ADENOSYLMETHIONINE:CPD-6484:ADENOSYL-HOMO-CYS
RXN-7163	RXN-7163	CPD-1107:ATP:MI-HEXAKISPHOSPHATE:ADP
RXN-7162	RXN-7162	INOSITOL-1456-TETRAKISPHOSPHATE:ATP:CPD-1107:ADP
DEOXYCYTIDINE-KINASE-RXN	Deoxycytidine kinase	DEOXYCYTIDINE:DCMP
2.4.1.123-RXN	Inositol 1-alpha-galactosyltransferase	MYO-INOSITOL:UDP-GALACTOSE:CPD-458:UDP
R606-RXN	R606-RXN	CPD-926:NADH:OXYGEN-MOLECULE:CPD-927:NAD
R304-RXN	R304-RXN	GAP:G3P
3.1.2.22-RXN	Palmitoyl-protein hydrolase	WATER:PALMITATE
1.8.98.2-RXN	Sulfiredoxin	ATP:ADP
1.13.11.48-RXN	3-hydroxy-2-methyl-quinolin-4-one 2,4-dioxygenase	OXYGEN-MOLECULE:CARBON-MONOXIDE:N-ACETYLANTHRANILATE
RXN0-5263	RXN0-5263	TRIMENTHLAMINE-N-O:TRIMETHYLAMINE:WATER
RXN0-5262	RXN0-5262	DMSO:CPD-7670:WATER
RXN0-5261	RXN0-5261	PYRUVATE:D-LACTATE
RXN0-5260	Glycerol-3-phosphate dehydrogenase	GLYCEROL-3P:DIHYDROXY-ACETONE-PHOSPHATE
RXN-6522	RXN-6522	CPD1F-97:2-KETOGLUTARATE:OXYGEN-MOLECULE:CPD-6202:SUC:CARBON-DIOXIDE
RXN0-5265	RXN0-5265	OXYGEN-MOLECULE:WATER
RXN0-5264	Trimethylamine-N-oxide reductase (cytochrome c)	TRIMENTHLAMINE-N-O:TRIMETHYLAMINE:WATER:REDUCED-MENAQUINONE:VITAMIN_K_{2}
RXN0-5268	RXN0-5268	OXYGEN-MOLECULE:WATER:UBIQUINOL-8:QH2:UBIQUINONE-9:UBIQUINONE-8:UBIQUINONE-30
RXN1G-2	RXN1G-2	CPD1G-1:WATER:CPD1G-0:ACET
RXN1G-6	RXN1G-6	CPD1G-2:OXYGEN-MOLECULE:WATER
STERYL-BETA-GLUCOSIDASE-RXN	Steryl-beta-glucosidase	WATER:CPD-556:GLC:CHOLESTEROL
METHYLGUTAMATE-DEHYDROGENASE-RXN	Methylglutamate dehydrogenase	WATER:CPD-404:GLT:FORMALDEHYDE
ATP-DEAMINASE-RXN	ATP deaminase	WATER:ATP:AMMONIA:ITP
XYLITOL-KINASE-RXN	Xylitol kinase	XYLITOL:ATP:CPD-496:ADP
MANNURONATE-REDUCTASE-RXN	Mannuronate reductase	D-MANNONATE:CPD-364:NADP:NAD:NADPH:NADH
3.1.1.54-RXN	Acetoxybutynylbithiophene deacetylase	WATER:5-4-ACETOXYBUT-1-YNYL-2-2-BITHIOPHENE:ACET:5-4-HYDROXYBUT-1-YNYL-22-BITHIOPHENE
TROPINONE-REDUCTASE-RXN	Tropinone reductase	NADP:PSEUDOTROPINE:NADPH:TROPINONE
THIOETHER-S-METHYLTRANSFERASE-RXN	Thioether S-methyltransferase	CPD-7670:S-ADENOSYLMETHIONINE:ADENOSYL-HOMO-CYS:TRIMETHYLSULFONIUM
L-IDITOL-2-DEHYDROGENASE-RXN	L-iditol 2-dehydrogenase	NAD:CPD-369:NADH:SORBOSE
(S,S)-BUTANEDIOL-DEHYDROGENASE-RXN	(S,S)-BUTANEDIOL-DEHYDROGENASE-RXN	NAD:CPD-346:NADH:ACETOIN
METHIONINE-DECARBOXYLASE-RXN	Methionine decarboxylase	MET:CARBON-DIOXIDE:CPD-631
1.1.1.92-RXN	Oxaloglycolate reductase (decarboxylating)	GLYCERATE:CARBON-DIOXIDE:CPD-66:NADP:NAD:NADPH:NADH
2.1.1.34-RXN	tRNA (guanosine-2'-O-)-methyltransferase	S-ADENOSYLMETHIONINE:ADENOSYL-HOMO-CYS
2.4.1.144-RXN	beta-1,4-mannosyl-glycoprotein beta-1,4-N-acetylglucosaminyltransferase	UDP-N-ACETYL-D-GLUCOSAMINE:UDP
RXN-8578	RXN-8578	META-XYLENE:NADH:OXYGEN-MOLECULE:3-METHYLBENZYL-ALCOHOL:NAD:WATER
KETAMID-RXN	KETAMID-RXN	WATER:2-KETO-6-ACETAMIDOCAPROATE:NAD:5-ACETAMIDOVALERATE:NADH:CARBON-DIOXIDE
IMIDAZOLEACETATE-4-MONOOXYGENASE-RXN	Imidazoleacetate 4-monooxygenase	OXYGEN-MOLECULE:NADH:4-IMIDAZOLEACETATE:WATER:NAD:5-HYDROXY-4-IMIDAZOLEACETATE
3.6.3.53-RXN	Ag(+)-exporting ATPase	WATER:ATP:ADP
RXN-7922	RXN-7922	CPD-7214:2-KETOGLUTARATE:OXYGEN-MOLECULE:CPD-7087:SUC:CARBON-DIOXIDE
RXN-7921	RXN-7921	CPD-6994:NADPH:OXYGEN-MOLECULE:CPD-7214:NADP:WATER
ORNITHINE-RACEMASE-RXN	Ornithine racemase	L-ORNITHINE:CPD-217
RXN-7920	RXN-7920	MI-HEXAKISPHOSPHATE:WATER:MI-PENTAKISPHOSPHATE:L-MYO-INOSITOL-12346-PENTAKISPHOSPHA:CPD-6741:CPD-6661:CPD-534:CPD-1107
3.6.4.9-RXN	Chaperonin ATPase	WATER:ATP:ADP
CDP-GLUCOSE-4,6-DEHYDRATASE-RXN	CDP-GLUCOSE-4,6-DEHYDRATASE-RXN	CDP-D-GLUCOSE:WATER:CPD-658
2.4.1.215-RXN	Cis-zeatin O-beta-D-glucosyltransferase	CPD-4441:UDP-GLUCOSE:O-BETA-D-GLUCOSYL-CIS-ZEATIN:UDP
RXN-8566	RXN-8566	FARNESYL-PP:CPD-8758:PPI
RXN-8567	RXN-8567	CPD-7650:CPD-8651:CPD-8757:WATER
RXN-8564	RXN-8564	GERANYL-PP:CPD-8755:PPI
RXN-8565	RXN-8565	GERANYL-PP:CPD-8756:PPI
RXN-8562	RXN-8562	FARNESYL-PP:CPD-8746:PPI
RXN-8563	RXN-8563	GERANYL-PP:CPD-8754:PPI
RXN-8560	RXN-8560	FARNESYL-PP:CPD-8753:PPI
RXN-8561	RXN-8561	FARNESYL-PP:CPD-8745:PPI
3.1.3.40-RXN	Guanidinodeoxy-scyllo-inositol-4-phosphatase	WATER:CPD-7167:CPD-7168
RXN-8569	RXN-8569	GERANYL-PP:WATER:CPD-7985:PPI
TRYPTOPHAN-DIMETHYLALLYLTRANSFERASE-RXN	Tryptophan dimethylallyltransferase	CPD-4211:TRP:CPD-460:PPI
GENTISATE-DECARBOXYLASE-RXN	Gentisate decarboxylase	CPD-633:CARBON-DIOXIDE:HYDROQUINONE
7KAPSYN-RXN	8-amino-7-oxononanoate synthase	L-ALPHA-ALANINE:CARBON-DIOXIDE:CO-A:8-AMINO-7-OXONONANOATE
CHITIN-DEACETYLASE-RXN	Chitin deacetylase	14-N-ACETYL-BETA-D-GLUCOSAMINYLN1:WATER:CPD-200:ACET
RXN-4466	RXN-4466	WATER:NAD:NADH:CPD-8742:CPD-8662:CPD-7971
RXN-4465	RXN-4465	OXYGEN-MOLECULE:HYDROGEN-PEROXIDE
RXN-4464	RXN-4464	CPD-8505:CPD-7837:CPD-7836:CPD-7835:CPD-7834:CPD-7833:CPD-7832:CPD-7830:CPD-7829
RXN-8748	RXN-8748	CPD-8978:WATER:ETOH
RXN-8742	4-hydroxycatechol 1,2-dioxygenase	CPD-8130:OXYGEN-MOLECULE:CPD-294
RXN-8743	RXN-8743	CPD-8973:WATER:P-NITROPHENOL:CPD-8974
RXN-8740	RXN-8740	HYDROQUINONE:OXYGEN-MOLECULE:4-HYDROXYMUCONIC-SEMIALDEHYDE
RXN-8741	RXN-8741	CPD-158:WATER:CPD-8130:NITRITE
RXN-8746	RXN-8746	PARAOXON:WATER:P-NITROPHENOL:DIETHYLPHOSPHATE
RXN-8747	RXN-8747	DIETHYLPHOSPHATE:WATER:CPD-8978:ETOH
PROTOCATECHUATE-3-4-DIOXYGENASE-RXN	Protocatechuate 3,4-dioxygenase	CPD-183:OXYGEN-MOLECULE:CPD-184:WATER
RXN-1803	RXN-1803	SUCROSE:6-KESTOSE:GLC
UDPKIN-RXN	UDPKIN-RXN	UDP:ATP:UTP:ADP
R14-RXN	R14-RXN	CPD-80:GLYOX:UREA
FORMYLTHFDEFORMYL-RXN	Formyltetrahydrofolate deformylase	WATER:10-FORMYL-THF:THF:FORMATE
COBINPGUANYLYLTRANS-RXN	Adenosylcobinamide-phosphate guanylyltransferase	GTP:PPI
R224-RXN	R224-RXN	CPD-337:CPD-338:CARBON-DIOXIDE
HISTTRANSAM-RXN	Histidine aminotransferase	HIS:2-KETOGLUTARATE:GLT:IMIDAZOLE-PYRUVATE
AMP-DEPHOSPHORYLATION-RXN	5'-nucleotidase	AMP:WATER:ADENOSINE
DEMETHYLMACROCIN-O-METHYLTRANSFERASE-RXN	Demethylmacrocin O-methyltransferase	S-ADENOSYLMETHIONINE:ADENOSYL-HOMO-CYS
MANNKIN-RXN	D-mannose transport	MANNOSE:ATP:MANNOSE-6P:ADP
RXN-5103	RXN-5103	GERANYL-PP:CPD-4893:PPI
RXN-5102	RXN-5102	CPD-4887:CPD-4261
RXN-8352	RXN-8352	CPD-8134:NADP:CPD-4161:NADPH
DEHYDROPANTLACRED-RXN	2-dehydropantolactone reductase (B-specific)	PANTOYL-LACTONE:NADP:2-DEHYDROPANTOYL-LACTONE:NADPH
6-HYDROXYMELLEIN-O-METHYLTRANSFERASE-RXN	6-hydroxymellein O-methyltransferase	6-HYDROXYMELLEIN:S-ADENOSYLMETHIONINE:ADENOSYL-HOMO-CYS:6-METHOXYMELLEIN
RXN-5107	RXN-5107	GERANYL-PP:CPD-4891:PPI
SEPIAPTERIN-DEAMINASE-RXN	Sepiapterin deaminase	WATER:AMMONIA
4-METHYLENEGLUTAMINASE-RXN	4-methyleneglutaminase	WATER:CPD-74:AMMONIA:CPD-1774
INDANOL-DEHYDROGENASE-RXN	Indanol dehydrogenase	1-INDANOL:1-INDANONE:NADP:NAD:NADPH:NADH
SORBOSE-5-DEHYDROGENASE-(NADP+)-RXN	SORBOSE-5-DEHYDROGENASE-(NADP+)-RXN	NADP:SORBOSE:NADPH:CPD-382
RXN-1484	RXN-1484	CPD-590:NADPH:CPD-1961:NADP:WATER
RXN-8356	RXN-8356	CPD-8144:CPD-8153:CO-A
RXN-7842	RXN-7842	CPD-7137:CPD-7150:CO-A
3.4.16.4-RXN	Serine-type D-Ala-D-Ala carboxypeptidase	D-ALA-D-ALA:WATER:D-ALANINE
RXN-4321	RXN-4321	CPD-4223:WATER:CPD-4222:CPD-3423
1.3.1.73-RXN	1,2-dihydrovomilenine reductase	NADP:17-O-ACETYLNORAJMALINE:NADPH:12-DIHYDROVOMILENINE
GDPREDUCT-RXN	GDPREDUCT-RXN	DGDP:WATER:GDP
2'-HYDROXYISOFLAVONE-REDUCTASE-RXN	2'-HYDROXYISOFLAVONE-REDUCTASE-RXN	NADP:VESTITONE:NADPH:2-HYDROXYFORMONONETIN
4.3.3.4-RXN	Deacetylipecoside synthase	DOPAMINE:SECOLOGANIN-CPD:WATER:DEACETYLIPECOSIDE
R346-RXN	R346-RXN	WATER:1-AMINO-PROPAN-2-OL
L-PIPECOLATE-OXIDASE-RXN	L-pipecolate oxidase	OXYGEN-MOLECULE:L-PIPECOLATE:HYDROGEN-PEROXIDE
2.4.1.179-RXN	Lactosylceramide beta-1,3-galactosyltransferase	UDP-GALACTOSE:UDP
1.3.99.16-RXN	Isoquinoline 1-oxidoreductase	WATER:ISOQUINOLINE:ISOQUINOLIN-12H-ONE
3',5'-CYCLIC-GMP-PHOSPHODIESTERASE-RXN	3',5'-CYCLIC-GMP-PHOSPHODIESTERASE-RXN	CGMP:WATER:GMP
DIAMINOPIMEPIM-RXN	Diaminopimelate epimerase	LL-DIAMINOPIMELATE:MESO-DIAMINOPIMELATE
ACETYLCHOLINESTERASE-RXN	Acetylcholinesterase	WATER:ACETYLCHOLINE:ACET:CHOLINE
2.3.1.90-RXN	beta-glucogallin O-galloyltransferase	1-O-GALLOYL-BETA-D-GLUCOSE:1-O6-O-DIGALLOYL-BETA-D-GLUCOSE:GLC
TYROSINE-N-MONOOXYGENASE-RXN	Tyrosine N-monooxygenase	TYR:OXYGEN-MOLECULE:NADPH:WATER:NADP:CPD-267
ACETONE-CYANHYDRIN-LYASE-RXN	Acetone-cyanohydrin lyase	2-HYDROXY-2-METHYLPROPANENITRILE:ACETONE:HCN
1.14.13.71-RXN	N-methylcoclaurine 3'-monooxygenase	OXYGEN-MOLECULE:NADPH:S-N-METHYLCOCLAURINE:WATER:NADP:3-HYDROXY-N-METHYL-S-COCLAURINE
CDP-GLYCEROL-PYROPHOSPHATASE-RXN	CDP-glycerol pyrophosphatase	WATER:CPD-606:GLYCEROL-3P:CMP
R24-RXN	R24-RXN	OXALO-SUCCINATE:2-KETOGLUTARATE:CARBON-DIOXIDE
RNTRACTIV-RXN	RNTRACTIV-RXN	S-ADENOSYLMETHIONINE:CH33ADO:MET
RXN-2301	taurine:2-oxoglutarate aminotransferase	TAURINE:2-KETOGLUTARATE:GLT:SULFOACETALDEHYDE
ANTHRANILOYL-COA-MONOOXYGENASE-RXN	Anthraniloyl-CoA monooxygenase	OXYGEN-MOLECULE:WATER:NADPH:NADH:NADP:NAD
RXN-682	RXN-682	CPD-313:OXYGEN-MOLECULE:CPD-1022:WATER
LEUKOTRIENE-B4-20-MONOOXYGENASE-RXN	Leukotriene-B4 20-monooxygenase	6Z8E10E14Z-5S12R-512-DIHYDROXYI:OXYGEN-MOLECULE:NADPH:WATER:NADP:20-OH-LTB4
2.5.1.43-RXN	Nicotianamine synthase	S-ADENOSYLMETHIONINE:CPD-463:5-METHYLTHIOADENOSINE
CHLOROBENDDH-RXN	CHLOROBENDDH-RXN	14-DICHLOROBENZENE-DIHYDRODIOL:NAD:36-DICHLOROCATECHOL:NADH
CARBOXY-CIS,CIS-MUCONATE-CYCLASE-RXN	CARBOXY-CIS,CIS-MUCONATE-CYCLASE-RXN	CPD-761:CPD-245
RXN-6681	RXN-6681	INDOLE:OXYGEN-MOLECULE:CPD-6361:WATER:NADPH:NADH:NADP:NAD
RXN-6683	RXN-6683	CPD-6362:OXYGEN-MOLECULE:CPD-6364:WATER:NADPH:NADH:NADP:NAD
RXN-6682	RXN-6682	CPD-6361:OXYGEN-MOLECULE:CPD-6362:WATER:NADPH:NADH:NADP:NAD
RXN-6685	RXN-6685	CPD-6365:OXYGEN-MOLECULE:2-KETOGLUTARATE:CPD-6367:SUC:CARBON-DIOXIDE
RXN-6684	RXN-6684	CPD-6364:OXYGEN-MOLECULE:CPD-6365:WATER:NADPH:NADH:NADP:NAD
RXN-6687	RXN-6687	CPD-6367:S-ADENOSYLMETHIONINE:CPD-6366:ADENOSYL-HOMO-CYS
ARACHIDONATE-15-LIPOXYGENASE-RXN	Arachidonate 15-lipoxygenase	OXYGEN-MOLECULE:ARACHIDONIC_ACID:5Z8Z11Z13E-15S-15-HYDROPEROXYICOS
1.97.1.11-RXN	Thyroxine 5-deiodinase	LIOTHYRONINE:CPD-387:L-THYROXINE
CEPHALOSPORIN-C-DEACETYLASE-RXN	Cephalosporin-C deacetylase	WATER:CEPHALOSPORIN-C:ACET:DEACETYLCEPHALOSPORIN-C
4.2.1.97-RXN	Phaseollidin hydratase	PHASEOLLIDIN-HYDRATE:CPD-4885:WATER
MALTOSE-6'-PHOSPHATE-GLUCOSIDASE-RXN	MALTOSE-6'-PHOSPHATE-GLUCOSIDASE-RXN	CPD-1244:WATER:GLC:GLC-6-P
RXN-5581	RXN-5581	INDOLE_ACETALDEHYDE:WATER:INDOLE_ACETATE_AUXIN:NADP:NAD:NADPH:NADH
2-OH-6-OXOHEPTA-2-4-DIENOATE-HYDR-RXN	2-hydroxy-6-oxohepta-2,4-dienoate hydrolase	2H6OH2-4DIENOATE:WATER:OXOPENTENOATE:ACET
1.1.1.127-RXN	2-dehydro-3-deoxy-D-gluconate 5-dehydrogenase	NAD:2-DEHYDRO-3-DEOXY-D-GLUCONATE:NADH:CPD-343
RXN-7082	RXN-7082	CPD-6562:WATER:CPD-6366:GLC
ALLYL-ALCOHOL-DEHYDROGENASE-RXN	Allyl-alcohol dehydrogenase	NADP:ALLYL-ALCOHOL:NADPH:ACROLEIN
1.13.12.7-RXN	Photinus-luciferin 4-monooxygenase (ATP-hydrolysing)	OXYGEN-MOLECULE:ATP:PHOTINUS-LUCIFERIN:CARBON-DIOXIDE:PPI:AMP:OXIDIZED-PHOTINUS-LUCIFERIN
RXN0-5108	RXN0-5108	GDP-MANNOSE:WATER:GMP:MANNOSE-1P
RXN0-5101	RXN0-5101	N-ETHYLMALEIMIDE:CPD0-903
RXN0-5107	RXN0-5107	TTP:WATER:TMP:PPI
FLAVONOL-3-O-GLUCOSYLTRANSFERASE-RXN	Flavonol 3-O-glucosyltransferase	UDP-GLUCOSE:UDP:CPD-8605:CPD-8004:CPD-3261:CPD-2042:CPD1F-90:CPD-520:CPD1F-453:CPD1F-437
ACYLCARNITINE-HYDROLASE-RXN	Acylcarnitine hydrolase	WATER:CARNITINE:CPD-8505:CPD-7837:CPD-7836:CPD-7835:CPD-7834:CPD-7833:CPD-7832:CPD-7830:CPD-7829
1.6.5.4-RXN	Monodehydroascorbate reductase (NADH)	CPD-318:NADH:ASCORBATE:NAD
RXN-7884	RXN-7884	CPD1F-119:OXYGEN-MOLECULE:CPD-7200:CPD-7199:CPD-7202
RXN-7885	RXN-7885	CPD1F-130:OXYGEN-MOLECULE:CPD-7200:CPD-7202
RXN-7886	RXN-7886	CPD1F-133:OXYGEN-MOLECULE:CPD-7203:CPD-7202
GSPAMID-RXN	glutathionylspermidine amidase	GLUTATHIONYLSPERMIDINE:WATER:GLUTATHIONE:SPERMIDINE
ILEDEAMINE-RXN	ILEDEAMINE-RXN	ILE:WATER:AMMONIA:2-KETO-3-METHYL-VALERATE
SULFOCYS-RXN	SULFOCYS-RXN	ACETYLSERINE:S2O3:SULFO-CYSTEINE:ACET
TRYPTOPHAN-RXN	Tryptophanase	TRP:WATER:AMMONIA:INDOLE:PYRUVATE
5-FORMYL-THF-CYCLO-LIGASE-RXN	5-formyltetrahydrofolate cyclo-ligase	5-FORMYL-THF:ATP:ADP
PHENYLALANINE-N-ACETYLTRANSFERASE-RXN	Phenylalanine N-acetyltransferase	PHE:CPD-439:CO-A
R109-RXN	R109-RXN	CPD-89:PYRUVATE
1.14.11.24-RXN	2'-deoxymugineic-acid 2'-dioxygenase	CPD-7227:2-KETOGLUTARATE:OXYGEN-MOLECULE:CPD-7231:SUC:CARBON-DIOXIDE
RXN0-3281	RXN0-3281	FORMATE:CARBON-DIOXIDE
1.1.1.254-RXN	(S)-carnitine 3-dehydrogenase	D-CARNITINE:NAD:3-DE-H-CARNITINE:NADH
TAU-PROTEIN-KINASE-RXN	[Tau protein] kinase	ATP:ADP
1.14.21.6-RXN	Lathosterol oxidase	CPD-4186:OXYGEN-MOLECULE:CPD-4187:WATER:NADPH:NADH:NADP:NAD
DISCADENINE-SYNTHASE-RXN	Discadenine synthase	CPD-4209:S-ADENOSYLMETHIONINE:DISCADENINE:5-METHYLTHIOADENOSINE
GLUTAMATE-DEHYDROGENASE-RXN	Glutamate dehydrogenase	WATER:NAD:GLT:AMMONIA:NADH:2-KETOGLUTARATE
NADPH-DEHYDROGENASE-RXN	NADPH dehydrogenase	NADPH:NADP
1.3.1.61-RXN	Terephthalate 1,2-cis-dihydrodiol dehydrogenase	NAD:CPD-1943:NADH:CARBON-DIOXIDE
2TRANSKETO-RXN	Transketolase	ERYTHROSE-4P:XYLULOSE-5-PHOSPHATE:FRUCTOSE-6P:GAP
SQUALENE-MONOOXYGENASE-RXN	Squalene monooxygenase	OXYGEN-MOLECULE:SQUALENE:EPOXYSQUALENE:WATER
RXN-4002	RXN-4002	CPD-3942:S-ADENOSYLMETHIONINE:CPD-3944:ADENOSYL-HOMO-CYS
RXN-8351	RXN-8351	CYS:L-ALPHA-ALANINE:WATER
RXN-8350	RXN-8350	CPD-8121:5Z8Z11Z14Z17Z-EICOSAPENTAENOATE
RXN-5101	RXN-5101	GERANYL-PP:WATER:CPD-4887:PPI
RXN-1481	RXN-1481	LEUCOPELARGONIDIN-CMPD:NADPH:CPD-1962:NADP:WATER
RXN-8355	RXN-8355	UDP-GLUCOSE:CPD-8141:UDP:CPD-8144
RXN-8354	RXN-8354	UDP-GLUCOSE:CPD-8138:UDP:CPD-8143
RXN-8357	RXN-8357	WATER:CPD-7061:PHYTOL
RXN-1485	RXN-1485	CPD-1962:CPD-1961:CPD-1981
RXN-8358	RXN-8358	CPD-14:S2O3
RXN-5109	RXN-5109	GERANYL-PP:CPD-4889:PPI
RXN-5108	RXN-5108	GERANYL-PP:CPD-4890:PPI
RXN-90	RXN-90	SINAPYL-ALCOHOL:UDP-GLUCOSE:CPD-63:UDP
1.14.13.64-RXN	4-hydroxybenzoate 1-hydroxylase	OXYGEN-MOLECULE:CARBON-DIOXIDE:WATER:HYDROQUINONE:NADPH:NADH:NADP:NAD
1.1.1.178-RXN	3-hydroxy-2-methylbutyryl-CoA dehydrogenase	NAD:NADH
2.7.1.109-RXN	[Hydroxymethylglutaryl-CoA reductase(NADPH)] kinase	ATP:ADP
TEICHOICSYN1-RXN	TEICHOICSYN1-RXN	UDP-N-ACETYL-D-GLUCOSAMINE:UMP
1.3.99.23-RXN	All-trans-retinol 13,14-reductase	CPD-7247:RETINOL
2.7.4.17-RXN	3-phosphoglyceroyl-phosphate-polyphosphate phosphotransferase	DPG:G3P
SUCROSE-PHOSPHATE-SYNTHASE-RXN	Sucrose-phosphate synthase	FRUCTOSE-6P:UDP-GLUCOSE:SUCROSE-6P:UDP
PHOSPHOGLYCERATE-KINASE-(GTP)-RXN	PHOSPHOGLYCERATE-KINASE-(GTP)-RXN	G3P:GTP:DPG:GDP
3.2.1.144-RXN	3-deoxyoctulosonase	WATER:3-DEOXYOCTULOSONIC-ACID:CPD0-1052:CPD0-1051:CPD0-1050
1.13.11.15-RXN	3,4-dihydroxyphenylacetate 2,3-dioxygenase	OXYGEN-MOLECULE:CPD-782:CPD-783
ARGDECARBOX-RXN	Arginine decarboxylase	ARG:CARBON-DIOXIDE:AGMATHINE
THIAMIN-DIPHOSPHATE-KINASE-RXN	Thiamine-diphosphate kinase	THIAMINE-PYROPHOSPHATE:ATP:CPD-611:ADP
ISOPIPERITENOL-DEHYDROGENASE-RXN	Isopiperitenol dehydrogenase	NAD:CPD-263:NADH:CPD-1090
2.4.1.102-RXN	beta-1,3-galactosyl-O-glycosyl-glycoprotein beta-1,6-N- acetylglucosaminyltransferase	UDP-N-ACETYL-D-GLUCOSAMINE:UDP
RXN-2461	RXN-2461	CPD-2542:NADP:CPD-184:NADPH
3.1.1.73-RXN	Feruloyl esterase	WATER:FERULIC-ACID:CPD-3602
RXN-2462	RXN-2462	CPD-184:WATER:4-OXALOMESACONATE
RXN-2464	RXN-2464	4-OXALOCITRAMALATE:PYRUVATE:OXALACETIC_ACID
NITRITREDUCT-RXN	Nitrite reductase (NAD(P)H)	NH4OH:WATER:NITRITE:NADP:NAD:NADPH:NADH
2.1.1.79-RXN	cyclopropane-fatty-acyl-phospholipid synthase	S-ADENOSYLMETHIONINE:ADENOSYL-HOMO-CYS
RXN1F-168	RXN1F-168	CPD-638:2-KETOGLUTARATE:OXYGEN-MOLECULE:CPD1F-96:SUC:CARBON-DIOXIDE
RXN1F-169	RXN1F-169	CPD1F-96:OXYGEN-MOLECULE:2-KETOGLUTARATE:CPD1F-140:CARBON-DIOXIDE:SUC
BRANCHED-CHAINAMINOTRANSFERVAL-RXN	Branched-chain amino acid aminotransferase	VAL:2-KETOGLUTARATE:GLT:2-KETO-ISOVALERATE
RXN0-985	RXN0-985	OXYGEN-MOLECULE:2-KETOGLUTARATE:CYTOSINE:CARBON-DIOXIDE:FORMALDEHYDE:SUC
RXN1F-164	RXN1F-164	CPD1F-120:OXYGEN-MOLECULE:2-KETOGLUTARATE:CPD1F-134:CARBON-DIOXIDE:SUC
RXN1F-165	RXN1F-165	CPD1F-134:2-KETOGLUTARATE:OXYGEN-MOLECULE:CPD1F-137:SUC:CARBON-DIOXIDE
RXN1F-166	RXN1F-166	CPD1F-137:OXYGEN-MOLECULE:NADPH:CPD1F-139:WATER:NADP
RXN1F-167	RXN1F-167	CPD-695:OXYGEN-MOLECULE:2-KETOGLUTARATE:CPD-638:CARBON-DIOXIDE:SUC
RXN1F-160	RXN1F-160	CPD1F-136:NADPH:OXYGEN-MOLECULE:CPD1F-138:NADP:WATER
RXN1F-161	RXN1F-161	CPD1F-138:NADPH:OXYGEN-MOLECULE:CPD1F-95:NADP:WATER
RXN1F-162	RXN1F-162	CPD1F-95:OXYGEN-MOLECULE:2-KETOGLUTARATE:CPD1F-97:CARBON-DIOXIDE:SUC
RXN1F-163	RXN1F-163	CPD1F-97:2-KETOGLUTARATE:OXYGEN-MOLECULE:CPD1F-120:SUC:CARBON-DIOXIDE:WATER
THMPT-SER-RXN	THMPT-SER-RXN	METHYLENETETRAHYDROMETHANOPTERIN:GLY:WATER:THMPT:SER
ACID--COA-LIGASE-(GDP-FORMING)-RXN	ACID--COA-LIGASE-(GDP-FORMING)-RXN	CO-A:GTP:GDP:CPD-8729:CPD-8725:CPD-8717:CPD-8712:CPD-8708:CPD-8694:CPD-8486:CPD-8479:CPD-7619:CPD-7618
ASCORBATE-PHOSPHORYLATION-RXN	ascorbate phosphorylation	ASCORBATE:ATP:2-PHOSPHOASCORBATE:ADP
ALTRO-OXIDOREDUCT-RXN	Tagaturonate reductase	NAD:D-ALTRONATE:NADH:D-TAGATURONATE
AMYLOMALT-RXN	4-alpha-glucanotransferase	MALTOTRIOSE:MALTOSE:MALTOTETRAOSE:GLC
AMP-DEAMINASE-RXN	AMP deaminase	AMP:WATER:IMP:AMMONIA
NAD(P)(+)-NUCLEOSIDASE-RXN	NAD(P)(+)-NUCLEOSIDASE-RXN	WATER:NIACINAMIDE:NADP:NAD:CPD-861:ADENOSINE_DIPHOSPHATE_RIBOSE
DARABISOM-RXN	Arabinose isomerase	D-ARABINOSE:RIBULOSE
5-METHYLTHIORIBOSE-KINASE-RXN	5-methylthioribose kinase	ATP:CPD-560:ADP:CPD-444
1.3.1.70-RXN	delta(14)-sterol reductase	44-DIMETHYL-824-CHOLESTADIENOL:NADP:44-DIMETHYL-CHOLESTA-812-24-TRIENOL:NADPH
PDXJ-RXN	PDXJ-RXN	DEOXYXYLULOSE-5P:1-AMINO-PROPAN-2-ONE-3-PHOSPHATE:PYRIDOXINE-5P:WATER
R607-RXN	R607-RXN	CPD-927:OXYGEN-MOLECULE:CPD-928:WATER
2.8.2.26-RXN	Quercetin-3-sulfate 3'-sulfotransferase	CPD-1822:PAPS:QUERCETIN-33-BISSULFATE:PAP
RIBOFLAVIN-PHOSPHOTRANSFERASE-RXN	Riboflavin phosphotransferase	RIBOFLAVIN:GLC-1-P:FMN:GLC
R103-RXN	R103-RXN	N-ACETYL-L-24-DIAMINOBUTANOATE:ECTOINE:WATER
3.6.5.4-RXN	Signal-recognition-particle GTPase	GTP:WATER:GDP
CORTISONE-BETA-REDUCTASE-RXN	Cortisone beta-reductase	CPD-287:NADP:CORTISONE:NADPH
2.5.1.25-RXN	tRNA-uridine aminocarboxypropyltransferase	S-ADENOSYLMETHIONINE:5-METHYLTHIOADENOSINE
RXN-3221	RXN-3221	CPD-3041:CPD-3061
RXN6666-5	RXN6666-5	34-DIHYDROXYPHENYLACETALDEHYDE:NAD:WATER:CPD-782:NADH
1.4.3.17-RXN	Tryptophan alpha,beta-oxidase	OXYGEN-MOLECULE:TRP:HYDROGEN-PEROXIDE:ALPHABETA-DIDEHYDROTRYPTOPHAN
ENZRXN-201-RXN	ENZRXN-201-RXN	BUTANAL:NADPH:BUTANOL:NADP
BETA-UREIDOPROPIONASE-RXN	beta-ureidopropionase	WATER:3-UREIDO-PROPIONATE:AMMONIA:CARBON-DIOXIDE:B-ALANINE
1.8.4.13-RXN	L-methionine-(S)-S-oxide reductase	MET:WATER
2.4.1.151-RXN	N-acetyllactosaminide alpha-1,3-galactosyltransferase	UDP-GALACTOSE:UDP
GDP-4-DEHYDRO-D-RHAMNOSE-REDUCTASE-RXN	GDP-4-dehydro-D-rhamnose reductase	CPD-353:GDP-4-DEHYDRO-6-DEOXY-D-MANNOSE:NADP:NAD:NADPH:NADH
CHOLINE-OXIDASE-RXN	Choline oxidase	CHOLINE:OXYGEN-MOLECULE:BETAINE_ALDEHYDE:HYDROGEN-PEROXIDE
3.1.4.39-RXN	Alkylglycerophosphoethanolamine phosphodiesterase	WATER:ETHANOL-AMINE
9-FLUORENOL-DEHYDROGENASE-RXN	Fluoren-9-ol dehydrogenase	9FLUORENOL:9FLUORENONE:NADP:NAD:NADPH:NADH
GLYRIBONUCSYN-RXN	Phosphoribosylamine--glycine ligase	5-P-BETA-D-RIBOSYL-AMINE:ATP:GLY:ADP:5-PHOSPHO-RIBOSYL-GLYCINEAMIDE
SUCROSE-PHOSPHATASE-RXN	Sucrose-phosphatase	SUCROSE-6P:WATER:SUCROSE
RXN-6762	RXN-6762	BENZYL-ALCOHOL:CPD-6501:CO-A
RXN-6763	RXN-6763	WATER:PYRUVATE:AMMONIA:DITHIOTHREITOL:CPD1G-2:CPD1G-120:CPD-8211:CPD-7671:CPD-239:CPD-7672:CPD-6403:CPD-6402:CPD-6401
HYDROXYMANDELONITRILE-LYASE-RXN	Hydroxymandelonitrile lyase	CPD-648:4-HYDROXYBENZALDEHYDE:HCN
MANNITOL-2-DEHYDROGENASE-(NADP+)-RXN	MANNITOL-2-DEHYDROGENASE-(NADP+)-RXN	NADP:MANNITOL:NADPH:FRU
RXN-7141	RXN-7141	CPD-3141:NADPH:OXYGEN-MOLECULE:CPD-6641:NADP:WATER
RXN-7143	RXN-7143	CPD-3141:CPD-4211:CPD-6644:PPI
RXN-7142	RXN-7142	CPD-6641:CPD-4211:CPD-6642:PPI
2.7.8.23-RXN	Carboxyvinyl-carboxyphosphonate phosphorylmutase	1-CARBOXYVINYL-CARBOXYPHOSPHONATE:CARBON-DIOXIDE:3-HYDROHYDROXYPHOSPHORYLPYRUVATE
RXN0-1342	RXN0-1342	S-ADENOSYLMETHIONINE:ADENINE:MET
DEOXYGLUCONOKIN-RXN	2-dehydro-3-deoxygluconokinase	2-DEHYDRO-3-DEOXY-D-GLUCONATE:ATP:2-KETO-3-DEOXY-6-P-GLUCONATE:ADP
ARACHIDONATE--COA-LIGASE-RXN	Arachidonate--CoA ligase	CO-A:ARACHIDONIC_ACID:ATP:PPI:AMP
RETINOL-ISOMERASE-RXN	Retinol isomerase	RETINOL:CPD-882
RXN-5106	RXN-5106	GERANYL-PP:CPD-4892:PPI
2.4.1.174-RXN	Glucuronylgalactosylproteoglycan beta-1,4-N- acetylgalactosaminyltransferase	UDP-N-ACETYL-GALACTOSAMINE:UDP
RXN-2463	RXN-2463	4-OXALOMESACONATE:WATER:4-OXALOCITRAMALATE
UDP-GLUCOSE-4,6-DEHYDRATASE-RXN	UDP-GLUCOSE-4,6-DEHYDRATASE-RXN	UDP-GLUCOSE:WATER:CPD-663
2.8.2.7-RXN	UDP-N-acetylgalactosamine-4-sulfate sulfotransferase	UDP-N-ACETYL-D-GALACTOSAMINE-4-SULFATE:PAPS:UDP-ACETYL-ETCETERA-BISSULFATE:PAP
RXN-5105	RXN-5105	GERANYL-PP:CPD-4894:PPI
PGLUCISOM-RXN	Glucose-6-phosphate isomerase	GLC-6-P:FRUCTOSE-6P
ORCINOL-2-MONOOXYGENASE-RXN	Orcinol 2-monooxygenase	ORCINOL-CPD:OXYGEN-MOLECULE:NADH:CPD-616:WATER:NAD
(R)-DEHYDROPANTOATE-DEHYDROGENASE-RXN	(R)-DEHYDROPANTOATE-DEHYDROGENASE-RXN	WATER:NAD:CPD-376:NADH:CPD-1088
NARINGENIN-3-DIOXYGENASE-RXN	Naringenin 3-dioxygenase	NARINGENIN-CMPD:OXYGEN-MOLECULE:2-KETOGLUTARATE:CARBON-DIOXIDE:SUC:DIHYDROKAEMPFEROL-CMPD
FORMALDEHYDE-TRANSKETOLASE-RXN	Formaldehyde transketolase	FORMALDEHYDE:XYLULOSE-5-PHOSPHATE:DIHYDROXYACETONE:GAP
UBIQUITIN--CALMODULIN-LIGASE-RXN	ubiquitin--calmodulin ligase	ATP:AMP:PPI
ORNITHINE-CYCLODEAMINASE-RXN	Ornithine cyclodeaminase	L-ORNITHINE:NAD:PRO:AMMONIA:NADH
RHAMNISOM-RXN	L-rhamnose isomerase	RHAMNOSE:RHAMNULOSE
1.5.1.9-RXN	Saccharopine dehydrogenase (NAD+, L-glutamate forming)	WATER:NAD:SACCHAROPINE:GLT:NADH:ALLYSINE
RXN3O-130	RXN3O-130	LANOSTEROL:OXYGEN-MOLECULE:NADPH:44-DIMETHYL-CHOLESTA-812-24-TRIENOL:NADP:FORMATE
RXN-8508	RXN-8508	CPD-8691:NADPH:OXYGEN-MOLECULE:CPD-8692:NADP:WATER
RXN-8509	RXN-8509	CPD-8692:CPD-8693:WATER
CYSTEAMINE-DIOXYGENASE-RXN	Cysteamine dioxygenase	OXYGEN-MOLECULE:CPD-239:HYPOTAURINE
RXN-8504	RXN-8504	13-HYDROPEROXYOCTADECA-911-DIENOATE:CPD-8690:WATER
RXN-8505	4-hydroxyphenylacetate 3-monooxygenase	OXYGEN-MOLECULE:FADH2:4-HYDROXYPHENYLACETATE:WATER:FAD:CPD-782
RXN-8506	RXN-8506	FAD:NADH:FADH2:NAD
RXN-8507	RXN-8507	--ABIETADIENE:NADPH:OXYGEN-MOLECULE:CPD-8691:NADP:WATER
RXN-8500	RXN-8500	CPD-8678:CPD-8682:WATER
RXN-8501	RXN-8501	CPD-8681:WATER:CPD-8683
RXN-5822	RXN-5822	NADP:WATER:NAD
RXN-8503	RXN-8503	CPD-8678:CPD-8685:CPD-8686
1.10.2.1-RXN	L-ascorbate--cytochrome-b5 reductase	ASCORBATE:CPD-318
X-METHYL-HIS-DIPEPTIDASE-RXN	Xaa-methyl-His dipeptidase	WATER:CPD-401:CPD-1823:B-ALANINE
THIOSULFATE-SULFURTRANSFERASE-RXN	Thiosulfate sulfurtransferase	S2O3:HCN:SO3:HSCN
DIMETHYLPROPIOTHETIN-DETHIOMETHYLASE-RXN	Dimethylpropiothetin dethiomethylase	SS-DIMETHYL-BETA-PROPIOTHETIN:CPD-7670:ACRYLATE
POLYNUCLEOTIDE-ADENYLYLTRANSFERASE-RXN	Polynucleotide adenylyltransferase	ATP:PPI
3.6.3.39-RXN	Lipopolysaccharide-transporting ATPase	WATER:ATP:ADP:CPD0-1052:CPD0-1051:CPD0-1050
NMNNUCLEOSID-RXN	NMN nucleosidase	NICOTINAMIDE_NUCLEOTIDE:WATER:RIBOSE-5P:NIACINAMIDE
RXN-4444	RXN-4444	OXYGEN-MOLECULE:HYDROGEN-PEROXIDE:CPD-8490:CPD-8468:CPD-8467:CPD-8466:CPD-8465:CPD-8464:CPD-7914:CPD-7913:CPD-7912:CPD-7890:CPD-7889:CPD-7888:CPD-7887:CPD-7886:CPD-7885:CPD-7884:CPD-7883:CPD-7882:CPD-7881:CPD-7880:CPD-7879
RXN-4441	RXN-4441	TREHALOSE:ALPHA-GLUCOSE:GLC-1-P
TYRAMINE-N-METHYLTRANSFERASE-RXN	Tyramine N-methyltransferase	TYRAMINE:S-ADENOSYLMETHIONINE:ADENOSYL-HOMO-CYS:CPD-391
1.14.20.1-RXN	Deacetoxycephalosporin-C synthase	OXYGEN-MOLECULE:2-KETOGLUTARATE:PENICILLIN-N:WATER:CARBON-DIOXIDE:SUC:DEACETOXYCEPHALOSPORIN-C
METHGLYSYN-RXN	Methylglyoxal synthase	DIHYDROXY-ACETONE-PHOSPHATE:METHYL-GLYOXAL
FTRMBARK-RXN	FTRMBARK-RXN	METHANOFURAN:CPD-7629:CPD-7628:FORMYL-METHANOFURAN
CDPREDUCT-RXN	CDPREDUCT-RXN	DCDP:WATER:CDP
TRYPTOPHAN-2-C-METHYLTRANSFERASE-RXN	Tryptophan 2-C-methyltransferase	TRP:S-ADENOSYLMETHIONINE:ADENOSYL-HOMO-CYS:CPD-392
RXN0-981	RXN0-981	S-ADENOSYLMETHIONINE:ADENOSYL-HOMO-CYS
RXN0-986	RXN0-986	1-ETHYLADENINE:OXYGEN-MOLECULE:2-KETOGLUTARATE:ADENINE:CARBON-DIOXIDE:ACETALD:SUC
ASPARTATE-RACEMASE-RXN	Aspartate racemase	L-ASPARTATE:CPD-302
ALPHA-PINENE-OXIDE-DECYCLASE-RXN	alpha-pinene-oxide decyclase	ALPHA-PINENE-OXIDE:Z-2-METHYL-5-ISOPROPYLHEXA-25-DIENAL
RXN0-984	RXN0-984	OXYGEN-MOLECULE:2-KETOGLUTARATE:ADENINE:CARBON-DIOXIDE:FORMALDEHYDE:SUC
1.3.7.5-RXN	Phycocyanobilin:ferredoxin oxidoreductase	3Z-PHYCOCYANOBILIN:BILIVERDINE
LYSINE--PYRUVATE-6-AMINOTRANSFERASE-RXN	Lysine--pyruvate 6-aminotransferase	PYRUVATE:LYS:L-ALPHA-ALANINE:ALLYSINE
BETA-PHOSPHOGLUCOMUTASE-RXN	beta-phosphoglucomutase	CPD-448:GLC-6-P
DIHYDROKAEMPFEROL-4-REDUCTASE-RXN	Dihydrokaempferol 4-reductase	DIHYDROKAEMPFEROL-CMPD:NADPH:LEUCOPELARGONIDIN-CMPD:NADP
6.3.2.28-RXN	L-amino-acid alpha-ligase	ATP:ADP:L-ORNITHINE:VAL:TYR:TRP:THR:SER:PRO:PHE:MET:LYS:LEU:L-ASPARTATE:L-ALPHA-ALANINE:ILE:HIS:GLT:GLN:CYS:ASN:ARG
ALCOHOL-DEHYDROGENASE-(ACCEPTOR)-RXN	ALCOHOL-DEHYDROGENASE-(ACCEPTOR)-RXN	CPD-8517:CPD-8516:CPD-8512:CPD-7877:CPD-7876:CPD-7875:CPD-7874:CPD-7873:CPD-7872:CPD-7871:CPD-7869:CPD-7868:CPD-7867:CPD-7845:2-ETHYLHEXAN-1-OL:TRANS-2-HEXENAL:CPD-8728:CPD-8724:CPD-8716:CPD-8711:CPD-8707:CPD-8693:CPD-8685:CPD-8684:CPD-8660:CPD-8491:CPD-7968:CPD-7620:CPD-7558:CPD-7557:CPD-7207:CPD-7202:CIS-3-HEXENAL:CPD-8686
DCYSDESULF-RXN	D-cysteine desulfhydrase	D-CYSTEINE:WATER:AMMONIA:PYRUVATE:HS
GANGLIOSIDE-GALACTOSYLTRANSFERASE-RXN	Ganglioside galactosyltransferase	UDP-GALACTOSE:UDP
3OHSTEROXRED-RXN	3OHSTEROXRED-RXN	NADPH:NADH:NADP:NAD
SUCCINATE-DEHYDROGENASE-(UBIQUINONE)-RXN	SUCCINATE-DEHYDROGENASE-(UBIQUINONE)-RXN	SUC:FUM:UBIQUINONE-9:UBIQUINONE-8:UBIQUINONE-30:UBIQUINOL-8:QH2
ARGININE-DEIMINASE-RXN	Arginine deiminase	WATER:ARG:AMMONIA:L-CITRULLINE
1.1.1.264-RXN	L-idonate 5-dehydrogenase	L-IDONATE:5-DEHYDROGLUCONATE:NADP:NAD:NADPH:NADH
XANTHOMMATIN-REDUCTASE-RXN	Xanthommatin reductase	NAD:512-DIHYDROXANTHOMMATIN:NADH:XANTHOMMATIN
THI-P-SYN-RXN	Thiamine-phosphate pyrophosphorylase	THZ-P:AMINO-HYDROXYMETHYL-METHYLPYRIMIDINE-PP:THIAMINE-P:PPI
DIHYDROXYFUMARATE-DECARBOXYLASE-RXN	Dihydroxyfumarate decarboxylase	CPD-640:CARBON-DIOXIDE:TARTRONATE-S-ALD
URACIL-PRIBOSYLTRANS-RXN	Uracil phosphoribosyltransferase	PPI:UMP:PRPP:URACIL
2.1.1.66-RXN	rRNA (adenosine-2'-O-)-methyltransferase	S-ADENOSYLMETHIONINE:ADENOSYL-HOMO-CYS
D-GLUTAMATE-CYCLASE-RXN	D-glutamate cyclase	D-GLT:WATER:CPD-656
N-ACETYLGLUTPREDUCT-RXN	N-acetyl-gamma-glutamyl-phosphate reductase	CPD-469:NADP:N-ACETYL-GLUTAMYL-P:NADPH
5.3.3.13-RXN	Polyenoic fatty acid isomerase	5Z8Z11Z14Z17Z-EICOSAPENTAENOATE:5Z7E9E14Z17Z-EICOSAPENTAENOATE
2-MEBUCOA-FAD-RXN	2-methylacyl-CoA dehydrogenase	FAD:FADH2
1.14.11.28-RXN	Proline 3-hydroxylase	PRO:2-KETOGLUTARATE:OXYGEN-MOLECULE:3-HYDROXY-L-PROLINE:SUC:CARBON-DIOXIDE
RIBOSE-1-DEHYDROGENASE-(NADP+)-RXN	RIBOSE-1-DEHYDROGENASE-(NADP+)-RXN	WATER:NADP:RIBOSE:NADPH:CPD-373
3.5.1.92-RXN	Pantetheine hydrolase	CPD-511:WATER:PANTOTHENATE:CPD-239
2.3.1.130-RXN	Galactarate O-hydroxycinnamoyltransferase	D-GALACTARATE:CPD-413:CO-A
FMNREDUCT-RXN	NAD(P)H dehydrogenase (FMN)	FMNH2:FMN:NADP:NAD:NADPH:NADH
MALATE-DEH-RXN	Malate dehydrogenase	MAL:NAD:OXALACETIC_ACID:NADH
DEHYDDEOXPHOSGALACT-ALDOL-RXN	2-dehydro-3-deoxyphosphogalactonate aldolase	DEHYDRO-DEOXY-GALACTONATE-PHOSPHATE:GAP:PYRUVATE
CERAMIDE-CHOLINEPHOSPHOTRANSFERASE-RXN	Ceramide cholinephosphotransferase	CDP-CHOLINE:CMP
1.7.2.2-RXN	nitrite reductase complex	AMMONIA:WATER:NITRITE
DIHYDROBUNOLOL-DEHYDROGENASE-RXN	Dihydrobunolol dehydrogenase	5-TERT-BUTYLAMINOL-2-HYDROXYPRO-1234-TET:NADP:5-TERT-BUTYLAMINOL-2-HYDROXYPRO-34-DIHYD:NADPH
1.1.1.248-RXN	Salutaridine reductase (NADPH)	NADP:SALUTARIDINOL:NADPH:SALUTARIDINE
R468-RXN	R468-RXN	CYANURIC-ACID:WATER:CPD-809:CARBON-DIOXIDE
KDO-8PPHOSPHAT-RXN	3-deoxy-manno-octulosonate-8-phosphatase	KDO-8P:WATER:KDO
LINOCTA-RXN	LINOCTA-RXN	LINOLEIC_ACID:OXYGEN-MOLECULE:CPD-1832
RXN3O-458	PHS kinase	PHYTOSPINGOSINE:ATP:ADP
1.13.11.25-RXN	3,4-dihydroxy-9,10-secoandrosta-1,3,5(10)-triene-9,17-dione 4,5-dioxygenase	OXYGEN-MOLECULE:34-DIHYDROXY-910-SECOANDROSTA-13510:3-HYDROXY-5917-TRIOXO-45910-DISECOA
RETINAL-DEHYDROGENASE-RXN	Retinal dehydrogenase	WATER:NAD:RETINAL:NADH:RETINOATE
1.1.1.255-RXN	Mannitol dehydrogenase	NAD:MANNITOL:NADH:MANNOSE
AIRCARBOXY-RXN	Phosphoribosylaminoimidazole carboxylase	PHOSPHORIBOSYL-CARBOXY-AMINOIMIDAZOLE:5-PHOSPHORIBOSYL-5-AMINOIMIDAZOLE:CARBON-DIOXIDE
RXN-6401	RXN-6401	PANTOYL-LACTONE:B-ALANINE:PANTOTHENATE
1.1.1.266-RXN	dTDP-4-dehydro-6-deoxyglucose reductase	NADP:DTDP-D-FUCOSE:NADPH:DTDP-DEOH-DEOXY-GLUCOSE
1.14.99.35-RXN	Thiophene-2-carbonyl-CoA monooxygenase	OXYGEN-MOLECULE:WATER
2.4.1.141-RXN	N-acetylglucosaminyldiphosphodolichol N-acetylglucosaminyltransferase	UDP-N-ACETYL-D-GLUCOSAMINE:UDP
LACTOSE-DEHYDRO-RXN	Glucoside 3-dehydrogenase	LACTOSE:3-KETOLACTOSE
THREODEHYD-RXN	L-threonine 3-dehydrogenase	THR:NAD:AMINO-OXOBUT:NADH
2.4.1.48-RXN	Heteroglycan alpha-mannosyltransferase	GDP-MANNOSE:GDP
RXN0-5120	RXN0-5120	UDP-GLUCOSE:UDP
RXN0-5121	RXN0-5121	ATP:ADP
RXN0-5122	RXN0-5122	ADP-L-GLYCERO-D-MANNO-HEPTOSE:ADP
RXN0-5123	RXN0-5123	ATP:ADP
RXN0-5124	RXN0-5124	UDP-GALACTOSE:UDP
RXN0-5126	RXN0-5126	UDP-GLUCOSE:UDP
RXN0-5127	RXN0-5127	ADP-L-GLYCERO-D-MANNO-HEPTOSE:ADP
RXN0-5128	RXN0-5128	CMP-KDO:CMP:CPD0-1052:CPD0-1051:CPD0-1050
3.5.2.12-RXN	6-aminohexanoate-cyclic dimer hydrolase	WATER:18-DIAZACYCLOTETRADECANE-29-DIONE:N-6-AMINOHEXANOYL-6-AMINOHEXANOATE
1.1.1.39-RXN	Malate dehydrogenase (decarboxylating)	NAD:MAL:NADH:CARBON-DIOXIDE:PYRUVATE
2.7.1.133-RXN	1D-myo-inositol-trisphosphate 6-kinase	INOSITOL-1-3-4-TRIPHOSPHATE:ATP:CPD-505:ADP
VOMIFOLIOL-4'-DEHYDROGENASE-RXN	VOMIFOLIOL-4'-DEHYDROGENASE-RXN	NAD:--6-HYDROXY-3-OXO-ALPHA-IONOL:NADH:--6-HYDROXY-3-OXO-ALPHA-IONONE
GDPPYPHOSKIN-RXN	GDPPYPHOSKIN-RXN	ATP:GDP:AMP:GUANOSINE-5DP-3DP
6.1.1.13-RXN	D-alanine--poly(phosphoribitol)ligase	D-ALANINE:ATP:CPD-70:PPI:AMP
3.8.1.9-RXN	(R)-2-haloacid dehalogenase	WATER:CPD-8224:CPD-8223
3SC23OSPON-RXN	3SC23OSPON-RXN	WATER:SO3:2-HYDROXYMUCONATE
VALGLU-RXN	VALGLU-RXN	WATER:5-ACETAMIDOVALERATE:2-KETOGLUTARATE:GLT:CPD-280:ACET
RXN-8336	RXN-8336	CAFFEATE:CPD-8098
RXN-8335	RXN-8335	CPD-8096:CPD-8097:WATER
RXN-8334	RXN-8334	CPD-8095:CPD-8096
RXN-8333	RXN-8333	CPD-8094:WATER:CPD-8095
RXN-8332	RXN-8332	CPD-8098:OXYGEN-MOLECULE:CPD-8094:WATER
RXN-8331	RXN-8331	CPD-8090:1-183-2-183-SN-GLYCEROL-PHOSPHOCHOLINE
RXN-8330	RXN-8330	CPD-8089:CPD-8090
2.3.1.58-RXN	2,3-diaminopropionate N-oxalyltransferase	L-23-DIAMINOPROPANOATE:N3-OXALYL-L-23-DIAMINOPROPANOATE:CO-A
RXN-8339	RXN-8339	S2O3:SO3:HS
PYRIMIDINE-NUCLEOSIDE-PHOSPHORYLASE-RXN	Pyrimidine-nucleoside phosphorylase	RIBOSE-1P:URIDINE:CYTIDINE:URACIL:THYMINE:CYTOSINE
TRANS-RXN-168	trehalose phosphotransferase system	PHOSPHO-ENOL-PYRUVATE:TREHALOSE:TREHALOSE-6P:PYRUVATE
2.6.1.64-RXN	Glutamine--phenylpyruvate aminotransferase	PHENYL-PYRUVATE:GLN:PHE:2-KETO-GLUTARAMATE
ISOMALTULOSE-SYNTHASE-RXN	Isomaltulose synthase	SUCROSE:CPD-230
ALLANTOATE-DEIMINASE-RXN	Allantoate deiminase	ALLANTOATE:WATER:CPD-598:AMMONIA:CARBON-DIOXIDE
METHTRANSBARK-RXN	METHTRANSBARK-RXN	METOH:WATER
6.4.1.6-RXN	Acetone carboxylase	WATER:ATP:CARBON-DIOXIDE:ACETONE:AMP:3-KETOBUTYRATE
4-ACETAMIDOBUTYRATE-DEACETYLASE-RXN	4-acetamidobutyrate deacetylase	WATER:CPD-570:4-AMINO-BUTYRATE:ACET
ASPARTATE-N-ACETYLTRANSFERASE-RXN	Aspartate N-acetyltransferase	L-ASPARTATE:CPD-420:CO-A
SUCCINYL-COA-HYDROLASE-RXN	Succinyl-CoA hydrolase	WATER:SUC:CO-A
L-LACTATE-DEHYDROGENASE-(CYTOCHROME)-RXN	L-LACTATE-DEHYDROGENASE-(CYTOCHROME)-RXN	L-LACTATE:PYRUVATE
RXN-5121	RXN-5121	GERANYL-PP:CPD-4902:PPI
RXN-5123	RXN-5123	GERANYL-PP:CPD-4903:PPI
RXN-5122	RXN-5122	GERANYL-PP:CPD-4901:PPI
2.8.2.27-RXN	Quercetin-3-sulfate 4'-sulfotransferase	CPD-1822:PAPS:QUERCETIN-34-BISSULFATE:PAP
DIPEPTIDYL-DIPEPTIDASE-RXN	Dipeptidyl-dipeptidase	WATER:ALA-GLY-ALA-GLY:ALA-GLY
2.6.1.28-RXN	Tryptophan--phenylpyruvate aminotransferase	PHENYL-PYRUVATE:TRP:PHE:INDOLE_PYRUVATE
GUANOSINEKIN-RXN	GUANOSINEKIN-RXN	GUANOSINE:ATP:GMP:ADP
RXN-2401	RXN-2401	NADPH:OXYGEN-MOLECULE:NADP
RXN0-704	RXN0-704	3-KETO-L-GULONATE:ATP:CPD-2343:ADP
RXN0-705	RXN0-705	CPD-2343:L-XYLULOSE-5-P:CARBON-DIOXIDE
RXN0-707	RXN0-707	ASCORBATE:WATER:3-KETO-L-GULONATE
RXN0-703	RXN0-703	NADH:3-KETO-L-GULONATE:NAD
AMP--THYMIDINE-KINASE-RXN	AMP--thymidine kinase	AMP:THYMIDINE:TMP:ADENOSINE
D-XYLOSE-1-DEHYDROGENASE-(NADP+)-RXN	D-XYLOSE-1-DEHYDROGENASE-(NADP+)-RXN	NADP:XYLOSE:NADPH:CPD-360
CYCPHOSDIESTER-RXN	2',3'-cyclic-nucleotide 2'-phosphodiesterase	WATER:CPD-3713:CPD-3707:CPD-3732:CPD-3724:CPD-3711:CPD-3706
4.2.1.109-RXN	Methylthioribulose 1-phosphate dehydratase	CPD-1063:CPD-8999:WATER
1.8.98.1-RXN	CoB--CoM heterodisulfide reductase	CPD-7323:CPD-1281:CPD-1282:DIHYDROMETHANOPHENAZINE
NITRATE-REDUCTASE-(NAD(P)H)-RXN	NITRATE-REDUCTASE-(NAD(P)H)-RXN	NITRITE:WATER:NITRATE:NADP:NAD:NADPH:NADH
2.7.1.121-RXN	Phosphoenolpyruvate--glycerone phosphotransferase	DIHYDROXYACETONE:PHOSPHO-ENOL-PYRUVATE:DIHYDROXY-ACETONE-PHOSPHATE:PYRUVATE
LONG-CHAIN-ALDEHYDE-DEHYDROGENASE-RXN	Long-chain-aldehyde dehydrogenase	NAD:WATER:NADH
1.14.12.1-RXN	Anthranilate 1,2-dioxygenase (deaminating, decarboxylating)	ANTHRANILATE:OXYGEN-MOLECULE:CATECHOL:CARBON-DIOXIDE:AMMONIA:NADPH:NADH:NADP:NAD
RXN-1863	RXN-1863	CPD-2281:WATER:6G-KESTOTETRAOSE:FRU
D-THREO-ALDOSE-1-DEHYDROGENASE-RXN	D-threo-aldose 1-dehydrogenase	NAD:CPD-8548:NADH:CPD-8549
R212-RXN	R212-RXN	CPD-152:CPD-153:WATER
UDPREDUCT-RXN	UDPREDUCT-RXN	DUDP:WATER:UDP
ACETOLACTSYN-RXN	Acetolactate synthase	PYRUVATE:2-ACETO-LACTATE:CARBON-DIOXIDE
RXN-3202	RXN-3202	3-HYDROXY-2-OXINDOLE-3-ACETYL-ASP:3-O-BETA-GLUCOSYL-2-OXINDOLE-3-ACETYL-
HYDROGEN-SULFIDE-S-ACETYLTRANSFERASE-RXN	Hydrogen-sulfide S-acetyltransferase	HS:CPD-435:CO-A
GLYCEROL-3-PHOSPHATE-DEHYDROGENASE-RXN	Glycerol-3-phosphate dehydrogenase	GLYCEROL-3P:DIHYDROXY-ACETONE-PHOSPHATE
2.4.1.87-RXN	beta-galactosyl-N-acetylglucosaminylglycopeptide alpha-1,3- galactosyltransferase	UDP-GALACTOSE:UDP
PHENACEOX-RXN	PHENACEOX-RXN	WATER:PHENYLGLYOXYLATE:CO-A
DNA-NUCLEOTIDYLEXOTRANSFERASE-RXN	DNA nucleotidylexotransferase	PPI:TTP:DUTP:DGTP:DCTP:DATP
NICOTINE-DEHYDROGENASE-RXN	Nicotine dehydrogenase	WATER:NICOTINE:CPD-125
VALINE-DEHYDROGENASE-(NADP+)-RXN	VALINE-DEHYDROGENASE-(NADP+)-RXN	NADP:WATER:VAL:AMMONIA:NADPH:2-KETO-ISOVALERATE
1.5.1.8-RXN	Saccharopine dehydrogenase (NADP+, L-lysine forming)	WATER:NADP:SACCHAROPINE:NADPH:2-KETOGLUTARATE:LYS
TRYPSYN-RXN	Tryptophan synthase	INDOLE-3-GLYCEROL-P:SER:TRP:WATER:GAP
RXN0-1321	RXN0-1321	7-AMINOMETHYL-7-DEAZAGUANINE:GUANINE
1.14.13.63-RXN	3-hydroxyphenylacetate 6-hydroxylase	3-HYDROXYPHENYLACETATE:OXYGEN-MOLECULE:HOMOGENTISATE:WATER:NADPH:NADH:NADP:NAD
2.7.4.23-RXN	Ribose 1,5-bisphosphate phosphokinase	ATP:RIBOSE-15-BISPHOSPHATE:ADP:PRPP
1.14.13.98-RXN	Cholesterol 24-hydroxylase	CHOLESTEROL:OXYGEN-MOLECULE:CPD-7239:WATER:NADPH:NADH:NADP:NAD
CELLULOSE-SYNTHASE-(UDP-FORMING)-RXN	CELLULOSE-SYNTHASE-(UDP-FORMING)-RXN	UDP-GLUCOSE:UDP
(-)-LIMONENE-3-MONOOXYGENASE-RXN	(-)-LIMONENE-3-MONOOXYGENASE-RXN	CPD-4886:NADPH:OXYGEN-MOLECULE:CPD-263:NADP:WATER
2.7.8.22-RXN	1-alkenyl-2-acylglycerol cholinephosphotransferase	CDP-CHOLINE:CMP
2.8.2.31-RXN	Petromyzonol sulfotransferase	PAPS:PAP
3.6.3.10-RXN	Hydrogen/potassium-exchanging ATPase	WATER:ATP:ADP
CARBODEHYDRAT-RXN	carbonic anhydrase	H2CO3:WATER:CARBON-DIOXIDE
GAMMA-GLUTAMYLHISTAMINE-SYNTHASE-RXN	gamma-GHA synthetase	HISTAMINE:GLT:ATP:NALPHA-GAMMA-L-GLUTAMYLHISTAMINE:ADP
FORMYLTHFGLUSYNTH-RXN	FORMYLTHFGLUSYNTH-RXN	GLT:ATP:ADP
ISOPROPANOL-DEHYDROGENASE-(NADP+)-RXN	ISOPROPANOL-DEHYDROGENASE-(NADP+)-RXN	NADP:ISO-PROPANOL:NADPH:ACETONE
3-HYDROXYBENZOATE-6-MONOOXYGENASE-RXN	3-hydroxybenzoate 6-monooxygenase	OXYGEN-MOLECULE:NADH:3-HYDROXYBENZOATE:WATER:NAD:CPD-633
1.2.4.4-RXN	3-methyl-2-oxobutanoate dehydrogenase (lipoamide)	2-KETO-ISOVALERATE:CARBON-DIOXIDE
RXN66-81	RXN66-81	NICOTINE:NADPH:OXYGEN-MOLECULE:CPD-2743:NADP:WATER
RXN66-83	RXN66-83	NICOTINE:UDP-GLUCURONATE:CPD-2744:UDP
RXN66-82	RXN66-82	NICOTINE:S-ADENOSYLMETHIONINE:CPD-3183:ADENOSYL-HOMO-CYS
CHOLOYLGLYCINE-HYDROLASE-RXN	Choloylglycine hydrolase	GLYCOCHOLIC_ACID:WATER:CHOLATE:GLY
3.6.3.20-RXN	Glycerol-3-phosphate-transporting ATPase	GLYCEROL-3P:WATER:ATP:ADP
2.4.1.202-RXN	2,4-dihydroxy-7-methoxy-2H-1,4-benzoxazin-3(4H)-one 2-D-glucosyltransferase	24-ETC-14-BENZOXAZIN:UDP-GLUCOSE:24-ETC-14-BENZOXAZIN-GLUCOSIDE:UDP
RXN-8523	RXN-8523	CPD-8697:NADPH:OXYGEN-MOLECULE:CPD-8714:NADP:WATER
RXN3O-154	RXN3O-154	44-DIMETHYL-824-CHOLESTADIENOL:4-METHYL-824-CHOLESTADIENOL
RXN-8521	RXN-8521	CPD-8710:CPD-8711:WATER
RXN-8526	RXN-8526	CPD-8716:NADPH:OXYGEN-MOLECULE:CPD-8717:NADP:WATER
RXN-8527	2-hydroxymuconate semialdehyde dehydrogenase	HYDROXYMUCONATE-SALD:WATER:NAD:CPD-8720:NADH
RXN-8524	RXN-8524	CPD-8714:NADPH:OXYGEN-MOLECULE:CPD-8715:NADP:WATER
RXN-8525	RXN-8525	CPD-8715:CPD-8716:WATER
RXN-8528	<i>syn</i>-copalyl diphosphate synthase	GERANYLGERANYL-PP:CPD-8719
RXN-8529	4-oxalocrotonate isomerase	CPD-8720:CPD-246
2.1.1.110-RXN	Sterigmatocystin 7-O-methyltransferase	S-ADENOSYLMETHIONINE:STERIGMATOCYSTIN:ADENOSYL-HOMO-CYS:CPD-7157
4.3.1.20-RXN	Erythro-3-hydroxyaspartate ammonia-lyase	CPD-655:AMMONIA:OXALACETIC_ACID
RXN-4311	RXN-4311	CPD-4203:WATER:CPD-4205
RXN-4310	RXN-4310	CPD-4202:WATER:CPD-4204
RXN-4313	RXN-4313	CPD-4205:WATER:CPD-4207
RXN-4312	RXN-4312	CPD-4204:WATER:CPD-4206
RXN-4315	RXN-4315	CPD-4207:WATER:CPD-4209:RIBOSE
RXN-4314	RXN-4314	CPD-4206:WATER:CPD-4208
RXN-4317	RXN-4317	CPD-4209:WATER:CPD-4210
RXN-4316	RXN-4316	CPD-4207:WATER:CPD-4208
RXN-4319	RXN-4319	CPD-3631:UDP-GLUCOSE:CPD-4222:UDP
RXN-4318	RXN-4318	CPD-4208:WATER:CPD-4210:RIBOSE
R218-RXN	R218-RXN	CPD-336:NAD:CPD-337:CARBON-DIOXIDE:NADH
STEROL-ESTERASE-RXN	Sterol esterase	WATER:CPD-8505:CPD-7837:CPD-7836:CPD-7835:CPD-7834:CPD-7833:CPD-7832:CPD-7830:CPD-7829
MANDELATE-RACEMASE-RXN	Mandelate racemase	CPD-122:CPD-121
RXN-8782	RXN-8782	SORBOSE:L-SORBOSONE
RXN-8783	RXN-8783	L-GULONATE:L-GULONO-1-4-LACTONE:WATER
RXN-8780	RXN-8780	L-SORBOSONE:CPD-9055
RXN-8781	RXN-8781	CPD-9055:ASCORBATE
CHEBDEAMID-RXN	Protein-glutamine glutaminase	WATER:AMMONIA
ETHAMLY-RXN	Ethanolamine ammonia-lyase	ETHANOL-AMINE:AMMONIA:ACETALD
3.2.1.26-RXN	beta-fructofuranosidase	WATER:SUCROSE-6P:GLC-6-P:FRU
DALADEHYDROG-RXN	DALADEHYDROG-RXN	D-ALANINE:WATER:AMMONIA:PYRUVATE
THREDEHYD-RXN	Threonine dehydratase	THR:2-OXOBUTANOATE:AMMONIA
ISOFLAVONE-4'-O-METHYLTRANSFERASE-RXN	ISOFLAVONE-4'-O-METHYLTRANSFERASE-RXN	S-ADENOSYLMETHIONINE:ADENOSYL-HOMO-CYS:CPD-8196:FORMONONETIN:DAIDZEIN:CPD-5421:CPD-4571:CPD-4569:CPD-4567:CPD-4565:CPD-4562:CPD-3141:BIOCHANIN-A
GLYCOPROTEIN-N-PALMITOYLTRANSFERASE-RXN	Glycoprotein N-palmitoyltransferase	CPD-8588:CO-A
ARGSUCCINSYN-RXN	argininosuccinate synthetase	L-ASPARTATE:L-CITRULLINE:ATP:L-ARGININO-SUCCINATE:PPI:AMP
GLYCOPROTEIN-PHOSPHOLIPASE-D-RXN	Glycoprotein phospholipase D	WATER:6-ALPHA-D-GLUCOSAMINYL-1D-MYO-INOSIT
2.4.1.79-RXN	galactosylgalactosylglucosylceramide beta-D-acetyl- galactosaminyltransferase	UDP-N-ACETYL-GALACTOSAMINE:UDP
3-HYDROXYPROPIONATE-DEHYDROGENASE-RXN	3-hydroxypropionate dehydrogenase	NAD:3-HYDROXY-PROPIONATE:NADH:MALONATE-S-ALD
2.7.8.12-RXN	CDP-glycerol glycerophosphotransferase	CPD-606:CMP
1.2.1.56-RXN	(S)-3-hydroxyacid ester dehydrogenase	NADP:ETHYL-S-3-HYDROXYHEXANOATE:NADPH:ETHYL-3-OXOHEXANOATE
CYSTEINE-S-CONJUGATE-BETA-LYASE-RXN	Cysteine-S-conjugate beta-lyase	AMMONIA:PYRUVATE:DITHIOTHREITOL:CPD1G-2:CPD1G-120:CPD-8211:CPD-7671:CPD-239:CPD-7672:CPD-6403:CPD-6402:CPD-6401
2.7.11.16-RXN	[G-protein-coupled receptor] kinase	ATP:ADP
3.5.1.76-RXN	Arylalkyl acylamidase	WATER:ACET
RXN-8673	Glycine oxidase	SARCOSINE:WATER:OXYGEN-MOLECULE:GLYOX:METHYLAMINE:HYDROGEN-PEROXIDE
2.1.1.90-RXN	Methanol--5-hydroxybenzimidazolylcobamide co-methyltransferase	METOH:WATER
1.14.13.55-RXN	Protopine 6-monooxygenase	OXYGEN-MOLECULE:NADPH:PROTOPINE:WATER:NADP:6-HYDROXYPROTOPINE
RXN-8671	Flavonoid 3',5'-hydroxylase	NADPH:OXYGEN-MOLECULE:NADP:WATER
ADP--THYMIDINE-KINASE-RXN	ADP--thymidine kinase	THYMIDINE:ADP:TMP:AMP
1.1.1.211-RXN	Long-chain-3-hydroxyacyl-CoA dehydrogenase	NAD:NADH
3.6.3.31-RXN	Polyamine-transporting ATPase	WATER:ATP:ADP
ENTMULTI-RXN	ENTMULTI-RXN	ATP:SER:2-3-DIHYDROXYBENZOATE:ENTEROBACTIN:PPI:AMP
1.8.3.5-RXN	Prenylcysteine oxidase	WATER:OXYGEN-MOLECULE:S-PRENYL-L-CYSTEINE:PRENAL:HYDROGEN-PEROXIDE:CYS
6-PHOSPHO-BETA-GALACTOSIDASE-RXN	6-phospho-beta-galactosidase	WATER:CPD-1241:TRANS-2-HEXENOL:CPD-8727:CPD-8726:CPD-8723:CPD-8722:CPD-8715:CPD-8714:CPD-8710:CPD-8709:CPD-8706:CPD-8705:CPD-8692:CPD-8691:CIS-3-HEXENOL
CYTIDEAM2-RXN	Cytidine deaminase	WATER:CYTIDINE:AMMONIA:URIDINE
1.14.13.8-RXN	Dimethylaniline monooxygenase (N-oxide forming)	OXYGEN-MOLECULE:NADPH:NN-DIMETHYLANILINE:WATER:NADP:NN-DIMETHYLANILINE-N-OXIDE
SERINE--TRNA-LIGASE-RXN	Serine--tRNA ligase	SER:ATP:PPI:AMP
R281-RXN	R281-RXN	CPD-575:CO-A:ATP:WATER:AMP
LIPIDADISACCHARIDESYNTH-RXN	Lipid-A-disaccharide synthase	BISOHMYR-GLUCOSAMINYL-1P:UDP
1.14.12.15-RXN	Terephthalate 1,2-dioxygenase	OXYGEN-MOLECULE:NADH:TEREPHTHALATE:NAD:CPD-1943
ADPREDUCT-RXN	ADPREDUCT-RXN	DADP:WATER:ADP
RIBOSYLNICOTINAMIDE-KINASE-RXN	Ribosylnicotinamide kinase	NICOTINAMIDE_RIBOSE:ATP:NICOTINAMIDE_NUCLEOTIDE:ADP
RXN0-1132	RXN0-1132	NAD:NADH
RXN0-1131	RXN0-1131	CPD-296:NAD:LIPOIC-ACID:NADH
6-CARBOXYHEXANOATE--COA-LIGASE-RXN	6-carboxyhexanoate--CoA ligase	CO-A:CPD-205:ATP:PPI:AMP
RXN0-1134	Pyruvate dehydrogenase (lipoamide)	PYRUVATE:CARBON-DIOXIDE
GALACTURONOKINASE-RXN	Galacturonokinase	D-GALACTURONATE:ATP:CPD-501:ADP
TRYPTOPHANAMIDASE-RXN	Tryptophanamidase	WATER:CPD-584:AMMONIA:TRP
RXN-6421	RXN-6421	SPERMINE:OXYGEN-MOLECULE:WATER:CPD-6121:CPD-313:HYDROGEN-PEROXIDE
RXN-6423	RXN-6423	4-AMINO-BUTYRALDEHYDE:CPD-6124:WATER
RXN0-2441	Trans-aconitate 2-methyltransferase	CPD-225:S-ADENOSYLMETHIONINE:MONOMETHYL-ESTER-OF-TRANS-ACONITATE:ADENOSYL-HOMO-CYS
RXN-6425	RXN-6425	CPD-6123:CPD-6122
RXN-6424	RXN-6424	CPD-6121:CPD-6123:WATER
RXN-8156	RXN-8156	HS:S8
ARGINASE-RXN	Arginase	WATER:ARG:UREA:L-ORNITHINE
PSERTRANSAMPYR-RXN	PSERTRANSAMPYR-RXN	3OH-4P-OH-ALPHA-KETOBUTYRATE:GLT:4-PHOSPHONOOXY-THREONINE:2-KETOGLUTARATE
2.7.11.29-RXN	[Low-density-lipoprotein-receptor] kinase	ATP:ADP
RXN1A0-6322	RXN1A0-6322	CPD1A0-6119:FMN:NADH:OXYGEN-MOLECULE:CPD1A0-6123:FMNH2:NAD
RXN1A0-6321	RXN1A0-6321	CPD1A0-6117:CPD1A0-6119
LYXISOM-RXN	LYXISOM-RXN	L-LYXOSE:L-XYLULOSE
RXN-8152	RXN-8152	CODEINE:MORPHINE
GLUTAMINASE-(ASPARAGIN-)ASE-RXN	GLUTAMINASE-(ASPARAGIN-)ASE-RXN	WATER:GLN:GLT:AMMONIA
RXN-8151	RXN-8151	CPD-7713:MORPHINONE
TARTRATE-DEHYDROGENASE-RXN	Tartrate dehydrogenase	NAD:TARTRATE:NADH:CPD-66
LIPIDXSYNTHESIS-RXN	LIPIDXSYNTHESIS-RXN	WATER:BISOHMYR-GLUCOSAMINYL-1P:UMP
RXN-8150	RXN-8150	CPD-7712:CODEINONE
GALACTOLIPASE-RXN	Galactolipase	WATER:3-B-D-GALACTOSYL-SN-GLYCEROL:D-MANNONATE:CPD-8686:CPD-7972
SUCCORN-AMINOTRANSFERASE-RXN	Ornithine--oxo-acid aminotransferase	N2-SUCCINYLORNITHINE:2-KETOGLUTARATE:GLT:CPD-822
2.3.1.161-RXN	Lovastatin nonaketide synthase	S-ADENOSYLMETHIONINE:NADPH:WATER:ADENOSYL-HOMO-CYS:NADP:CARBON-DIOXIDE:CO-A:DIHYDROMONACOLIN-L
ADP-PHOSPHOGLYCERATE-PHOSPHATASE-RXN	ADP-phosphoglycerate phosphatase	WATER:3-ADP-2-PHOSPHOGLYCERATE:3-ADPGLYCERATE
2.8.2.29-RXN	[Heparan sulfate]-glucosamine 3-sulfotransferase 2	PAPS:PAP
CITC-RXN	[Citrate (pro-3S)-lyase] ligase	ACET:ATP:PPI:AMP
2.1.1.38-RXN	O-demethylpuromycin O-methyltransferase	O-DEMETHYLPUROMYCIN:S-ADENOSYLMETHIONINE:ADENOSYL-HOMO-CYS:PUROMYCIN
ARYLESTERASE-RXN	Arylesterase	WATER:ACET:PHENYLACETATE:PHENOL:P-NITROPHENOL:CPD-6483:CPD-259:CPD-108:COUMARYL-ALCOHOL:4-HYDROXY-BENZYL-ALCOHOL:2R3S-3-PHENYLCYCLOHEXA-35-DIENE-12-:2-AMINOPHENOL:ISOEUGENOL:CPD-6481
RXN0-5146	RXN0-5146	WATER:MALTOTETRAOSE
R164-RXN	R164-RXN	S8:WATER:SO3:HS
2-OXOGLUTARATE-SYNTHASE-RXN	2-oxoglutarate synthase	2-KETOGLUTARATE:CO-A:CARBON-DIOXIDE
RXN0-5141	RXN0-5141	CPD-703:NADPH:CPD-702:NADP
TDPFUCACTRANS-RXN	TDPFUCACTRANS-RXN	TDP-D-FUCOSAMINE:TDP-FUC4NAC:CO-A
RXN-7843	RXN-7843	CPD-7137:CPD-7151:CO-A
RXN-7598	RXN-7598	7-METHYLXANTHINE:S-ADENOSYLMETHIONINE:3-7-DIMETHYLXANTHINE:ADENOSYL-HOMO-CYS
RXN-7599	RXN-7599	3-7-DIMETHYLXANTHINE:S-ADENOSYLMETHIONINE:1-3-7-TRIMETHYLXANTHINE:ADENOSYL-HOMO-CYS
RXN-7596	RXN-7596	XANTHOSINE:S-ADENOSYLMETHIONINE:ADENOSYL-HOMO-CYS
RXN-7597	RXN-7597	WATER:7-METHYLXANTHINE:RIBOSE
RXN-7594	RXN-7594	4-OXOGLUTARAMATE:WATER:2-KETOGLUTARATE:AMMONIA
RXN-7592	RXN-7592	FORMYL-ISOGLUTAMINE:WATER:ISOGLUTAMINE:FORMATE
RXN-7593	RXN-7593	4-IMIDAZOLONE-5-PROPIONATE:4-OXOGLUTARAMATE:AMMONIA:FORMATE
RXN-7590	RXN-7590	CPD-6202:2-KETOGLUTARATE:OXYGEN-MOLECULE:CPD-6201:SUC:CARBON-DIOXIDE:WATER
RXN-7591	RXN-7591	CPD-6201:OXYGEN-MOLECULE:2-KETOGLUTARATE:CPD1F-137:SUC:CARBON-DIOXIDE
2.7.9.3-RXN	Selenide,water dikinase	WATER:ATP:AMP
R321-RXN	R321-RXN	OXYGEN-MOLECULE:NADH:WATER:NAD
RXN-5004	RXN-5004	LUTEOLIN-7-O-BETA-D-GLUCOSIDE:UDP-L-RHAMNOSE:UDP:LUTEOLIN-7-O-NEOHESPERIDOSIDE
4-PYRIDOXOLACTONASE-RXN	4-pyridoxolactonase	WATER:CPD-375:CPD-1112
CITRULLINASE-RXN	Citrullinase	L-CITRULLINE:WATER:L-ORNITHINE:CARBON-DIOXIDE:AMMONIA
RIBOPHOSPHAT-RXN	RIBOPHOSPHAT-RXN	CPD-1086:WATER:AMINO-RIBOSYLAMINO-1H-3H-PYR-DIONE
RXN0-1863	RXN0-1863	5-BETA-L-THREO-PENTAPYRANOSYL-4-ULOSE-:GLT:2-KETOGLUTARATE:UDP-4-AMINO-4-DEOXY-L-ARABINOSE
MHPCHYDROL-RXN	MHPCHYDROL-RXN	CPD-157:WATER:OXOPENTENOATE:SUC
XYLONO-1,4-LACTONASE-RXN	XYLONO-1,4-LACTONASE-RXN	WATER:D-XYLONO-14-LACTONE:D-XYLONATE
D-ARABINITOL-4-DEHYDROGENASE-RXN	D-arabinitol 4-dehydrogenase	NAD:CPD-355:NADH:D-XYLULOSE
ENOYL-ACP-REDUCT-NADH-RXN	Enoyl-[acyl-carrier protein] reductase (NADH)	NAD:NADH
O-SUCCINYLBENZOATE-COA-LIG-RXN	O-succinylbenzoate--CoA ligase	ATP:O-SUCCINYLBENZOATE:CO-A:AMP:PPI
NADPH-DEHYDROGENASE-(FLAVIN)-RXN	NADPH-DEHYDROGENASE-(FLAVIN)-RXN	CPD-316:NADP:RIBOFLAVIN:NADPH
LOMBRICINE-KINASE-RXN	Lombricine kinase	LOMBRICINE:ATP:N-PHOSPHOLOMBRICINE:ADP
DISULFOGLUCOSAMINE-6-SULFATASE-RXN	Disulfoglucosamine-6-sulfatase	WATER:CPD-1122:SULFATE:CPD-550
SHCHCSYNTH-RXN	SHCHCSYNTH-RXN	SUCCINATE-SEMIALDEHYDE-THIAMINE-PPI:ISOCHORISMATE:SUCCINYL-OH-CYCLOHEXADIENE-COOH:THIAMINE-PYROPHOSPHATE:PYRUVATE
3.6.3.43-RXN	Peptide-transporting ATPase	WATER:ATP:ADP
ANTHRANILATE-N-BENZOYLTRANSFERASE-RXN	Anthranilate N-benzoyltransferase	ANTHRANILATE:CPD-423:CO-A
2.8.3.13-RXN	Succinate-hydroxymethylglutarate CoA-transferase	CPD-516:SUC
R125-RXN	R125-RXN	CPD-159:3-KETOBUTYRATE
4.3.1.21-RXN	Aminodeoxygluconate ammonia-lyase	GLUCOSAMINATE:AMMONIA:2-DEHYDRO-3-DEOXY-D-GLUCONATE
APIOSE-1-REDUCTASE-RXN	Apiose 1-reductase	NAD:CPD-362:NADH:APIOSE
QUERCITRINASE-RXN	Quercitrinase	WATER:QUERCITRIN:CPD-520:RHAMNOSE
2.4.1.210-RXN	Limonoid glucosyltransferase	LIMONIN:UDP-GLUCOSE:UDP
CARBOXYLATE-REDUCTASE-RXN	Carboxylate reductase	WATER:TRANS-2-HEXENAL:CPD-8728:CPD-8724:CPD-8716:CPD-8711:CPD-8707:CPD-8693:CPD-8685:CPD-8684:CPD-8660:CPD-8491:CPD-7968:CPD-7620:CPD-7558:CPD-7557:CPD-7207:CPD-7202:CIS-3-HEXENAL:CPD-8686:D-MANNONATE:CPD-7972
RXN-4761	RXN-4761	FORMONONETIN:UDP-GLUCOSE:CPD-4561:UDP
RXN-4762	RXN-4762	CPD-4561:ATP:CPD-4562:CO-A:AMP:PPI
RXN-4763	RXN-4763	CPD-4562:WATER:CPD-4561:CPD-3423
RXN-4764	RXN-4764	CPD-4561:WATER:FORMONONETIN:GLC
1.1.3.37-RXN	D-arabinono-1,4-lactone oxidase	CPD-356:OXYGEN-MOLECULE:CPD-1789:HYDROGEN-PEROXIDE
RFFTRANS-RXN	RFFTRANS-RXN	DTDP-DEOH-DEOXY-GLUCOSE:GLT:TDP-D-FUCOSAMINE:2-KETOGLUTARATE
PYRAMKIN-RXN	PYRAMKIN-RXN	ATP:PYRIDOXAMINE:ADP:PYRIDOXAMINE-5P
5.2.1.10-RXN	2-chloro-4-carboxymethylenebut-2-en-1,4-olide isomerase	CIS-2-CHLORO-4-CARBOXYMETHYLENEBUT-2-EN-:TRANS-2-CHLORO-4-CARBOXYMETHYLENEBUT-2-E
L-RHAMNOSE-1-DEHYDROGENASE-RXN	L-rhamnose 1-dehydrogenase	NAD:L-RHAMNOFURANOSE:NADH:L-RHAMNO-14-LACTONE
RXN-8649	Germacradienol synthase	FARNESYL-PP:PPI
RXN-8648	Germacradienol synthase	FARNESYL-PP:WATER:PPI
RXN-8319	RXN-8319	CPD-8087:CPD-2186
RXN-8318	RXN-8318	CPD-8086:CPD-2185
5.1.3.20-RXN	ADP-glyceromanno-heptose 6-epimerase	ADP-D-GLYCERO-D-MANNO-HEPTOSE:ADP-L-GLYCERO-D-MANNO-HEPTOSE
RXN-8315	RXN-8315	SO3:HSO3
RXN-8641	Lactaldehyde reductase	NADH:CPD-358:NAD:CPD-8891
RXN-8316	RXN-8316	CPD-2183:CPD-8086
RXN-5143	RXN-5143	GERANYL-PP:CPD-8768:PPI
RXN-5142	RXN-5142	GERANYL-PP:CPD-4921:PPI
1.3.7.3-RXN	Phycoerythrobilin:ferredoxin oxidoreductase	3Z-PHYCOERYTHROBILIN:1516-DIHYDROBILIVERDIN
GLYCEROL-DEHYDRATASE-RXN	Glycerol dehydratase	GLYCEROL:HYDROXYPROPANAL:WATER
RXN-2422	RXN-2422	WATER:CARBON-DIOXIDE
D(-)-TARTRATE-DEHYDRATASE-RXN	D(-)-TARTRATE-DEHYDRATASE-RXN	D-TARTRATE:WATER:OXALACETIC_ACID
LEUKOTRIENE-A4-HYDROLASE-RXN	Leukotriene-A4 hydrolase	LEUKOTRIENE-A4:WATER:6Z8E10E14Z-5S12R-512-DIHYDROXYI
3.6.3.29-RXN	Molybdate-transporting ATPase	WATER:ATP:ADP
RXN0-722	RXN0-722	UDP:DUDP:WATER
RXN0-723	RXN0-723	CTP:DCTP:WATER
R605-RXN	R605-RXN	CPD-924:WATER:2-HYDROXYMUCONATE:CATECHOL
URA-PHOSPH-RXN	URA-PHOSPH-RXN	DEOXYURIDINE:DEOXY-RIBOSE-1P:URACIL
RXN0-724	RXN0-724	UTP:DUTP:WATER
TCCOL-RXN	TCCOL-RXN	4-TOLUENECARBOXYLATE:OXYGEN-MOLECULE:NADH:4-CARBOXYBENZYL-ALCOHOL:WATER:NAD
2.7.1.90-RXN	Diphosphate--fructose-6-phosphate 1-phosphotransferase	FRUCTOSE-6P:PPI:FRUCTOSE-16-DIPHOSPHATE
GPPSYN-RXN	Dimethylallyltransferase	CPD-4211:PPI:GERANYL-PP
1.1.1.226-RXN	4-hydroxycyclohexanecarboxylate dehydrogenase	4-HYDROXYCYCLOHEXANECARBOXYLATE:NAD:4-OXOCYCLOHEXANECARBOXYLATE:NADH
ECDYSONE-20-MONOOXYGENASE-RXN	Ecdysone 20-monooxygenase	OXYGEN-MOLECULE:ECDYSONE:WATER:CPD-276
2.4.1.242-RXN	NDP-glucose--starch glucosyltransferase	UDP-GLUCOSE:GDP-D-GLUCOSE:DTDP-D-GLUCOSE:CDP-D-GLUCOSE:ADP-D-GLUCOSE
RXN-3592	RXN-3592	CPD-3422:WATER:CPD-3421:CPD-3423
RXN-3590	RXN-3590	CPD-3421:WATER:CPD-3141:GLC
RXN-3591	RXN-3591	CPD-3424:WATER:DAIDZEIN:GLC
FORMIMINOGLUTAMATE-DEIMINASE-RXN	Formiminoglutamate deiminase	WATER:N-FORMIMINO-L-GLUTAMATE:AMMONIA:CPD-600
3.6.4.7-RXN	Peroxisome-assembly ATPase	WATER:ATP:ADP
R123-RXN	R123-RXN	N-ISOPROPYLAMMELIDE:WATER:CYANURIC-ACID:ISOPROPYLAMINE
HYDROXYPYRUVATE-REDUCTASE-RXN	Hydroxypyruvate reductase	GLYCERATE:OH-PYR:NADP:NAD:NADPH:NADH
R361-RXN	R361-RXN	CPD-701:NADH:OXYGEN-MOLECULE:CPD-702:NAD:WATER
2.3.1.166-RXN	2-alpha-hydroxytaxane 2-O-benzoyltransferase	10-DEACETYL-2-DEBENZOYLBACCATIN-III:10-DEACETYLBACCATIN-III:CO-A
ASPCARBTRANS-RXN	Aspartate carbamoyltransferase	L-ASPARTATE:CARBAMOYL-P:CARBAMYUL-L-ASPARTATE
L-XYLOSE-1-DEHYDROGENASE-RXN	L-xylose 1-dehydrogenase	NADP:L-XYLOSE:NADPH:L-XYLONO-14-LACTONE
MTDMBARK-RXN	MTDMBARK-RXN	OX-COENZYME-F420:CPD-7607:CPD-7604
ACYL-LYSINE-DEACYLASE-RXN	Acyl-lysine deacylase	WATER:LYS:D-MANNONATE:CPD-8686:CPD-7972
2.3.1.167-RXN	10-deacetylbaccatin III 10-O-acetyltransferase	10-DEACETYLBACCATIN-III:BACCATIN-III:CO-A
CHOLATE--COA-LIGASE-RXN	Cholate--CoA ligase	ATP:CHOLATE:CO-A:AMP:PPI
2-OXOALDEHYDE-DEHYDROGENASE-(NADP+)-RXN	2-OXOALDEHYDE-DEHYDROGENASE-(NADP+)-RXN	WATER:NADP:NADPH:PYRUVATE:CPD-479:2-OXO-5-METHYLTHIOPENTANOIC-ACID
GLYCERONE-KINASE-RXN	Glycerone kinase	DIHYDROXYACETONE:ATP:DIHYDROXY-ACETONE-PHOSPHATE:ADP
FEMOCOSYN-RXN	FEMOCOSYN-RXN	CPD-7046:HOMO-CIT
JUGLONE-3-MONOOXYGENASE-RXN	Juglone 3-monooxygenase	OXYGEN-MOLECULE:HYDROXYNAPHTHOQUINONE:WATER:CPD-275
2.3.1.160-RXN	Vinorine synthase	16-EPIVELLOSIMINE:VINORINE:CO-A
2.7.1.148-RXN	4-(cytidine 5'-diphospho)-2-C-methyl-D-erythritol kinase	4-CYTIDINE-5-DIPHOSPHO-2-C:ATP:2-PHOSPHO-4-CYTIDINE-5-DIPHOSPHO-2-C-MET:ADP
CYCLOHEXYLAMINE-OXIDASE-RXN	cyclohexylamine oxidase	OXYGEN-MOLECULE:WATER:CPD-303:AMMONIA:HYDROGEN-PEROXIDE:CYCLOHEXANONE
XANTHINE-OXIDASE-RXN	Xanthine oxidase	OXYGEN-MOLECULE:WATER:XANTHINE:HYDROGEN-PEROXIDE:URATE
2.3.1.99-RXN	Quinate O-hydroxycinnamoyltransferase	QUINATE:CPD-416:CO-A
LINABSPON-RXN	LINABSPON-RXN	CPD-15:HCL:124-TCB
1.6.6.12-RXN	4-(dimethylamino)phenylazoxybenzene reductase	4-DIMETHYLAMINOPHENYLAZOBENZENE:NADP:4-DIMETHYLAMINOPHENYLAZOXYBENZENE:NADPH
HEMEOSYN-RXN	heme <i>o</i> biosynthesis	FARNESYL-PP:WATER:PPI
N-ACETYLNEURAMINATE-MONOOXYGENASE-RXN	CMP-N-acetylneuraminate monooxygenase	N-ACETYLNEURAMINATE:OXYGEN-MOLECULE:CPD-273:WATER
1.14.19.1-RXN	Stearoyl-CoA 9-desaturase	OXYGEN-MOLECULE:WATER
GALLATE-MUCONATE-TRANSFORMATION-RXN	Protocatechuate 4,5-dioxygenase	CPD-183:OXYGEN-MOLECULE:CPD-185
RXN-7912	T2-induced deoxynucleotide kinase	ATP:TMP:ADP:TDP
R4-RXN	R4-RXN	NADH:WATER:NAD:CPD-8495:TRANS-2-HEXENOL:CPD-8727:CPD-8726:CPD-8723:CPD-8722:CPD-8715:CPD-8714:CPD-8710:CPD-8709:CPD-8706:CPD-8705:CPD-8692:CPD-8691:CIS-3-HEXENOL
SPHINGANINE-KINASE-RXN	Sphinganine kinase	DIHYDRO-SPHINGOSINE:ATP:CPD-649:ADP
GLUCARDEHYDRA-RXN	Glucarate dehydratase	D-GLUCARATE:5-KETO-4-DEOXY-D-GLUCARATE:WATER
LACCOA-RXN	LACCOA-RXN	D-LACTATE:PROPIONATE
ISOBUTYRALDOXIME-O-METHYLTRANSFERASE-RXN	Isobutyraldoxime O-methyltransferase	2-METHYLPROPANAL-OXIME:S-ADENOSYLMETHIONINE:ADENOSYL-HOMO-CYS:2-METHYLPROPANAL-O-METHYLOXIME
DEHYDOGLUCONOKINASE-RXN	Dehydogluconokinase	CPD-377:ATP:CPD-339:ADP
RXN66-62	RXN66-62	CPD-3186:OXYGEN-MOLECULE:WATER:CPD-2742:HYDROGEN-PEROXIDE
RXN66-61	RXN66-61	NICOTINE:NADPH:CPD-3186:NADP
POLYSACCHARIDE-O-METHYLTRANSFERASE-RXN	Polysaccharide O-methyltransferase	S-ADENOSYLMETHIONINE:ADENOSYL-HOMO-CYS
HYDROXYPHYTANATE-OXIDASE-RXN	Hydroxyphytanate oxidase	L-2-HYDROXYPHYTANATE:OXYGEN-MOLECULE:2-OXYPHYTANATE:HYDROGEN-PEROXIDE
RXN0-305	Hydroxypyruvate isomerase	OH-PYR:TARTRONATE-S-ALD
GMP-SYN-GLUT-RXN	GMP synthetase (glutamine-hydrolysing)	XANTHOSINE-5-PHOSPHATE:WATER:GLN:ATP:GLT:GMP:PPI:AMP
6.1.1.24-RXN	Glutamate--tRNA(Gln) ligase	GLT:ATP:PPI:AMP
UDPNACETYLMURAMATEDEHYDROG-RXN	UDP-N-acetylmuramate dehydrogenase	NADP:UDP-N-ACETYLMURAMATE:NADPH:UDP-ACETYL-CARBOXYVINYL-GLUCOSAMINE
RXN-5381	RXN-5381	NARINGENIN-CMPD:UDP-GLUCOSE:UDP:NARINGENIN-7-O-BETA-D-GLUCOSIDE
RXN3O-178	delta(24)-sterol C-methyltransferase	S-ADENOSYLMETHIONINE:ZYMOSTEROL:ADENOSYL-HOMO-CYS:FECOSTEROL
R203-RXN	R203-RXN	CPD-143:NADPH:NITRITE:CPD-144:NADP
5.5.1.2-RXN	3-carboxy-cis,cis-muconate cycloisomerase	CPD-7737:CPD-245
ACONITATEDEHYDR-RXN	Aconitate hydratase	CIT:CIS-ACONITATE:WATER
RXN-5821	RXN-5821	TYRAMINE:HYDRPHENYLAC-CPD
RXN-8502	RXN-8502	CPD-8677:CPD-8684:CPD-8686
GALACTOACETYLTRAN-RXN	Galactoside O-acetyltransferase	CO-A:UDP-GALACTOSE:CPD-522
HISTONE-LYSINE-N-METHYLTRANSFERASE-RXN	Histone-lysine N-methyltransferase	S-ADENOSYLMETHIONINE:ADENOSYL-HOMO-CYS
PSYCHOSINE-SULFOTRANSFERASE-RXN	Psychosine sulfotransferase	PSYCHOSINE:PAPS:CPD-518:PAP
CTPSYN-RXN	CTP synthetase	ATP:UTP:GLN:WATER:ADP:CTP:GLT
RXN-4842	RXN-4842	CPD-4721:OXYGEN-MOLECULE:CPD-4741:WATER
RXN-4845	RXN-4845	CPD-4743:OXYGEN-MOLECULE:CPD-4744:WATER
PHENYLALANINE-AMMONIA-LYASE-RXN	Phenylalanine ammonia-lyase	PHE:AMMONIA:CPD-674
LACTASE-RXN	Lactase	WATER:LACTOSE:GALACTOSE:GLC
RXN-4662	RXN-4662	CPD-4441:WATER:FAD:CPD-4482:ADENINE:FADH2
ANTHRANILATE-N-MALONYLTRANSFERASE-RXN	Anthranilate N-malonyltransferase	ANTHRANILATE:CPD-422:CO-A
RXN-1501	RXN-1501	WATER:LINOLENIC_ACID:CPD-8348:CPD-8347:CPD-8346:CPD-8345:CPD-8344:CPD-8343
RXN-5682	RXN-5682	CPD-659:NADP:TYR:NADPH:CARBON-DIOXIDE
CYCLAMATE-SULFOHYDROLASE-RXN	Cyclamate sulfohydrolase	WATER:CPD-1124:SULFATE:CPD-303
3.6.4.1-RXN	Myosin ATPase	WATER:ATP:ADP
NICOTINAMID-RXN	Nicotinamidase	NIACINAMIDE:WATER:AMMONIA:NIACINE
6-ENDO-HYDROXYCINEOLE-DEHYDROGENASE-RXN	6-endo-hydroxycineole dehydrogenase	NAD:CPD-791:NADH:CPD-790
RXN-8108	RXN-8108	DIHYDROXY-ACETONE-PHOSPHATE:PHOSPHO-ENOL-PYRUVATE:WATER:CPD-7634
RXN-8109	RXN-8109	CPD-7634:CPD-7635
SHIKIMATE-5-DEHYDROGENASE-RXN	Shikimate 5-dehydrogenase	NADP:SHIKIMATE:NADPH:3-DEHYDRO-SHIKIMATE
CYCLOHEXANONE-MONOOXYGENASE-RXN	Cyclohexanone monooxygenase	CYCLOHEXANONE:NADPH:OXYGEN-MOLECULE:CPD-101:NADP:WATER
RXN-8100	RXN-8100	DIMETHYLAMINE:METHYLAMINE
RXN-5421	RXN-5421	INDOLE_ACETATE_AUXIN:OXYGEN-MOLECULE:INDOLE-3-GLYCOLATE
RXN-5422	RXN-5422	INDOLE_ACETALDEHYDE:OXYGEN-MOLECULE:3-INDOLYLGLYCOLALDEHYDE
RXN-5423	RXN-5423	CPD-341:OXYGEN-MOLECULE:INDOLE-3-GLYCOL
RXN-5424	RXN-5424	3-INDOLYLGLYCOLALDEHYDE:NADH:INDOLE-3-GLYCOL:NAD
RXN-8106	RXN-8106	CPD-7323:DIHYDROMETHANOPHENAZINE:OX-COENZYME-F420:CPD-7607:CPD-7604
RXN-8107	RXN-8107	CPD-590:WATER
2.7.11.25-RXN	Mitogen-activated protein kinase kinase kinase	ATP:ADP
CHALCONE-ISOMERASE-RXN	Chalcone isomerase	SULOCHRIN:CPD-8633:CPD-8632:CPD-8062:CPD-7126:CPD-3041:CPD-3021:CPD-1907:BUTEIN
TRNA-ADENYLYLTRANSFERASE-RXN	tRNA adenylyltransferase	ATP:PPI
BUTYRATE-KINASE-RXN	Butyrate kinase	BUTYRIC_ACID:ATP:BUTYRYL-P:ADP
R525-RXN	R525-RXN	CPD-842:CPD-843:HCL
QUESTIN-MONOOXYGENASE-RXN	Questin monooxygenase	OXYGEN-MOLECULE:NADPH:QUESTIN:WATER:NADP:SULOCHRIN
THIAMIN-PYRIDINYLASE-RXN	Thiamine pyridinylase	PYRIDINE:THIAMINE:THZ:CPD-1826
3.6.4.6-RXN	Vesicle-fusing ATPase	WATER:ATP:ADP
R82-RXN	R82-RXN	CPD-84:2-HYDROXY-3-KETO-5-METHYLTHIO-1-PHOSPHOP
4.2.3.25-RXN	S-linalool synthase	GERANYL-PP:WATER:PPI
RXN-4443	RXN-4443	CPD-8515:CPD-8514:CPD-8509:CPD-7950:CPD-7949:CPD-7947:CPD-7946:CPD-7944:CPD-7942:CPD-7940:CPD-7939:CPD-7937:CPD-7935
3.5.5.5-RXN	Arylacetonitrilase	WATER:4-CHLOROPHENYLACETONITRILE:AMMONIA:CPD-1786
R63-RXN	R63-RXN	WATER:N-FORMIMINO-GLYCINE
2.4.2.12-RXN	Nicotinamide phosphoribosyltransferase	PPI:NICOTINAMIDE_NUCLEOTIDE:PRPP:NIACINAMIDE
RXN0-1061	Non-chaperonin molecular chaperone ATPase	ATP:WATER:ADP
PEPTIDE-ASPARTATE-BETA-DIOXYGENASE-RXN	Peptide-aspartate beta-dioxygenase	OXYGEN-MOLECULE:2-KETOGLUTARATE:CARBON-DIOXIDE:SUC
1.1.1.261-RXN	Glycerol-1-phosphate dehydrogenase [NAD(P)]	SN-GLYCEROL-1-PHOSPHATE:DIHYDROXY-ACETONE-PHOSPHATE:NADP:NAD:NADPH:NADH
R163-RXN	R163-RXN	PAPS:WATER:APS
2.4.1.110-RXN	tRNA-queuosine beta-mannosyltransferase	GDP-MANNOSE:GDP
STEROID-9-ALPHA-MONOOXYGENASE-RXN	Steroid 9-alpha-monooxygenase	OXYGEN-MOLECULE:PREGNA-4911-DIENE-320-DIONE:WATER:911-ALPHA-EPOXYPREGN-4-ENE-320-DIONE
2.6.1.41-RXN	D-methionine--pyruvate aminotransferase	PYRUVATE:CPD-218:L-ALPHA-ALANINE:CPD-479
ADENOSINE-NUCLEOSIDASE-RXN	Adenosine nucleosidase	WATER:ADENOSINE:RIBOSE:ADENINE
RXN-2364	RXN-2364	SULFOACETALDEHYDE:SO3:ACETYL-P
RXN-7001	RXN-7001	INOSINE:GUANOSINE:ADENOSINE:CMP-KDO:HYPOXANTHINE:GUANINE:ADENINE
THIAMIN-PYROPHOSPHOKINASE-RXN	Thiamine pyrophosphokinase	THIAMINE:ATP:THIAMINE-PYROPHOSPHATE:AMP
4.2.1.73-RXN	Protoaphin-aglucone dehydratase (cyclizing)	PROTOAPHIN-AGLUCONE:WATER:XANTHOAPHIN
MONOTERPENYL-PYROPHOSPHATASE-RXN	Monoterpenyl-pyrophosphatase	WATER:PPI:CPD-215:ISOEUGENOL:GERANIOL:CPD-8835:CPD-8834:CPD-8833:CPD-8832:CPD-7983:CPD-7980:CPD-7979:CPD-7978:CPD-7857:CPD-6481:CPD-4945:CPD-4944:CPD-4887:CPD-263:CPD-260:CPD-1908:CPD-1905:CPD-1903:2-TRANS6-TRANS-FARNESOL:2-CIS6-TRANS-FARNESOL:--MENTHOL
RXN0-2881	RXN0-2881	S-ADENOSYLMETHIONINE:ADENOSYL-HOMO-CYS
RXN-6622	RXN-6622	CYS-GLY:WATER:CYS:GLY
RXN-8656	Inositol-1,3,4-trisphosphate 5/6-kinase	ATP:INOSITOL-1-3-4-TRIPHOSPHATE:ADP:CPD-506
HOLO-ACP-SYNTH-RXN	Holo-[acyl-carrier protein] synthase	CO-A:PAP
RXN-8147	RXN-8147	CPD-7710:CPD-7712
OMEGA-HYDROXYDECANOATE-DEHYDROGENASE-RXN	omega-hydroxydecanoate dehydrogenase	NAD:10-HYDROXYDECANOATE:NADH:10-OXODECANOATE
1.2.1.40-RXN	3-alpha,7-alpha,12-alpha-trihydroxycholestan-26-al 26-oxidoreductase	WATER:NAD:3-ALPHA7-ALPHA12-ALPHA-TRIHYDROX:NADH:CPD-1836
OXALODECARB-RXN	Oxaloacetate decarboxylase	OXALACETIC_ACID:PYRUVATE:CARBON-DIOXIDE
CELLOBIOSE-DEHYDROGENASE-(ACCEPTOR)-RXN	CELLOBIOSE-DEHYDROGENASE-(ACCEPTOR)-RXN	CELLOBIOSE:CPD-379
2.7.11.12-RXN	cGMP-dependent protein kinase	ATP:ADP
STYRENE-OXIDE-ISOMERASE-RXN	Styrene-oxide isomerase	CPD-228:PHENYLACETALDEHYDE
DALADALALIG-RXN	D-alanine--D-alanine ligase	D-ALANINE:ATP:D-ALA-D-ALA:ADP
1.1.1.273-RXN	Vellosimine dehydrogenase	NADP:10-DEOXYSARPAGINE:NADPH:VELLOSIMINE
VCREDCHLOR-RXN	VCREDCHLOR-RXN	VINYL-CHLORIDE:ETHYLENE-CMPD:CL-
2.4.1.83-RXN	Dolichyl-phosphate beta-D-mannosyltransferase	GDP-MANNOSE:GDP
ADENOSINE-PHOSPHATE-DEAMINASE-RXN	Adenosine-phosphate deaminase	AMP:WATER:IMP:AMMONIA
2.1.1.131-RXN	Precorrin-3B C17-methyltransferase	S-ADENOSYLMETHIONINE:ADENOSYL-HOMO-CYS
RXN1A0-6307	RXN1A0-6307	CPD1A0-6104:WATER
RXN1A0-6303	RXN1A0-6303	NADPH:NADP
SPERMACTRAN-RXN	SPERMACTRAN-RXN	SPERMIDINE:CO-A:N-ACETYLSPERMIDINE
ACETATE-KINASE-(PYROPHOSPHATE)-RXN	ACETATE-KINASE-(PYROPHOSPHATE)-RXN	ACET:PPI:ACETYL-P
2.4.2.32-RXN	Dolichyl-phosphate D-xylosyltransferase	UDP-D-XYLOSE:UDP
URETHANASE-RXN	Urethanase	WATER:URETHAN:AMMONIA:CARBON-DIOXIDE:ETOH
ERYTH4PDEHYDROG-RXN	Erythrose-4-phosphate dehydrogenase	ERYTHROSE-4P:NAD:WATER:ERYTHRONATE-4P:NADH
ARYL-ALCOHOL-OXIDASE-RXN	Aryl-alcohol oxidase	OXYGEN-MOLECULE:HYDROGEN-PEROXIDE:CPD-8773:CPD-8489:CPD-7616:CPD-7614:CINNAMALDEHYDE:BENZALDEHYDE
UROGENDECARBOX-RXN	Uroporphyrinogen decarboxylase	CARBON-DIOXIDE:COPROPORPHYRINOGEN_III
TOLUENE-DIOL-DEHYDROGENASE-RXN	Cis-1,2-dihydrobenzene-1,2-diol dehydrogenase	NAD:TOLUENECISDHDIOL:NADH:CPD-111
R301-RXN	R301-RXN	GLC:ADP:GLC-6-P:AMP
RXN-7866	RXN-7866	CPD-7175:CPD-7170
RXN-7864	N-acetylneuraminate 7-O(or 9-O)-acetyltransferase	N-ACETYLNEURAMINATE:N-ACETYL-9-O-ACETYLNEURAMINATE:CO-A
1.2.7.5-RXN	Aldehyde ferredoxin oxidoreductase	WATER:TRANS-2-HEXENAL:CPD-8728:CPD-8724:CPD-8716:CPD-8711:CPD-8707:CPD-8693:CPD-8685:CPD-8684:CPD-8660:CPD-8491:CPD-7968:CPD-7620:CPD-7558:CPD-7557:CPD-7207:CPD-7202:CIS-3-HEXENAL:CPD-8686:CPD-8729:CPD-8725:CPD-8717:CPD-8712:CPD-8708:CPD-8694:CPD-8486:CPD-8479:CPD-7619:CPD-7618
RXN-7863	RXN-7863	CPD-7165:CO-A:CARBON-DIOXIDE:WATER
RXN-7860	RXN-7860	CPD-7165:CPD-461:CPD-7175:PPI
RXN-7868	RXN-7868	CPD-7175:CPD-7171
RXN-7869	alpha-1,6-mannosyl-glycoprotein beta-1,2-N-acetylglucosaminyltransferase	UDP-N-ACETYL-D-GLUCOSAMINE:UDP
2.4.1.52-RXN	Poly(glycerol-phosphate) alpha-glucosyltransferase	UDP-GLUCOSE:UDP
2.5.1.39-RXN	4-hydroxybenzoate nonaprenyltransferase	SOLANESYL-PYROPHOSPHATE:NONAPRENYL-4-HYDROXYBENZOATE:PPI
RXN0-2461	RXN0-2461	PHOSPHO-ENOL-PYRUVATE:ASCORBATE:L-ASCORBATE-6-PHOSPHATE:PYRUVATE
RXN-7719	RXN-7719	NAD:NADH
DECYLHOMOCITRATE-SYNTHASE-RXN	Decylhomocitrate synthase	2-KETOGLUTARATE:WATER:CPD-53:CO-A
RXN-7711	RXN-7711	NADPH:NADP
RXN-7712	RXN-7712	2-KETOGLUTARATE:CARBON-DIOXIDE:NADPH:NADH:NADP:NAD
RXN-7716	RXN-7716	NAD:NADH
AGMATIN-RXN	Agmatinase	WATER:AGMATHINE:UREA:PUTRESCINE
CHOLESTEROL-7-ALPHA-MONOOXYGENASE-RXN	Cholesterol 7-alpha-monooxygenase	OXYGEN-MOLECULE:NADPH:CHOLESTEROL:WATER:NADP:CPD-266
3.5.1.87-RXN	N-carbamoyl-L-amino-acid hydrolase	WATER:AMMONIA:CARBON-DIOXIDE:N-CARBAMYL-L-GLUTAMATE:CARBAMYUL-L-ASPARTATE
THREONINE--TRNA-LIGASE-RXN	Threonine--tRNA ligase	THR:ATP:PPI:AMP
RIBULPEPIM-RXN	L-ribulose-phosphate 4-epimerase	L-RIBULOSE-5-P:XYLULOSE-5-PHOSPHATE
2.1.1.145-RXN	Trans-aconitate 3-methyltransferase	CPD-225:S-ADENOSYLMETHIONINE:E-2-METHOXYCARBONYLMETHYLBUTENEDIOAT:ADENOSYL-HOMO-CYS
2.3.1.131-RXN	Glucarate O-hydroxycinnamoyltransferase	D-GLUCARATE:O-SINAPOYLGLUCARATE:CO-A
GLUCOSE-OXIDASE-RXN	Glucose oxidase	OXYGEN-MOLECULE:GLC:HYDROGEN-PEROXIDE:GLC-D-LACTONE
D-GLUTAMATE(D-ASPARTATE)-OXIDASE-RXN	D-GLUTAMATE(D-ASPARTATE)-OXIDASE-RXN	OXYGEN-MOLECULE:WATER:D-GLT:AMMONIA:HYDROGEN-PEROXIDE:2-KETOGLUTARATE
THREONINE-RACEMASE-RXN	Threonine racemase	THR:D-THREONINE
RIFAMYCIN-B-OXIDASE-RXN	Rifamycin-B-oxidase	OXYGEN-MOLECULE:RIFAMYCIN-B:HYDROGEN-PEROXIDE:RIFAMYCIN-O
PYRIDINE-N-METHYLTRANSFERASE-RXN	Pyridine N-methyltransferase	PYRIDINE:S-ADENOSYLMETHIONINE:ADENOSYL-HOMO-CYS:CPD-393
3.1.1.58-RXN	N-acetylgalactosaminoglycan deacetylase	WATER:ACET
2.3.1.143-RXN	beta-glucogallin--tetrakisgalloylglucose O-galloyltransferase	1236-TETRAKIS-O-GALLOYL-BETA-D-GLUCOS:1-O-GALLOYL-BETA-D-GLUCOSE:GLC
2.7.1.61-RXN	Acyl-phosphate-hexose phosphotransferase	PSICOSE:CPD-5861:BETA-D-FRUCTOSE:ALLOSE:CPD-8729:CPD-8725:CPD-8717:CPD-8712:CPD-8708:CPD-8694:CPD-8486:CPD-8479:CPD-7619:CPD-7618
(+)-NEOMENTHOL-DEHYDROGENASE-RXN	(+)-NEOMENTHOL-DEHYDROGENASE-RXN	NADP:CPD-1905:NADPH:CPD-1909
AGARITINE-GAMMA-GLUTAMYLTRANSFERASE-RXN	Agaritine gamma-glutamyltransferase	AGARITINE:4-HYDROXYMETHYLPHENYLHYDRAZINE
6.3.1.4-RXN	Aspartate--ammonia ligase (ADP-forming)	AMMONIA:L-ASPARTATE:ATP:ASN:ADP
3.2.1.141-RXN	4-alpha-D-{(1->4)-alpha-D-glucano}-trehalose trehalohydrolase	CPD-1790:TREHALOSE
PHTHALATE-4,5-DIOXYGENASE-RXN	PHTHALATE-4,5-DIOXYGENASE-RXN	OXYGEN-MOLECULE:NADH:PHTHALATE:NAD:CIS-45-DIHYDROXYCYCLOHEXA-162-DIENE-
ALANINE--OXO-ACID-AMINOTRANSFERASE-RXN	Alanine--oxo-acid aminotransferase	L-ALPHA-ALANINE:PYRUVATE:CPD-479:2-OXO-5-METHYLTHIOPENTANOIC-ACID:L-ORNITHINE:VAL:TYR:TRP:THR:SER:PRO:PHE:MET:LYS:LEU:L-ASPARTATE:ILE:HIS:GLT:GLN:CYS:ASN:ARG
RXN-8489	RXN-8489	CPD-8671:OXYGEN-MOLECULE:CPD-8672:WATER
RXN-8488	RXN-8488	CPD-8670:OXYGEN-MOLECULE:ASCORBATE:CPD-8671:WATER:L-DEHYDRO-ASCORBATE
RXN-8485	RXN-8485	CPD-8657:CPD-8651:CPD-8658:WATER
RXN-8484	RXN-8484	CPD-8656:UDP-GLUCURONATE:CPD-8657:UDP
RXN-8487	RXN-8487	TYR:CPD-8651:CPD-8670:WATER
RXN-8486	RXN-8486	DOPAMINE:CPD-8651:CPD-8659:WATER
RXN-8481	RXN-8481	CPD-8652:UDP-GLUCOSE:CPD-8656:UDP
RXN-8480	RXN-8480	CPD-8653:UDP-GLUCOSE:CPD-8655:UDP
RXN-8483	RXN-8483	DOPAQUINONE:CPD-8652
SERINE-O-ACETTRAN-RXN	Serine O-acetyltransferase	SER:ACETYLSERINE:CO-A
MANNPDEHYDROG-RXN	Mannitol-1-phosphate 5-dehydrogenase	MANNITOL-1P:NAD:FRUCTOSE-6P:NADH
RXN-2622	RXN-2622	CAFFEOYLQUINATE:CO-A:QUINATE
RXN-2621	RXN-2621	CAFFEOYLSHIKIMATE:CO-A:SHIKIMATE
3.6.3.25-RXN	Sulfate-transporting ATPase	SULFATE:WATER:ATP:ADP
CHENODEOXYCHOLOYLTAURINE-HYDROLASE-RXN	Chenodeoxycholoyltaurine hydrolase	WATER:CHENODEOXYCHOLOYLTAURINE:TAURINE:CHENODEOXYCHOLATE
PPENTOMUT-RXN	Phosphopentomutase	RIBOSE-1P:RIBOSE-5P
ISONOCARDICIN-SYNTHASE-RXN	Isonocardicin synthase	NOCARDICIN-E:S-ADENOSYLMETHIONINE:ISONOCARDICIN-A:5-METHYLTHIOADENOSINE
1.16.1.8-RXN	[Methionine synthase] reductase	ADENOSYL-HOMO-CYS:NADP:NADPH:S-ADENOSYLMETHIONINE
12-OXOPHYTODIENOATE-REDUCTASE-RXN	12-oxophytodienoate reductase	NADP:CPD-730:NADPH:CPD-729
RXN-5165	RXN-5165	CPD-4943:NADPH:CPD-4944:NADP
RXN-5164	RXN-5164	CPD-4942:NADPH:CPD-4943:NADP
RXN-8663	RXN-8663	OXYGEN-MOLECULE:NADPH:WATER:NADP
RXN-5166	RXN-5166	CPD-4943:NADPH:CPD-4945:NADP
RXN-5161	RXN-5161	CPD-1090:NADP:CPD-4941:NADPH
RXN-8664	Indoleamine 2,3-dioxygenase	D-TRYPTOPHAN:OXYGEN-MOLECULE
RXN-5163	RXN-5163	CPD-4942:NADPH:CPD-1909:NADP
RXN-5162	RXN-5162	CPD-4941:NADP:CPD-4942:NADPH
RXN-8669	Peptide-methionine-(S)-S-oxide reductase	MET:WATER:L-METHIONINE_SULFOXIDE
GLYOXII-RXN	Hydroxyacylglutathione hydrolase	S-LACTOYL-GLUTATHIONE:WATER:GLUTATHIONE:D-LACTATE
COA-DISULFIDE-REDUCTASE-(NADH)-RXN	COA-DISULFIDE-REDUCTASE-(NADH)-RXN	CO-A:NADP:NAD:NADPH:NADH
L-LYSINE-AMINOTRANSFERASE-RXN	L-lysine aminotransferase	2-KETOGLUTARATE:LYS:GLT:ALLYSINE
GLUTDECARBOX-RXN	Glutamate decarboxylase	GLT:CARBON-DIOXIDE:4-AMINO-BUTYRATE
GERANYL-DIPHOSPHATE-CYCLASE-RXN	geranyl-diphosphate cyclase	GERANYL-PP:CPD-215
2-HYDROXYBIPHENYL-3-MONOOXYGENASE-RXN	2-hydroxybiphenyl 3-monooxygenase	OXYGEN-MOLECULE:NADH:CPD-946:BIPHENYL-23-DIOL:WATER:NAD
26DICHDIOX-RXN	26DICHDIOX-RXN	26-DICHLORO-P-HYDROQUINONE:OXYGEN-MOLECULE:WATER:2-CHLOROMALEYLACETATE:HCL
FARNESOL-DEHYDROGENASE-RXN	Farnesol dehydrogenase	NADP:2-TRANS6-TRANS-FARNESOL:NADPH:2-TRANS6-TRANS-FARNESAL
FATTY-ACID-PEROXIDASE-RXN	Fatty acid peroxidase	HYDROGEN-PEROXIDE:PALMITATE:WATER:CARBON-DIOXIDE:CPD-388
DIPHTHINE-SYNTHASE-RXN	Diphthine synthase	2-3-CARBOXY-3-AMINOPROPYL-L-HISTIDINE:S-ADENOSYLMETHIONINE:ADENOSYL-HOMO-CYS:2-3-CARBOXY-3-METHYLAMMONIOPROPYL-L-
RXN-5021	RXN-5021	CPD-431:UDP-GLUCOSE:UDP:APIGENIN-7-O-BETA-D-GLUCOSIDE
BUTYRATE--COA-LIGASE-RXN	Butyrate--CoA ligase	CO-A:ATP:PPI:AMP:CPD-8729:CPD-8725:CPD-8717:CPD-8712:CPD-8708:CPD-8694:CPD-8486:CPD-8479:CPD-7619:CPD-7618
GIBBERELLIN-BETA-GLUCOSYLTRANSFERASE-RXN	Gibberellin beta-glucosyltransferase	GIBBERELLIN:UDP-GLUCOSE:GIBBERELLIN-2-O-BETA-D-GLUCOSIDE:UDP
1.1.1.231-RXN	15-hydroxyprostaglandin-I dehydrogenase (NADP+)	NADP:5Z13E-15S-69-ALPHA-EPOXY-11-ALPHA:NADPH:5Z13E-69-ALPHA-EPOXY-11-ALPHA-HYDROXPROS
PARATHION-NITRO-REDUCT-RXN	PARATHION-NITRO-REDUCT-RXN	PARATHION:AMINO-PARATHION:WATER
MERCURY-(II)-REDUCTASE-RXN	MERCURY-(II)-REDUCTASE-RXN	NADP:NADPH
1.14.11.9-RXN	1.14.11.9-RXN	2-KETOGLUTARATE:OXYGEN-MOLECULE:SUC:CARBON-DIOXIDE:DIHYDROKAEMPFEROL-CMPD:CPD-474
2.4.1.143-RXN	alpha-1,6-mannosyl-glycoprotein beta-1,2-N-acetylglucosaminyltransferase	UDP-N-ACETYL-D-GLUCOSAMINE:UDP
GLYOXYLATE-REDUCTASE-(NADP+)-RXN	GLYOXYLATE-REDUCTASE-(NADP+)-RXN	GLYCOLLATE:NADP:NADPH:GLYOX
TRIMETHYLAMINE-OXIDE-ALDOLASE-RXN	Trimethylamine-oxide aldolase	TRIMENTHLAMINE-N-O:DIMETHYLAMINE:FORMALDEHYDE
1.1.1.51-RXN	3(or 17)beta-hydroxysteroid dehydrogenase	TESTOSTERONE:ANDROST4ENE:NADP:NAD:NADPH:NADH
PHENGLYOXRED-RXN	PHENGLYOXRED-RXN	PHENYLGLYOXYLATE:CO-A:CARBON-DIOXIDE
1.3.1.18-RXN	Kynurenate-7,8-dihydrodiol dehydrogenase	NAD:CPD-274:NADH:CPD-1080
CAFFEATE-O-METHYLTRANSFERASE-RXN	Caffeate O-methyltransferase	CPD-676:S-ADENOSYLMETHIONINE:FERULIC-ACID:ADENOSYL-HOMO-CYS
PHOSPHO-DETHIO-RXN	PHOSPHO-DETHIO-RXN	DIETHYLTHIOPHOSPHATE:WATER:DIETHYLPHOSPHATE:HS
1.14.12.9-RXN	4-chlorophenylacetate 3,4-dioxygenase	CPD-1786:NADH:OXYGEN-MOLECULE:CPD-782:CL-:NAD
R524-RXN	Cyanate lyase	CPD-69:WATER:CARBAMATE
DHSHIKIMATE-DEHYDRO-RXN	DHSHIKIMATE-DEHYDRO-RXN	3-DEHYDRO-SHIKIMATE:WATER
2-PHOSPHOASCORBATE-DEPHOSPHORYLATION-RXN	phosphoascorbate dephosphorylation	2-PHOSPHOASCORBATE:WATER:ASCORBATE
TETRAACYLDISACC4KIN-RXN	Tetraacyldisaccharide 4'-kinase	ATP:ADP
3.1.2.27-RXN	Choloyl-CoA hydrolase	WATER:CHOLATE:CO-A
TRANS-RXN-167A	TRANS-RXN-167A	PHOSPHO-ENOL-PYRUVATE:GLUCOSAMINE:D-GLUCOSAMINE-6-P:PYRUVATE
2.3.1.98-RXN	Chlorogenate--glucarate O-hydroxycinnamoyltransferase	D-GLUCARATE:CHLOROGENATE:2-O-CAFFEOYLGLUCARATE:QUINATE
1.3.1.78-RXN	Arogenate dehydrogenase (NADP(+))	CPD-659:TYR:CARBON-DIOXIDE:NADP:NAD:NADPH:NADH
OXAMATE-CARBAMOYLTRANSFERASE-RXN	Oxamate carbamoyltransferase	OXAMATE:CARBAMOYL-P:CPD-389
PHOSACETYLGLUCOSAMINEMUT-RXN	Phosphoacetylglucosamine mutase	N-ACETYL-D-GLUCOSAMINE-1-P:N-ACETYL-D-GLUCOSAMINE-6-P
ASPARAGINE--TRNA-LIGASE-RXN	Asparagine--tRNA ligase	ASN:ATP:PPI:AMP
RXN-1223	RXN-1223	SO3:UDP-GLUCOSE:UDP-SULFOQUINOVOSE:WATER
2.1.1.77-RXN	Protein-L-isoaspartate(D-aspartate) O-methyltransferase	S-ADENOSYLMETHIONINE:ADENOSYL-HOMO-CYS
2.7.13.2-RXN	Protein-histidine tele-kinase	ATP:ADP
R621-RXN	Nitric oxide dioxygenase	NITRIC-OXIDE:OXYGEN-MOLECULE:NITRATE:NADPH:NADH:NADP:NAD
4.1.3.39-RXN	4-hydroxy-2-oxovalerate aldolase	4-HYDROXY-2-KETOVALERATE:PYRUVATE:ACETALD
5.4.4.3-RXN	3-(hydroxyamino)phenol mutase	3-HYDROXYAMINOPHENOL:AMINOHYDROQUINONE
GLYCEROL-DEHYDROGENASE-(NADP+)-RXN	GLYCEROL-DEHYDROGENASE-(NADP+)-RXN	NADP:GLYCEROL:NADPH:GLYCERALD
ACETOINDEHYDROG-A-RXN	Acetoin dehydrogenase	DIACETYL:NADPH:ACETOIN:NADP
UDPGLUCEPIM-RXN	UDP-glucose 4-epimerase	UDP-GLUCOSE:UDP-GALACTOSE
COA-GLUTATHIONE-REDUCTASE-(NADPH)-RXN	COA-GLUTATHIONE-REDUCTASE-(NADPH)-RXN	GLUTATHIONE:CO-A:NADP:NADPH
BARBITURASE-RXN	Barbiturase	BARBITURATE:WATER:CPD-7299
2.7.13.3-RXN	Histidine kinase	ATP:ADP
1.1.3.39-RXN	Nucleoside oxidase (H(2)O(2)-forming)	ADENOSINE:OXYGEN-MOLECULE:9-RIBURONOSYLADENINE:HYDROGEN-PEROXIDE
2.4.1.145-RXN	alpha-1,3-mannosyl-glycoprotein beta-1,4-N-acetylglucosaminyltransferase	UDP-N-ACETYL-D-GLUCOSAMINE:UDP
3-OXOACYL-ACP-COA-SYNTHIII-RXN	3-OXOACYL-ACP-COA-SYNTHIII-RXN	CO-A:CARBON-DIOXIDE
GLUCDEHYDROG-RXN	Glucose dehydrogenase (pyrroloquinoline-quinone)	GLC:GLC-D-LACTONE:UBIQUINONE-9:UBIQUINONE-8:UBIQUINONE-30:UBIQUINOL-8:QH2
1.1.1.229-RXN	Diethyl 2-methyl-3-oxosuccinate reductase	NADP:DIETHYL-2R3R-2-METHYL-3-HYDROXYSUCCIN:NADPH:DIETHYL-2-METHYL-3-OXOSUCCINATE
3.1.4.48-RXN	Dolichyl-phosphate-glucose phosphodiesterase	WATER:GLC
MERCAPYSTRANS-RXN	3-mercaptopyruvate sulfurtransferase	HCN:3-MERCAPTO-PYRUVATE:PYRUVATE:HSCN
HYDROXYMETHYLGLUTARYL-COA-REDUCTASE-RXN	Hydroxymethylglutaryl-CoA reductase	MEVALONATE:NAD:CO-A:NADH
CHORISMATEMUT-RXN	Chorismate mutase	CHORISMATE:PREPHENATE
DIHYDROXYPHENYLALANINE-AMMONIA-LYASE-RXN	Dihydroxyphenylalanine ammonia-lyase	L-DIHYDROXY-PHENYLALANINE:AMMONIA:CPD-676
CMPKI-RXN	Cytidylate kinase	ATP:CMP:ADP:CDP
4.1.2.34-RXN	4-(2-carboxyphenyl)-2-oxobut-3-enoate aldolase	CPD-241:WATER:CPD-1131:PYRUVATE
RXN-8298	RXN-8298	CPD-8077:CPD-2189
RXN-8299	RXN-8299	CPD-2189:CPD-8078
RXN-8290	RXN-8290	CPD-8067:UDP-GLUCOSE:CPD-8068:UDP
RXN-8291	RXN-8291	CPD-8068:CO-A
RXN-8292	RXN-8292	5-O-METHYL-MYO-INOSITOL:CPD-458:CPD-8071:MYO-INOSITOL
RXN-8294	RXN-8294	CPD-2187:CPD-8073
RXN-8296	RXN-8296	CPD-2188:CPD-8075
RXN-8297	RXN-8297	CPD-8075:CPD-8076
(R)-6-HYDROXYNICOTINE-OXIDASE-RXN	(R)-6-HYDROXYNICOTINE-OXIDASE-RXN	R-6-HYDROXYNICOTINE:OXYGEN-MOLECULE:WATER:CPD-107:HYDROGEN-PEROXIDE
TRANS-RXN0-234	TRANS-RXN0-234	VITAMIN_K_{2}:REDUCED-MENAQUINONE
TRANS-RXN0-237	TRANS-RXN0-237	UBIQUINONE-9:UBIQUINONE-8:UBIQUINONE-30:UBIQUINOL-8:QH2
3PGAREARR-RXN	Phosphoglycerate mutase	G3P:2-PG
R221-RXN	R221-RXN	OCTANOL:CPD-371
SUCC-FUM-OXRED-RXN	Succinate dehydrogenase	SUC:FUM
1.3.1.62-RXN	Pimeloyl-CoA dehydrogenase	NAD:NADH
SUCCGLU-SEMIALDEHYDE-SUCCGLU-RXN	1-pyrroline-5-carboxylate dehydrogenase	CPD-822:NAD:WATER:N2-SUCCINYLGLUTAMATE:NADH
PHENOL-2-MONOOXYGENASE-RXN	Phenol 2-monooxygenase	OXYGEN-MOLECULE:NADPH:PHENOL:WATER:NADP:CATECHOL
ANTHRANILATE-ADENYLYLTRANSFERASE-RXN	Anthranilate adenylyltransferase	ANTHRANILATE:ATP:CPD-486:PPI
3.1.4.17-RXN	3',5'-cyclic-nucleotide phosphodiesterase	WATER:CPD-3733:CGMP:CAMP
RXN-8128	RXN-8128	CPD-7671:CPD-846
RXN-8124	beta:-RFAP synthase	P-AMINO-BENZOATE:PRPP:CPD-7652:CARBON-DIOXIDE:PPI
RXN-8125	RXN-8125	CPD-7670:CPD-7671
RXN-5402	RXN-5402	TRP:OXYGEN-MOLECULE:INDOLE_ACETALDEHYDE:AMMONIA:CARBON-DIOXIDE
RXN-5403	RXN-5403	3-INDOLYLGLYCOLALDEHYDE:3-INDOLEGLYOXAL
RXN-8120	RXN-8120	TYRAMINE:CPD-7644:CPD-7645
RXN-8121	RXN-8121	CPD-7645:GLT:CPD-7646:WATER
BADEL6OXRED-RXN	BADEL6OXRED-RXN	NADH:NAD
1.5.8.1-RXN	Dimethylamine dehydrogenase	WATER:DIMETHYLAMINE:FORMALDEHYDE:METHYLAMINE
3.1.4.13-RXN	Serine-ethanolaminephosphate phosphodiesterase	WATER:CPD-538:PHOSPHORYL-ETHANOLAMINE:SER
PHENYLPYRUVATE-DECARBOXYLASE-RXN	Phenylpyruvate decarboxylase	PHENYL-PYRUVATE:CARBON-DIOXIDE:PHENYLACETALDEHYDE
2.1.1.125-RXN	Histone-arginine N-methyltransferase	S-ADENOSYLMETHIONINE:ADENOSYL-HOMO-CYS
2.7.8.11-RXN	CDP-diacylglycerol--inositol 3-phosphatidyltransferase	MYO-INOSITOL:CMP
HISTIDINE-DECARBOXYLASE-RXN	Histidine decarboxylase	HIS:CARBON-DIOXIDE:HISTAMINE
ALDEHYDE-DEHYDROGENASE-(NADP+)-RXN	ALDEHYDE-DEHYDROGENASE-(NADP+)-RXN	WATER:NADP:NADPH:TRANS-2-HEXENAL:CPD-8728:CPD-8724:CPD-8716:CPD-8711:CPD-8707:CPD-8693:CPD-8685:CPD-8684:CPD-8660:CPD-8491:CPD-7968:CPD-7620:CPD-7558:CPD-7557:CPD-7207:CPD-7202:CIS-3-HEXENAL:CPD-8686:CPD-8729:CPD-8725:CPD-8717:CPD-8712:CPD-8708:CPD-8694:CPD-8486:CPD-8479:CPD-7619:CPD-7618
RXN-3962	6-aminohexanoate linear dimer hydrolase	N-6-AMINOHEXANOYL-6-AMINOHEXANOATE:WATER:CPD-884
RXN-3961	6-aminohexanoate cyclic dimer hydrolase	CPD-3921:WATER:N-6-AMINOHEXANOYL-6-AMINOHEXANOATE
C04718-C060066-AUTOTRANSFORMATION-RXN	C04718-C060066-AUTOTRANSFORMATION-RXN	WATER:CPD-788:CPD-789
NACGLCTRANS-RXN	Undecaprenyldiphospho-muramoylpentapeptide beta-N- acetylglucosaminyltransferase	UDP-N-ACETYL-D-GLUCOSAMINE:UDP
HOMOACONITATE-HYDRATASE-RXN	Homoaconitate hydratase	HOMO-I-CIT:WATER:CARBOXYHEXENEDIOATE
PROPANOATECOA-LIGASE-RXN	Acetate--CoA ligase (ADP-forming)	PROPIONATE:CO-A:ATP:ADP
DCDPC-RXN	DCDPC-RXN	DIHYDROXY-14-DICARBOXY-35-CYCLOHEXDIENE:WATER:NAD:NADH:HCO3
ALTRODEHYDRAT-RXN	Altronate dehydratase	D-ALTRONATE:WATER:2-DEHYDRO-3-DEOXY-D-GLUCONATE
THIOESTER-RXN	THIOESTER-RXN	WATER:CO-A:CPD-8505:CPD-7837:CPD-7836:CPD-7835:CPD-7834:CPD-7833:CPD-7832:CPD-7830:CPD-7829
ACETYLSPERMIDINE-DEACETYLASE-RXN	Acetylspermidine deacetylase	WATER:CPD-3462:SPERMIDINE:ACET
2.6.1.34-RXN	UDP-4-amino-2-acetamido-2,4,6-trideoxyglucose aminotransferase	2-KETOGLUTARATE:GLT
ETHANOLAMINEPHOSPHOTRANSFERASE-RXN	Ethanolaminephosphotransferase	CDP-ETHANOLAMINE:CMP
NAG6PDEACET-RXN	N-acetylglucosamine-6-phosphate deacetylase	WATER:N-ACETYL-D-GLUCOSAMINE-6-P:D-GLUCOSAMINE-6-P:ACET
GLUCOSE-DEHYDROGENASE-(ACCEPTOR)-RXN	GLUCOSE-DEHYDROGENASE-(ACCEPTOR)-RXN	GLC:GLC-D-LACTONE
RXN-8568	RXN-8568	NADH:NAD
1.3.1.64-RXN	Phthalate 4,5-cis-dihydrodiol dehydrogenase	NAD:CIS-45-DIHYDROXYCYCLOHEXA-162-DIENE-:NADH:CPD-636
RXN1G-186	RXN1G-186	CPD1G-130:WATER:CPD1G-0:CPD1G-185
NADPPHOSPHAT-RXN	NADPPHOSPHAT-RXN	WATER:NADP:NAD
POLYAMINE-OXIDASE-RXN	Polyamine oxidase	N1-ACETYLSPERMINE:OXYGEN-MOLECULE:WATER:CPD-568:3-AMINO-PROPANAL:HYDROGEN-PEROXIDE
1.3.3.9-RXN	Secologanin synthase	OXYGEN-MOLECULE:NADPH:LOGANIN:WATER:NADP:SECOLOGANIN-CPD
2.3.1.133-RXN	Shikimate O-hydroxycinnamoyltransferase	SHIKIMATE:CPD-412:CO-A
MANNITOL-DEHYDROGENASE-(CYTOCHROME)-RXN	MANNITOL-DEHYDROGENASE-(CYTOCHROME)-RXN	MANNITOL:FRU
HIPPURATE-HYDROLASE-RXN	Hippurate hydrolase	WATER:CPD-425:GLY:BENZOATE
RXN-7741	RXN-7741	CPD-7063:CPD-7064
CAFFEATE-3,4-DIOXYGENASE-RXN	CAFFEATE-3,4-DIOXYGENASE-RXN	CPD-676:OXYGEN-MOLECULE:CPD-1069
RXN-6601	RXN-6601	CYS-GLY:GLUTATHIONE:VAL:TYR:TRP:THR:SER:PRO:PHE:MET:LYS:LEU:L-ASPARTATE:L-ALPHA-ALANINE:ILE:HIS:GLY:GLT:GLN:CYS:ASN:ARG
NADPYROPHOSPHAT-RXN	NAD+ pyrophosphatase	WATER:NAD:NICOTINAMIDE_NUCLEOTIDE:AMP
RXN-7809	RXN-7809	CPD-7107:OXYGEN-MOLECULE:CPD-7108:WATER
RXN-7805	RXN-7805	CPD-7104:CARBON-DIOXIDE:CO-A
RXN-7807	RXN-7807	CPD-7105:OXYGEN-MOLECULE:CPD-7106:WATER
RXN-7800	RXN-7800	CPD-7100:2K-4CH3-PENTANOATE:CARBON-DIOXIDE
RXN-7802	RXN-7802	INOSINE:OXYGEN-MOLECULE:CPD-328:WATER
RXN-7803	RXN-7803	CPD-328:OXYGEN-MOLECULE:CPD-7102:WATER
7-DEHYDROCHOLESTEROL-REDUCTASE-RXN	7-dehydrocholesterol reductase	NADP:CHOLESTEROL:CPD-4187:NADPH
TROPOMYOSIN-KINASE-RXN	Tropomyosin kinase	ATP:ADP
3.5.4.22-RXN	1-pyrroline-4-hydroxy-2-carboxylate deaminase	WATER:CPD-1128:AMMONIA:CPD-654
3,4-DIHYDROXYPHTHALATE-DECARBOXYLASE-RXN	3,4-DIHYDROXYPHTHALATE-DECARBOXYLASE-RXN	CPD-635:CARBON-DIOXIDE
R213-RXN	R213-RXN	CPD-153:WATER:CPD-285
S-CARBOXYMETHYLCYSTEINE-SYNTHASE-RXN	S-carboxymethylcysteine synthase	CHLORALAN-CPD:THIOGLYCOLATE:CPD-44:CL-
ACETYLSEROTONIN-O-METHYLTRANSFERASE-RXN	Acetylserotonin O-methyltransferase	N-ACETYL-SEROTONIN:S-ADENOSYLMETHIONINE:ADENOSYL-HOMO-CYS:N-ACETYL-5-METHOXY-TRYPTAMINE
RXN-6464	RXN-6464	CPD-6142:S-ADENOSYLMETHIONINE:CPD-6181:ADENOSYL-HOMO-CYS
RXN-6461	RXN-6461	B-ALANINE:S-ADENOSYLMETHIONINE:CPD-6141:ADENOSYL-HOMO-CYS
RXN-6462	RXN-6462	CPD-6141:S-ADENOSYLMETHIONINE:CPD-6142:ADENOSYL-HOMO-CYS
PROPIONLACT-RXN	PROPIONLACT-RXN	L-LACTATE:PROPIONATE
RXN-7738	RXN-7738	WATER:PHYTOL
3-DEHYDROQUINATE-DEHYDRATASE-RXN	3-dehydroquinate dehydratase	DEHYDROQUINATE:WATER:3-DEHYDRO-SHIKIMATE
RXN-7737	RXN-7737	DELTA{1}-PIPERIDEINE-2-6-DICARBOXYLATE:GLT:WATER:LL-DIAMINOPIMELATE:2-KETOGLUTARATE
RXN-7732	RXN-7732	UDP-L-RHAMNOSE:NARINGENIN-7-O-BETA-D-GLUCOSIDE:CPD-7059:UDP
RXN-7733	RXN-7733	CPD-7323:DIHYDROMETHANOPHENAZINE
HYPOTAURINE-DEHYDROGENASE-RXN	Hypotaurine dehydrogenase	NAD:WATER:HYPOTAURINE:NADH:TAURINE
CALCIDIOL-1-MONOOXYGENASE-RXN	Calcidiol 1-monooxygenase	OXYGEN-MOLECULE:NADPH:CALCIDIOL:WATER:NADP:CALCITRIOL
DARABALDOL-RXN	DARABALDOL-RXN	D-RIBULOSE-1-P:GLYCOLALDEHYDE:DIHYDROXY-ACETONE-PHOSPHATE
GLUCOSIDE-3-DEHYDROGENASE-RXN	Glucoside 3-dehydrogenase	SUCROSE:CPD-384
1.1.99.27-RXN	(R)-pantolactone dehydrogenase (flavin)	PANTOYL-LACTONE:2-DEHYDROPANTOYL-LACTONE
CHOLINE-OXIDASEII-RXN	Choline oxidase	BETAINE_ALDEHYDE:OXYGEN-MOLECULE:WATER:FAD:BETAINE:HYDROGEN-PEROXIDE:FADH2
3-SULFINYL-PYRUVATE-SPON-RXN	3-SULFINYL-PYRUVATE-SPON-RXN	3-SULFINYL-PYRUVATE:WATER:SO3:PYRUVATE
RXN0-5182	RXN0-5182	MALTOTETRAOSE:MALTOTRIOSE:GLC-1-P
RXN0-5183	RXN0-5183	MALTOTRIOSE:WATER:MALTOSE:ALPHA-GLUCOSE
RXN0-5180	RXN0-5180	FARNESYL-PP:CPD0-1028:PPI
RXN0-5186	RXN0-5186	FRU1P:WATER:FRU
RXN0-5187	RXN0-5187	FMN:WATER:RIBOFLAVIN
RXN0-5185	RXN0-5185	CPD-2961:WATER:GLUCONATE
3.5.4.29-RXN	GTP cyclohydrolase IIa	GTP:WATER:2-AMINO-5-FORMYLAMINO-6-HYDROXY-4-5-PHO
L-GLUTAMATE-OXIDASE-RXN	L-glutamate oxidase	OXYGEN-MOLECULE:WATER:GLT:AMMONIA:HYDROGEN-PEROXIDE:2-KETOGLUTARATE
2.7.1.88-RXN	Dihydrostreptomycin-6-phosphate 3'-alpha-kinase	DIHYDROSTREPTOMYCIN-6-PHOSPHATE:ATP:DIHYDROSTREPTOMYCIN-3-ALPHA-6-BISPHOSPH:ADP
2.5.1.60-RXN	Protein geranylgeranyltransferase type II	GERANYLGERANYL-PP:PPI
2.4.1.218-RXN	Hydroquinone glucosyltransferase	HYDROQUINONE:UDP-GLUCOSE:HYDROQUINONE-O-BETA-D-GLUCOPYRANOSIDE:UDP
SYDDEHYD-RXN	SYDDEHYD-RXN	4-SULFOBENZALDEHYDE:NAD:WATER:CPD-257:NADH
AGMATINE-KINASE-RXN	Agmatine kinase	AGMATHINE:ATP:CPD-492:ADP
GLYCOSULFATASE-RXN	Glycosulfatase	WATER:CPD-544:SULFATE:GLC
2.4.1.153-RXN	Dolichyl-phosphate alpha-N-acetylglucosaminyltransferase	UDP-N-ACETYL-D-GLUCOSAMINE:UDP
RXN-8460	RXN-8460	L-DIHYDROXY-PHENYLALANINE:OXYGEN-MOLECULE:CPD-8650
SERINE--PYRUVATE-AMINOTRANSFERASE-RXN	Serine--pyruvate aminotransferase	PYRUVATE:SER:L-ALPHA-ALANINE:OH-PYR
2.7.7.34-RXN	Glucose-1-phosphate guanylyltransferase	GLC-1-P:GTP:GDP-D-GLUCOSE:PPI
RXN-2601	RXN-2601	QUINATE:4-COUMAROYLQUINATE:CO-A
RXN-2602	RXN-2602	CONIFERYL-ALDEHYDE:NADPH:CONIFERYL-ALCOHOL:NADP
GLUCONOLACT-RXN	Gluconolactonase	GLC-D-LACTONE:WATER:GLUCONATE
RXN-4724	RXN-4724	CPD-332:UDP-GLUCOSE:CPD-4615:UDP
RXN-4725	RXN-4725	CPD-332:UDP-GLUCOSE:CPD-4616:UDP
RXN-4726	RXN-4726	CPD-332:UDP-GLUCOSE:CPD-4617:UDP
RXN-4727	RXN-4727	CPD-4209:UDP-GLUCOSE:CPD-4602:UDP
RXN-4721	RXN-4721	CPD-4210:UDP-GLUCOSE:CPD-4612:UDP
RXN-4722	RXN-4722	CPD-4210:UDP-GLUCOSE:CPD-4613:UDP
RXN-4723	RXN-4723	CPD-4210:UDP-GLUCOSE:CPD-4614:UDP
RXN-4728	RXN-4728	CPD-4209:UDP-GLUCOSE:CPD-4603:UDP
RXN-4729	RXN-4729	CPD-4604:UDP-GLUCOSE:CPD-4607:UDP
GLUTAMINE--PYRUVATE-AMINOTRANSFERASE-RXN	Glutamine--pyruvate aminotransferase	PYRUVATE:GLN:L-ALPHA-ALANINE:2-KETO-GLUTARAMATE
RXN1F-474	RXN1F-474	CPD1F-90:DTDP-RHAMNOSE:CPD1F-461:TDP
RXN1F-475	RXN1F-475	CPD1F-461:DTDP-RHAMNOSE:CPD1F-462:TDP
CARBON-MONOXIDE-DEHYDROGENASE-RXN	Carbon-monoxide dehydrogenase	WATER:CARBON-MONOXIDE:CARBON-DIOXIDE
RXN-8607	RXN-8607	FARNESYL-PP:CPD-8811:PPI
RXN-8606	RXN-8606	FARNESYL-PP:CPD-8812:PPI
RXN-8605	RXN-8605	FARNESYL-PP:CPD-8813:PPI
RXN-8604	RXN-8604	FARNESYL-PP:CPD-8803:PPI
RXN-8603	RXN-8603	FARNESYL-PP:CPD-8801:PPI
RXN-8602	RXN-8602	FARNESYL-PP:CPD-8802:PPI
RXN-8601	RXN-8601	FARNESYL-PP:CPD-8804:PPI
RIBOSYLHOMOCYSTEINASE-RXN	Ribosylhomocysteinase	CPD-564:HOMO-CYS:DIHYDROXYPENTANEDIONE
LYXK-RXN	L-xylulokinase	L-XYLULOSE:ATP:L-XYLULOSE-5-P:ADP
ACYLNEURAMINATE-CYTIDYLYLTRANSFERASE-RXN	Acylneuraminate cytidylyltransferase	CTP:PPI
RXN-8609	RXN-8609	FARNESYL-PP:CPD-8809:PPI
RXN-8608	RXN-8608	FARNESYL-PP:CPD-7989:PPI
2.4.2.35-RXN	Flavonol-3-O-glycoside xylosyltransferase	UDP-D-XYLOSE:UDP:CPD-5781
2.4.1.213-RXN	Glucosylglycerol-phosphate synthase	GLYCEROL-3P:ADP-D-GLUCOSE:ADP:2-BETA-D-GLUCOSYL-SN-GLYCEROL-3-PHOSPH
FUSARININE-C-ORNITHINESTERASE-RXN	Fusarinine-C ornithinesterase	WATER:TRANS-2-HEXENOL:CPD-8727:CPD-8726:CPD-8723:CPD-8722:CPD-8715:CPD-8714:CPD-8710:CPD-8709:CPD-8706:CPD-8705:CPD-8692:CPD-8691:CIS-3-HEXENOL
2.4.1.229-RXN	[Skp1-protein]-hydroxyproline N-acetylglucosaminyltransferase	UDP-N-ACETYL-D-GLUCOSAMINE:UDP
RXN-8123	RXN-8123	CPD-7647:CPD-7642:WATER:METHANOFURAN:CPD-7629:CPD-7628
3.1.3.72-RXN	5-phytase	WATER:MI-HEXAKISPHOSPHATE:L-MYO-INOSITOL-12346-PENTAKISPHOSPHA
2.4.1.54-RXN	Undecaprenyl-phosphate mannosyltransferase	GDP-MANNOSE:GDP
FEMOFECP-RXN	FEMOFECP-RXN	ATP:ADP
1.1.99.25-RXN	Quinate dehydrogenase (pyrroloquinoline-quinone)	QUINATE:PQQ:DEHYDROQUINATE:CPD-104
1.7.1.9-RXN	Nitroquinoline-N-oxide reductase	4-HYDROXYAMINOQUINOLINE-N-OXIDE:WATER:4-NITROQUINOLINE-N-OXIDE:NADP:NAD:NADPH:NADH
GALACTURAN-1,4-ALPHA-GALACTURONIDASE-RXN	GALACTURAN-1,4-ALPHA-GALACTURONIDASE-RXN	WATER:D-GALACTURONATE
AICARTRANSFORM-RXN	Phosphoribosylaminoimidazolecarboxamide formyltransferase	10-FORMYL-THF:AICAR:THF:PHOSPHORIBOSYL-FORMAMIDO-CARBOXAMIDE
METHYLISOCITRATE-LYASE-RXN	Methylisocitrate lyase	CPD-618:SUC:PYRUVATE
RXN-5183	RXN-5183	N2ACETYL-ALPHA-NP:NADPH:N-ACETYL-AAA-SEMIALDEHYDE:NADP
RXN-5182	RXN-5182	N2-ACETYL-ALPHA-AMIN:ATP:N2ACETYL-ALPHA-NP:ADP
O-SUCCINYLBENZOATE-COA-SYN-RXN	O-SUCCINYLBENZOATE-COA-SYN-RXN	SUCCINYL-OH-CYCLOHEXADIENE-COOH:O-SUCCINYLBENZOATE:WATER
HISTIDPHOS-RXN	Histidinol-phosphatase	L-HISTIDINOL-P:WATER:HISTIDINOL
RXN-5185	RXN-5185	N-ACETYL-L-LYSINE:WATER:LYS:ACET
ORNITHINE-GLU-AMINOTRANSFORASE-RXN	Ornithine--oxo-acid aminotransferase	L-ORNITHINE:2-KETOGLUTARATE:GLT:L-GLUTAMATE_GAMMA-SEMIALDEHYDE
MYO-INOSITOL-2-DEHYDROGENASE-RXN	Myo-inositol 2-dehydrogenase	NAD:MYO-INOSITOL:NADH:CPD-365
URUR-RXN	URUR-RXN	CPD-598:WATER:AMMONIA:CPD-1091
AMINOACYLASE-RXN	Aminoacylase	WATER:D-MANNONATE:CPD-8686:CPD-7972:L-ORNITHINE:VAL:TYR:TRP:THR:SER:PRO:PHE:MET:LYS:LEU:L-ASPARTATE:L-ALPHA-ALANINE:ILE:HIS:GLT:GLN:CYS:ASN:ARG
RXN3O-1380	dihydrospingosine C-4 hydroxylase	DIHYDRO-SPHINGOSINE:OXYGEN-MOLECULE:NADPH:PHYTOSPINGOSINE:WATER:NADP
3.1.2.25-RXN	Phenylacetyl-CoA hydrolase	WATER:PHENYLGLYOXYLATE:CO-A
PINOSYLVIN-SYNTHASE-RXN	Pinosylvin synthase	CARBON-DIOXIDE:CPD-438:CO-A
1-PHOSPHATIDYLINOSITOL-KINASE-RXN	1-phosphatidylinositol 4-kinase	ATP:ADP
3.6.5.1-RXN	Heterotrimeric G-protein GTPase	GTP:WATER:GDP
AGMATINE-N4-COUMAROYLTRANSFERASE-RXN	Agmatine N4-coumaroyltransferase	AGMATHINE:CO-A
R222-RXN	Aldehyde dehydrogenase (NAD+)	CPD-371:NAD:WATER:CPD-195:NADH
GLYCEROL-3-PHOSPHATE-OXIDASE-RXN	Glycerol-3-phosphate oxidase	OXYGEN-MOLECULE:GLYCEROL-3P:HYDROGEN-PEROXIDE:DIHYDROXY-ACETONE-PHOSPHATE
2.1.1.61-RXN	tRNA (5-methylaminomethyl-2-thiouridylate)-methyltransferase	S-ADENOSYLMETHIONINE:ADENOSYL-HOMO-CYS
3.1.1.64-RXN	All-trans-retinyl-palmitate hydrolase	WATER:CHOCOLA_A:PALMITATE:RETINOL
GLYCDEH-RXN	Glycerol dehydrogenase	NAD:GLYCEROL:DIHYDROXYACETONE:NADH
MALTACETYLTRAN-RXN	Maltose O-acetyltransferase	MALTOSE:ACETYLMALTOSE:CO-A
2.7.11.21-RXN	Polo kinase	ATP:ADP
4-SULFOBENZOATE-3,4-DIOXYGENASE-RXN	4-SULFOBENZOATE-3,4-DIOXYGENASE-RXN	OXYGEN-MOLECULE:NADH:CPD-257:SO3:NAD
CYSTEINE-CONJUGATE-TRANSAMINASE-RXN	Cysteine-conjugate transaminase	2-KETOGLUTARATE:S-4-BROMOPHENYL-L-CYSTEINE:GLT:S-4-BROMOPHENYL-MERCAPTOPYRUVATE
1.14.13.70-RXN	Sterol 14-demethylase	NADPH:OXYGEN-MOLECULE:OBTUSIFOLIOL:WATER:NADP:FORMATE:ALPHA-METHYL-5-ALPHA-ERGOSTA
DHS-PHOSPHATASE-RXN	dihydrosphingosine phosphatase	DIHYDRO-SPHINGOSINE:ATP:CPD-649:ADP
SOLDEHYD-RXN	SOLDEHYD-RXN	4-SULFOBENZYL-ALCOHOL:NAD:4-SULFOBENZALDEHYDE:NADH
ALANINE--TRNA-LIGASE-RXN	Alanine--tRNA ligase	L-ALPHA-ALANINE:ATP:PPI:AMP
HISTALDEHYD-RXN	Histidinol dehydrogenase	HISTIDINAL:NAD:WATER:HIS:NADH
2.1.1.73-RXN	Site-specific DNA-methyltransferase (cytosine-specific)	S-ADENOSYLMETHIONINE:ADENOSYL-HOMO-CYS
UTPHEXPURIDYLYLTRANS-RXN	UTP--hexose-1-phosphate uridylyltransferase	GALACTOSE-1P:UTP:UDP-GALACTOSE:PPI
PROPKIN-RXN	PROPKIN-RXN	ATP:PROPIONATE:ADP:PROPIONYL-P
2.7.1.152-RXN	Inositol-hexakisphosphate kinase	MI-HEXAKISPHOSPHATE:ATP:5-DIPHOSPHO-1D-MYO-INOSITOL-12346P:ADP
PHOSPHATIDYLINOSITOL-DEACYLASE-RXN	Phosphatidylinositol deacylase	WATER:D-MANNONATE:CPD-8686:CPD-7972
R106-RXN	R106-RXN	NADH:NAD
[truncated: 3,650 more rows]
