# Supplementary material for: A Mapping of Drug Space from the Viewpoint of Small Molecule Metabolism
Source: PLoS Comput Biol. 2009 Aug 21;5(8):e1000474. doi: 10.1371/journal.pcbi.1000474 (PMC2727484; doi:10.1371/journal.pcbi.1000474)
Supplement: Dataset S2 — SMILES describing the molecular strucutre of MetaCyc reaction substrates and products (0.25 MB TXT) [file pcbi.1000474.s002.txt]

CCCC[N+](=O)[O-]	CPD-8145
CC=CC=CC(=O)O	CPD-3624
OC(=O)CC[N+](=O)O	CPD-8147
CCCCCC[N+](=O)[O-]	CPD-8146
COC(=O)C(C)O	CPD-3621
CCCCC[N+](=O)[O-]	CPD-8140
OC(=O)CCCCCCCCC(=O)O	CPD-3623
COc1ccc(cc1O)C2=COc3cc(O)cc(O)c3C2=O	CPD-3622
CC(CCC=C(C)C)C1CCC2C3=C(CCC12C)C4(C)CCC(O)CC4CC3	ZYMOSTEROL
CCC1=CC2CN3CCc4c([nH]c5ccccc45)C(C2)(C13)C(=O)OC	CPD-7859
OCC[N+](=O)[O-]	CPD-8149
[O-][N+](=O)C1CCCC1	CPD-8148
NC(=O)NCO	N-HYDROXYMETHYLUREA
Fc1cccc(NC(=O)Nc2ccnc(Cl)c2)c1	CPD-5483
COc1cc(NC(=O)Nc2ccccc2)ccn1	CPD-5482
Clc1cc(NC(=O)Nc2ccccc2)ccn1	CPD-5481
NC(=O)CCC(=O)O	CPD-3626
CC(=O)C1CCC2C3CCC4CC(O)CCC4(C)C3CCC12C	3-BETA-HYDROXY-5-ALPHA-PREGNANE-20-ONE
OC1C(O)C(O)C(OP(=O)(O)O)C(O)C1O	1-L-MYO-INOSITOL-1-P
CC(CC=C(C)C)c1ncnc2[nH]cnc12	CPD-5484
Oc1ccc2C(=O)C=C(Oc2c1)c3ccccc3	CPD-8141
OP(=O)OP(=O)O	X-PYROPHOSPHATE-GROUP
CC1OC(OC2C(O)C(O)C(CO)OC2Oc3cc(O)c4C(=O)CC(Oc4c3)c5ccc(O)cc5)C(O)C(O)C1O	NARINGIN
OC1C=C(C=CC1(O)C(=O)O)C(=O)O	DIHYDROXY-14-DICARBOXY-35-CYCLOHEXDIENE
OCC(=O)C(O)C(O)C(O)C(=O)O	CPD-3620
OCC1OC(OP(=O)(O)OP(=O)(O)OCC2OC(C(O)C2O)N3C=CC(=O)NC3=O)C(O)C(O)C1O	UDP-GLUCOSE
OCC(O)CC(O)C(O)CO	CPD-8882
CC1OC(OC2C(O)C(O)C(CO)OC2Oc3cc(O)c4C(=O)C=C(Oc4c3)c5ccc(O)c(O)c5)C(O)C(O)C1O	LUTEOLIN-7-O-NEOHESPERIDOSIDE
OCC1OC(Oc2cc(O)c3C(=O)C(=Cc4cc(O)c(O)c(O)c4)Oc3c2)C(O)C(O)C1O	CPD-8635
NC1=NC(=O)N(C=C1)C2OC(COP(=O)(O)OP(=O)(O)OC3OC(CO)C(O)C(O)C3O)C(O)C2O	CDP-D-GLUCOSE
OCC(O)C(O)C(O)C(O)CO	SORBITOL
CC(=CC=CC=C(C)C=CC=C(C)C=CC1=C(C)C(=O)C(O)CC1(C)C)C=CC=C(C)C=CC2=C(C)CC(O)CC2(C)C	CPD-7852
CCCCCCC=CC=CCCCCCCCC(=O)O	9-CIS11-TRANS-OCTADECADIENOATE
OCC1OC(Oc2cc(O)c3C(=O)C(=Cc4ccc(O)c(O)c4)Oc3c2)C(O)C(O)C1O	CPD-8634
CC(=CC=CC=C(C)C=CC=C(C)C=CC1=C(C)C(O)CCC1(C)C)C=CC=C(C)C=CC2=C(C)C(O)CCC2(C)C	CPD-7853
CC(C)c1ccc(C=O)cc1	CPD-1003
CC(C)c1ccc(CO)cc1	CPD-1002
CC(C)c1ccc(C)cc1	CPD-1001
NCCS(=O)=O	HYPOTAURINE
CC(C)C(=O)C=CC(=C(O)C(=O)O)C(=O)O	CPD-1007
CC(C)c1ccc(C(=O)O)c(O)c1O	CPD-1006
CC(C)C1=CC=C(C(O)C1O)C(=O)O	CPD-1005
CC(C)c1ccc(cc1)C(=O)O	CPD-1004
CN1C(CC(OC2OC(C(O)C(O)C2O)C(=O)O)C1=O)c3cccnc3	CPD-2752
CCC1(C)OC1CCC(=CCCC(=CC(=O)O)C)C	CPD-2021
CCCC(NC(C)C(=O)O)C(=O)O	CPD-2022
CC(C)C(=O)C=CC=C(O)C(=O)O	CPD-1008
CC12CCC(C1)C(C)(C)C2O	CPD-685
CC(=O)NC1C(O)C(O)C(CO)OC1OC2C(O)C(O)C(O)C(O)C2O	CPD1G-1
CC1(C)CCCC2(C)C3CCC(C13)C2=C	CPD-8701
COc1ccccc1	CPD-395
CC(=CCCC(=CCCC(=CCCC(=CC=CC=C(C)CCC=C(C)CCC=C(C)CCC=C(C)C)C)C)C)C	PHYTOENE
OCC1OC(OC2C(O)C(O)C(O)C(O)C2O)C([N+])C(O)C1O	CPD1G-0
CC1=C(C)C(=O)N2N1C(=C(C)C2=O)CBr	CPD1G-159
CC(=CCCC(=CCCC(=CCCC(=CCCC(=CCCC(=CCCC(=CCCC(=CCO)C)C)C)C)C)C)C)C	FARNESYLFARNESYLGERANIOL
NC1=NC(=O)N(C=C1)C2OC(CO)C(OP(=O)(O)O)C2O	CPD-3711
Oc1ccc2C(=O)C(=COc2c1)c3cc4OCOc4cc3O	CPD-3629
OCC1OC(OC2=C(Oc3cc(OC4OC(CO)C(O)C(O)C4O)cc(O)c3C2=O)c5ccc(O)c(O)c5)C(O)C(O)C1O	CPD-8033
CCCCCCCCCCCCCCCCCCCCCCC	CPD-7947
OC1C=CC=C2c3ccccc3C(=O)C12O	110-DIHYDRO-110-DIHYDROXYFLUOREN-9-ONE
OCC1OC(OC2=C(Oc3cc(OC4OC(CO)C(O)C(O)C4O)cc(O)c3C2=O)c5ccc(O)cc5)C(O)C(O)C1O	CPD-8034
Oc1ccc2C(=O)C(=COc2c1)c3ccc4OCOc4c3	CPD-3628
Cc1cccc(O)c1O	CPD-111
CC(OP(=O)(O)O)C(N)C(=O)O	L-THREONINE-O-3-PHOSPHATE
CNCCCC(=O)c1ccc(O)nc1O	CPD-113
Cc1cccc(O)c1	CPD-112
CC1=CC(O)C2CC1C2(C)C	CPD-8832
CC(=C)C1CCC(C)(O)C(O)C1	CPD-8222
OC(=O)C(=O)C=O	KETOPYRUVATE
CC(=CC(=O)O)C(=O)O	2-METHYLMALEATE
FC(F)(Cl)Cl	CPD-8223
Oc1ccc(Cl)cc1Cl	24-DICHLOROPHENOL
COc1ccc(C=O)cc1OC	VERATRALDEHYDE
CC(=CCc1cccc2[nH]cc(CC(N)C(=O)O)c12)C	CPD-460
NC1=[NH+]C(=O)C2=C(NCC(CN(C=O)c3ccc(cc3)C(=O)NC(CCC(=O)O)C(=O)O)N2)N1	10-FORMYL-THF
CC(=CCCC(=CCCC(=CCO)C)C)C	2-CIS6-TRANS-FARNESOL
NC1=NC(=O)N(C=C1)C2OC(COP(=O)(O)OCC(O)C(O)C(O)C(O)CC(=O)C(=O)O)C(O)C2O	CMP-KDO
CCCS(=O)c1ccc2nc(NC(=O)OC)[nH]c2c1	ALBENDAZOLE-S-OXIDE
CC(C)CCCC(C)CCCC(C)CCCC1(C)CCc2c(C)c(O)c(C)c(C)c2O1	ALPHA-TOCOPHEROL
COc1ccc(C2COc3cc(O)ccc3C2[OH2+])c(O)c1	CPD-4284
COc1ccc(C2COC3=CC(=O)C=CC3=C2)c(O)c1	CPD-4285
COc1ccc(C2COc3cc(O)ccc3[CH+]2)c(O)c1	CPD-4283
COc1ccc(C2COc3cc(O)ccc3C2[OH2+])c(O)c1	CPD-4281
OC(=O)c1cc(C(=O)O)c2c(n1)C(=O)C(=O)c3cc([nH]c23)C(=O)O	PQQ
C[N+](C)(C)CCCC(O)C(N)C(=O)O	3-HYDROXY-N6N6N6-TRIMETHYL-L-LYSINE
CC1=C2CCC3(C)CCC(O)C(=C)C3CC(CC1O)C2(C)C	TAXA-42011-DIEN-5A13A-DIOL
NC(CCC(=O)O)C(=O)OP(=O)(O)O	ALPHA-L-GLUTAMYL-PHOSPHATE
OC1C(O)C(OP(=O)(O)OP(=O)(O)O)OC1COP(=O)(O)O	PRPP
CC(O)C(O)C(=CC(=O)O)O	2-DEHYDRO-3-DEOXY-D-FUCONATE
NC1=NC(=O)C2=C(NCC(CNc3ccc(cc3)C(=O)NC(CCC(=O)O)C(=O)O)N2C=O)N1	5-FORMYL-THF
OC(=O)C(=CC=C(Cl)C(=O)O)Cl	25-DICHLORO-CISCIS-MUCONATE
COc1c(O)c(C)c(CC=C(C)CCC=C(C)C)c(O)c1OC	QH2
CC(=C)C1CCC2(C)C1CCC3(C)C2CCC4C5(C)CCCC(C)(C)C5CCC34C	HOP-2229-ENE
OC(=O)c1occc1	2-FUROATE
CC(=CC(=O)O)C(=O)O	MESACONATE
CC(=O)OCCC(N)C(=O)O	CPD-667
ONc1ccccc1	OH-AMINO-BENZENE
CC(C)C(=C)CCC(C)C1CC=C2C3=C(CCC12C)C4(C)CCC(O)C(C)C4CC3	ALPHA-METHYL-5-ALPHA-ERGOSTA
CCCCCCCCCCCCCCCCCCCCCCCC(O)C(=O)NC(CO)C(O)C(O)CCCCCCCCCCCCCC	CPD-8459
CCCCCCCCCCCCCCCCCCCCCCC(O)C(=O)NC(CO)C(O)C(O)CCCCCCCCCCCCCC	CPD-8458
OC(=O)CCCCC1SCC2NC(=O)NC12	BIOTIN
OC(=O)CC=O	MALONATE-S-ALD
CCCCCCCCCCCCCCCCC(O)C(=O)NC(CO)C(O)C(O)CCCCCCCCCCCCCC	CPD-8453
CCCCCC=CCC=CC=CC=CC1OC1CCCC(=O)O	LEUKOTRIENE-A4
CCCCCCCCCCCCCCC(O)C(O)C(CO)NC(=O)C(O)CCCCCCCCCCCCC	CPD-8451
CCCCCCCCCCCCCCC(O)C(O)C(CO)NC(=O)C(O)CCCCCCCCCCCC	CPD-8450
CCCCCCCCCCCCCCCCCCCCCC(O)C(=O)NC(CO)C(O)C(O)CCCCCCCCCCCCCC	CPD-8457
CCCCCCCCCCCCCCCCCCCCC(O)C(=O)NC(CO)C(O)C(O)CCCCCCCCCCCCCC	CPD-8456
CCCCCCCCCCCCCCCCCCC(O)C(=O)NC(CO)C(O)C(O)CCCCCCCCCCCCCC	CPD-8455
CCCCCCCCCCCCCCCCCC(O)C(=O)NC(CO)C(O)C(O)CCCCCCCCCCCCCC	CPD-8454
CC1(C)CCCC2(C)C3CCC(C)(CC3=CCC12)C=C	CPD-4754
NC(CO)C(=O)O	D-SERINE
OC(=O)c1ccccn1	PICOLINATE
OC1C=Cc2sc3ccccc3c2C1O	CIS-12-DIHYDROXY-12-DIHYDRODIBENZOTHIO
CC(=CCOP(=O)(O)OP(=O)(O)O)CCC1C(=C)CCC2C(C)(C)CCCC12C	CPD-4750
CC1C2CCC3C(C)(C)CCCC3(C)C2CC=C1C=C	CPD-4751
CC1=CC2CCC3C(C)(C)CCCC3(C)C24CCC1C4	CPD-4752
CC1(C)CCCC2(C)C3CCC(C)(C=C)C=C3CCC12	CPD-4753
OCC1OC(O)C(O)C(O)C1O	GLC
CC1=CN(C2CC(O)C(COP(=O)(O)OP(=O)(O)OP(=O)(O)O)O2)C(=O)NC1=O	TTP
OC(COP(=O)(O)O)C(O)C=O	ERYTHROSE-4P
CCCCCCCCCCCCCCCCCCCCCCCCCCCCCC(=O)C	CPD-7892
CCCCCCCCCCCCCCCCCCCCCCCCCC(=O)C	CPD-7893
CCCCCC=CCC=CCCCCCCCCCCCCCCCCCCCC=O	CPD-7890
CCCCCCCCCCCCCCCCCCCC(=O)C	CPD-7891
CCCCCCCCCCCCCCCCCC(=O)C	CPD-7896
CCCCCCCCCCCCCCCCCCCCCCCC(=O)C	CPD-7897
OC(=O)C(=O)CS(=O)O	3-SULFINYL-PYRUVATE
CC1OC(OP(=O)(O)OP(=O)(O)OCC2OC(CC2O)N3C=C(C)C(=O)NC3=O)C(O)C(O)C1=O	DTDP-DEOH-DEOXY-GLUCOSE
CC(Nc1ccc(CC(O)C(O)C(O)COC2OC(COP(=O)(O)OC(CCC(=O)O)C(=O)O)C(O)C2O)cc1)C3NC4=C(NC3C)NC(=[NH+]C4=O)N	THMPT
CCCCCCCCCCCCCC(=O)C	CPD-7898
CSCCCC(=NOS(=O)(=O)O)SC1OC(O)C(O)C(O)C1CO	3-METHYLTHIOPROPYL-GLUCOSINOLATE
CC(=O)OC1CC(=C2C(O)CC3(C)CCC(OC(=O)C)C(=C)C3C(OC(=O)C)C1C2(C)C)C	10-DESACETYLTAXUYUNNANIN-C
OC(=O)CCCC(O)(CC(=O)O)C(=O)O	CPD-152
CC(C)C1CCC(C)CC1OC2OC(CO)C(O)C(O)C2O	CPD-1910
OC(=O)C=Cc1ccccc1O	2-COUMARATE
CC(CCC(C)C(=C)C)C1CCC2(C)C3CCC4C(C)(C)C(O)CCC45CC35CCC12C	24R-24-METHYLCYCLOARTA-825-DIEN-3-BET
CC(O)CC(=O)OC(C)CC(=O)O	CPD-1116
COc1ccc(C2=COc3cc(O)ccc3C2=O)c(O)c1	2-HYDROXYFORMONONETIN
OC(=O)CCCCCCCCC=CC=O	12-OXO-TRANS-10-DODECENOATE
CC12CCCC(C)(C1C(C(=O)O)C34CC(CCC23)C(=C)C4)C(=O)O	C20SKELETON
CCCCCCCCCCCCCCCCCCCCCC=O	CPD-7879
OCC(O)C(O)C(O)C(O)C=O	MANNOSE
NC1=C(NC2OC(COP(=O)(O)O)C(O)C2O)NC(=O)NC1=O	CPD-602
NC(=O)c1ncn(C2OC(COP(=O)(O)O)C(O)C2O)c1N	AICAR
CC(=CCNc1ncn(CCC(N)C(=O)O)c2ncnc12)C	DISCADENINE
CC(=CCCC(C)(O)C=C)C	CPD-7985
OCC1OC(Oc2cc(cc(O)c2O)c3[o+]c4cc(O)cc(O)c4cc3OC5OC(COC(=O)CC(=O)O)C(O)C(O)C5O)C(O)C(O)C1O	CPD-7870
CCCCCCCCCCCCCCCCCCCCCCCCCCO	CPD-7871
NCc1c[nH]c2N=C(N)NC(=O)c12	7-AMINOMETHYL-7-DEAZAGUANINE
CCCCCCCCCCCCCCCCCCO	CPD-7873
CCCCCCCCCCCCCCCCCCCCCCCCO	CPD-7874
CCCCCCCCCCCCCCO	CPD-7875
CCCCCCCCCCCCCCCCCCCCCCCCCCCCCCCCCCO	CPD-7876
CCCCCCCCCCCCCCCCCCCCCCCCCCCCCCO	CPD-7877
c1ccccc1	BENZENE
OCC1OC(O)C(OC2OC(CO)C(O)C(O)C2O)C(O)C1O	ALPHA-KOJIBIOSE
CSC1=NC(=NC2=NC=NC12)N	CPD-5724
Cc1ccc(cc1C)C(O)CO	1-34-DIMETHYLPHENYLETHANE-12-DIOL
NC1=NC(=NC2=NC=NC12)S	CPD-5722
CSC1=NC2=NC=NC2C(=N1)N	CPD-5723
NC1=NC2=NC=NC2C(=N1)S	CPD-5721
NC(=O)N(CC(=O)O)c1ccc(O)cc1	N-CARBAMOYL-P-HYDROXY-D-PHENYLGLYCINE
OCC(O)C(O)C(O)C=O	L-XYLOSE
COc1cc2OC3OC=CC3c2c4Oc5cccc(O)c5C(=O)c14	STERIGMATOCYSTIN
COc1ccc(CC2N(C)CCc3cc(OC)c(O)cc23)cc1O	R-RETICULINE
OS(=O)(=O)CCS	CoM
NC(CCC(N)C(=O)O)CC1OC(C(O)C1O)n2cnc3c(N)ncnc23	SINEFUNGIN
Oc1cccc(c1)C(=O)c2c(O)cc(O)cc2O	2346-TETRAHYDROXYBENZOPHENONE
O=Nc1ccccc1	NITROSOBENZENE
CC(=CCCC(=CCCC(=CCCC(=CCCC(=CCCC(=CCCC(=CCCC(=CCC1=CC(=O)c2ccccc2C1=O)C)C)C)C)C)C)C)C	DEMETHYLMENAQUINONE
CCCCCCCCC=CCCCCCCCCCC(=O)OCC(COP(=O)(O)OCCN)OC(=O)CCCCCCCC=CCC=CCC=CCC	CPD-8386
COc1cc(C=CCO)ccc1O	CONIFERYL-ALCOHOL
OCC1OC(OC2(COC3(CO)OC(CO)C(O)C3O)OC(COC4(CO)OC(CO)C(O)C4O)C(O)C2O)C(O)C(O)C1O	BIFURCOSE
OCC(O)C(O)CO	D-ERYTHRITOL
NC(CCONC(=O)N)C(=O)O	O-UREIDOHOMOSERINE
CC(=O)NC(CCC(=O)OP(=O)(O)O)C(=O)O	N-ACETYL-GLUTAMYL-P
NC1=NC(=O)N(C=C1)C2OC(COP(=O)(O)OP(=O)(O)OP(=O)(O)O)C(O)C2O	CTP
OCC1OC(Oc2cc3c(O)cc(O)cc3[o+]c2c4ccc(O)cc4)C(O)C(O)C1O	PELARGONIDIN-3-GLUCOSIDE-CMPD
CC(C)C(NC(=O)C(NC(=O)CCCC([N+])C(=O)O)[CH]S)C(=O)O	N-5S-5-AMINO-5-CARBOXYPENTANOYL-L-CY
OCl=O	CHLORITE
OC(=O)C1=CC(=CC(=O)C(=C1)O)O	STIPIT-CPD
CCC(=O)N	PROPIONAMIDE
OP=O	CPD-3704
CC(=O)OCC(OC(=O)C)C#Cc1ccc(s1)c2cccs2	5-34-DIACETOXYBUT-1-YNYL-22-BITHIOP
CC(O)C(O)C(O)C(O)C(=O)O	D-FUCONATE
CC(O)C(O)CC(=O)C(=O)O	DEHYDRO-3-DEOXY-L-RHAMNONATE
CCNCC	DIETHYLAMINE
CC1OC(OP(=O)(O)OP(=O)(O)OCC2OC(CC2O)N3C=C(C)C(=O)NC3=O)C(O)C(O)C1O	DTDP-RHAMNOSE
Oc1ccc(cc1)c2sc3cc(O)ccc3c2C(=O)c4ccc(OCCN5CCCCC5)cc4	CPD-4523
OC(=O)C(COP(=O)(O)O)OP(=O)(O)O	23-DIPHOSPHOGLYCERATE
Clc1ccccc1CNCC2CCC(CNCc3ccccc3Cl)CC2	CPD-4521
CC(=CC=O)C=CC12OC1(C)CC(O)CC2(C)C	CPD-7279
O=C1C=CC(=O)C=C1	P-BENZOQUINONE
NC(CO)C(=O)OP(=O)(O)OCC1OC(C(O)C1O)n2cnc3c(N)ncnc23	SERYL-AMP
CC(CCC(=O)O)C1CCC2C3C=CC4=CC(=O)CCC4(C)C3CC(O)C12C	CPD-7274
OC(=O)CCCCC(=O)C(=O)O	CPD-291
OC(=O)C1NC2=CC(=O)C(=O)CC2=C1	CPD-7272
CC(CCC(=O)O)C1CCC2C3C(O)CC4=CC(=O)CCC4(C)C3CC(O)C12C	CPD-7273
CC(O)CSCCS(=O)(=O)O	2-S-HYDROXYPROPYL-COM
CC1OC(OCC2OC(OC3=C(Oc4cc(O)cc(O)c4C3=O)c5ccc(O)c(O)c5)C(O)C(O)C2O)C(O)C(O)C1O	RUTIN
Oc1cccc(O)c1O	PYROGALLOL
OC(=O)C1CCCC=N1	delta(6)-piperideine-2-carboxylate
O=C1CC(Oc2ccccc12)c3ccccc3	FLAVONONE-CMPD
CC1=C2NC=C3C4=C5C(=C(C)C(=O)C4=O)NC=C5C(=C23)C(=O)C1=O	MELANIN
CCC=CCC=CCC=CCCCCCCCC(=O)O	LINOLENIC_ACID
OC(COP(=O)(O)O)C(O)C(=O)COP(=O)(O)O	d-ribulose-1,5-p_{2}
CCC=CCC=CCC=CCCCCCCCC(=O)OCC(COP(=O)(O)OCC[N+](C)(C)C)OC(=O)CCCCCCCC=CCC=CCC=CCC	1-183-2-183-SN-GLYCEROL-PHOSPHOCHOLINE
CC(=O)CC(N)C(=O)O	2-AMINO-4-OXO-PENTOATE
NC(CCC(=O)N)C(=O)CP(=O)(O)OCC1OC(C(O)C1O)n2cnc3c(N)ncnc23	CPD0-1086
COC(=O)C1=COC(OC2OC(CO)C(O)C(O)C2O)C(C=C)C1CC3NCCc4cc(O)c(O)cc34	DEACETYLISOIPECOSIDE
CC(=C1CCC2C(=C1)CCC3C(C)(CO)CCCC23C)C	CPD-8709
OCC(O)C(O)C(O)C(O)C(=O)O	CPD0-1083
O=C1CNC(=O)CN1	DIOXOPIPERAZINE
OC1C(CC(=CC1OP(O)(O)O)C(=O)O)OC(=C)C(=O)O	3-ENOLPYRUVYL-SHIKIMATE-3P
ClCCl	CPD-681
OC1Oc2cc(O)cc(O)c2C(=O)C1c3ccc(O)cc3	CPD-3161
CCCCCCCCCCCCCCC(O)C(O)C(CO)NC(=O)C(O)CCCCCCCCC	CPD-8447
NCCc1ccc(O)c(O)c1	DOPAMINE
CC=CCC=CCCC(=O)C1OC1C(=O)N	CPD-6901
NC1C(O)C(O)C(CO)OC1OC2C(O)C(O)C(O)C3OP(=O)(O)OC23	6-A-D-GLUCOSAMINYL-1D-MYO-INOSITOL-12
OC(=O)CC(=CC(=O)O)C(=O)O	CIS-ACONITATE
OC1OC(COP(=O)(O)O)C(O)C(O)C1O	D-HEXOSE-6-PHOSPHATE
COc1cc(O)ccc1C(=O)C=Cc2ccc(O)cc2	CPD-3361
ON(CC(=O)O)C=O	N-FORMYL-N-HYDROXY-AMINOACETATE
CN1C(=O)CCC1(O)c2cccnc2	CPD-2751
OCC1OC(CO)(OCC2OC(OC3(CO)OC(CO)C(O)C3O)C(O)C(O)C2O)C(O)C1O	6G-KESTOTETRAOSE
CCCCCCCCOC1OC(CO)C(O)C(O)C1O	CPD0-1048
CSCCC(NC=O)C(=O)O	N-FORMYLMETHIONINE
OC1Cc2c(O)cc(O)c(C3C(O)C(Oc4cc(O)cc(O)c34)c5ccc(O)c(O)c5)c2OC1c6ccc(O)c(O)c6	CPD-7631
CCOP(=O)(OCC)OCC	CPD-3703
OC(=O)CCC(=C)C(=O)O	2-CH2-GLUTARATE
OS(=O)O	H2SO3
CC1=CCCC(=CC2C(CCC(=CCC1)C)C2(C)C)C	CPD-684
COS(=O)(=O)O	CPD-545
CN1C2CC(CC1C(O)C2)OC(=O)C(CO)c3ccccc3	CPD-2202
O=O	OXYGEN-MOLECULE
CC1OC(OP(=O)(O)OP(=O)(O)OCC2OC(CC2O)N3C=C(C)C(=O)NC3=O)C(O)C(O)C1O	DTDP-D-FUCOSE
CC1NC2=C(N3CN(C(C)C13)c4ccc(CC(O)C(O)C(O)COC5OC(COP(=O)(O)OC(CCC(=O)O)C(=O)O)C(O)C5O)cc4)C(=O)[NH+]=C(N)N2	METHYLENETETRAHYDROMETHANOPTERIN
OC1OC(COC(=O)Cc2c[nH]c3ccccc23)C(O)C(O)C1O	INDOLE-3-ACETYL-BETA-6-D-GLUCOSE
NCCN	ETHANEDIAMINE
COc1ccc(CC=C)cc1OC	CPD-6482
Oc1ccc(CC=O)cc1	HYDRPHENYLAC-CPD
NC(=O)c1ccc[n+](c1)C2OC(COP(=O)(O)O)C(O)C2O	NICOTINAMIDE_NUCLEOTIDE
OC(COP(=O)(O)O)C(=O)OP(=O)(O)O	DPG
NCCC(O)(P(=O)(O)O)P(=O)(O)O	PAMIDRONATE
CCC(=O)O	PROPIONATE
O=CNC1CCCCC1	N-CYCLOHEXYLFORMAMIDE
OC(=O)c1occ(COP(=O)(O)O)c1	CPD-7638
NC(Cc1ccc(O)c(I)c1)C(=O)O	MONOIODO-L-TYROSINE
CC(C)CCC(O)C(C)(O)C1[CH]CC2C3CC=C4CC(O)CCC4(C)C3CCC12C	20A-20B-DIHYDROXY-CHOLESTEROL
NC(CCC(=O)NC(CCC(=O)NCCc1ccc(OCc2coc(C[N+])c2)cc1)C(=O)O)C(=O)O	CPD-7647
NC(CCC(=O)NCCc1ccc(OCc2coc(C[N+])c2)cc1)C(=O)O	CPD-7646
[N+]CCc1ccc(OCc2coc(C[N+])c2)cc1	CPD-7645
OP(=O)(O)OCc1coc(C[N+])c1	CPD-7644
OP(=O)(O)OCc1coc(C=O)c1	CPD-7643
CC(=O)N1CCN(CC1)c2ccc(OCC3COC(Cn4ccnc4)(O3)c5ccc(Cl)cc5Cl)cc2	CPD-4503
OC(CC(C(CCC(=O)O)C(=O)O)C(=O)O)C(=O)O	CPD-7641
OC(=O)CCC(C(CC(=O)C(=O)O)C(=O)O)C(=O)O	CPD-7640
NCCCCNCCCCN	CPD-1821
Cn1cnc(CC(N)C(=O)O)c1	CPD-1823
OC(COS(=O)(=O)O)C(=O)O	CPD-8995
OC1COC(OP(=O)(O)O)C(O)C1O	CPD-1825
CC(OP(=O)(O)O)C(=O)O	PHOSPHOPYRUVATE
Cc1ncc(C[n+]2ccccc2)c(N)n1	CPD-1826
NC1=Nc2c(ncn2C3OC(COP(=O)(O)OP(=O)(O)OC4OC(C(O)C(O)C4O)C(=O)O)C(O)C3O)C(=O)N1	CPD-1828
OC1C(Oc2cc(O)cc(O)c2C1=O)c3cc(O)c(O)c(O)c3	CPD-7087
CC1CCC2C(C)C(=O)OC3OC4(C)CCC1C23OO4	CPD-7086
CC(=CC=O)C=CC=C(C)C=CC1=C(C)CCCC1(C)C	RETINAL
COc1ccc(cc1)C2CC(=O)c3c(O)cc(O)cc3O2	CPD-7080
CCCCCC=CCC=CCCCCCCCCCC(=O)OCC(COP(=O)(O)OCCN)OC(=O)CCCCCCCC=CCC=CCC=CCC	CPD-8388
CSCCC(=O)C(=O)COP(=O)(O)O	CPD-8999
ON=O	NITRITE
OC(=O)C(=O)Cc1ccc(O)c(O)c1	34-DIHYDROXYPHENYLPYRUVATE
OCC1C(O)C(O)C(O)OC1SC(=NOS(=O)(=O)O)CCCOC(=O)c2ccccc2	3-BENZOYLOXYPROPYL-GLUCOSINOLATE
Cc1ncc(C[n+]2cccc(CCO)c2C)c(O)n1	HYDROXY-ETC-METHYLPYRIMIDINIUM
CC(C)C1CCC(C)CC1OC(=O)C	CPD-5761
CCCCCCC=CC=O	T-2-NONENAL-CMPD
NC1=NC(=O)N(C=C1)C2OC(CO)C3OP(=O)(O)OC23	CPD-3713
CC12CCC(O)CC1CCC3C2CCC4(C)C3CCC4=O	ANDROSTERONE
Oc1ccc(CC=O)cc1O	34-DIHYDROXYPHENYLACETALDEHYDE
CC(=CCCC(C)(O)C=C)C	37-DIMETHYLOCTA-16-DIEN-3-OL
CCC(C(C)O)[N+](=O)[O-]	CPD-8128
OC(COP(=O)(O)O)C(=O)O	G3P
CCCCCCO	HEXANOL-CMPD
CCCCCC=CCC=CCCCCCCCC(=O)NCCO	CPD6666-4
OCC(O)C(O)C(O)C(O)C(=O)O	GLUCONATE
OCC1CC(Nc2ccc(cc2)[N+](=O)[O-])C(O)C(O)C1O	CPD-7300
C1CNNC1	PYRAZOLIDINE
NCC1OC(OC2C(N)CC(N)C(OC3OC(CO)C(O)C(N)C3O)C2O)C(O)C(O)C1O	CPD-4821
NCCCCCN	CADAVERINE
BrCC(=O)CBr	13-DIBROMOPROPAN-2-ONE
OCC(O)C(O)C(O)C(O)CO	CPD-369
NC(=O)NC1NC(=O)NC1=O	ALLANTOIN
CC12CCC(=O)C=C1CCC3C4CCC(C(=O)CO)C4(CC(O)C23)C=O	ALDOSTERONE
COc1ccc2CC3c4cc5OCOc5cc4CC[N+]3(C)Cc2c1OC	S-N-METHYLCANADINE
NC1=C2N=CN(C3OC(CO)C(O)C3=O)C2N=CN1	9-RIBURONOSYLADENINE
C[N+](C)(C)CCC(=O)O	CPD-6181
Oc1ccc2ccccc2c1	CPD-8131
CCCCC#N	CPD-8862
ClCCCC#N	CPD-8863
CCC#N	CPD-8860
Cc1cc(C)c(C(=O)C=O)c(C)c1	CPD0-1061
NC(Cc1ccc(O)cc1)C(=O)O	D-TYROSINE
N#CCCCC#N	CPD-8864
NCCCCCNCCCN	CPD0-1065
OCN1C(CCC1=O)c2cccnc2	CPD-3188
CNCCCC(=O)c1cccnc1	CPD-3189
NC(=O)C=CC(=O)O	MALEAMATE
CCCCCCCCCCCCCCCCCCCCCCCC(O)C(=O)NC(CO)C(O)C=CCCC=CCCCCCCCCC	CPD-8442
COc1cc(C=CC(=O)O)cc(OC)c1OC2OC(CO)C(O)C(O)C2O	1-SINAPOYL-D-GLUCOSE
CN1CCCC1(O)c2cccnc2	CPD-3187
COc1cccc(CC=C(C)CCC=C(C)CCC=C(C)CCC=C(C)CCC=C(C)CCC=C(C)CCC=C(C)CCC=C(C)C)c1O	2-OCTAPRENYL-6-METHOXYPHENOL
CN1CCCC1c2ccc[n+](C)c2	CPD-3183
OCC(O)C(O)C(O)C=O	LYXOSE
OCC(O)C(O)C(O)C(O)COP(=O)(O)O	D-SORBITOL-6-P
C[N+]1=CCCC1c2cccnc2	CPD-3186
OCC1OC(Oc2ccc3C=CC(=O)Oc3c2O)C(O)C(O)C1O	DAPHNIN
OCC1OC(OC2OC(CO)C(O)C(O)C2O)C(O)C(O)C1O	TREHALOSE
NCCC(=O)O	B-ALANINE
OC(=O)C=C(CC(=O)C(=O)O)C(=O)O	4-OXALOMESACONATE
NC(=N)NCCCC(N1CCC1=O)C(=O)O	DEOXYAMIDINOPROCLAVAMINATE
OCC1OC(C(O)C1OP(=O)(O)O)N2C=CC(=O)NC2=O	CPD-3724
Oc1cc(O)c2C(=O)C(=C(Oc2c1)c3ccc(OS(=O)(=O)O)c(O)c3)OS(=O)(=O)O	QUERCETIN-34-BISSULFATE
CCCCCCCCCCCCCCCCCC(=O)OCC(COP(=O)(O)OCC[N+](C)(C)C)OC(=O)CCCCCCCCCCCCCCCCC	L-1-LECITHIN
OC(Cc1c[nH]c2ccccc12)C(=O)O	INDOLE_LACTATE
OCC(O)C(OC1OC(CO)C(O)C(O)C1O)C(O)C=O	CPD-3785
OC(=O)CCCCCCCC=O	CPD-8686
Nc1nc(O)c2ncc(O)nc2n1	2-AMINO-47-DIHYDROXYPTERIDINE
Nc1ncnc2c1ncn2C3OC(CO)C(O)C3O	ADENOSINE
CC(=O)NC1C(O)C(O)C(CO)OC1NC(=O)CC(N)C(=O)O	ACETYL-ETCETERA-L-ASPARAGINE
OCC(O)C(O)C(O)C(=O)C=O	L-SORBOSONE
Oc1ccc(CC=C)cc1	CPD-6483
CC(C)C1CCC(=C2CCC(=CC12)C)C	CPD-1722
CS(=N)(=O)CCC(N)C(=O)O	CPD-9035
CN1CCC23C4Oc5c(O)ccc(CC1C2C=CC4O)c35	MORPHINE
NC(=O)c1ccccc1O	SAM
CC12CCC(CC1CCC3C2CCC4(C)C3CCC4=O)OS(=O)(=O)O	BETA-HYDROXYANDROST-5-EN-17-ONE-3-SULFAT
OC(=O)C=Cc1ccc(O)c(O)c1	CAFFEATE
OC(=O)C1CCCN1	PRO
CCC=CCC=CCC=CCC=CCCCCCCC(=O)O	CPD-8121
OC(Cc1cnc2ccccn12)(P(=O)(O)O)P(=O)(O)O	MINODRONATE
CC12CCC3C(CCc4cc(O)ccc34)C1CCC2=O	ESTRONE
OCC(O)C(O)C(O)C(=O)O	L-XYLONATE
CC(=O)N1CCN(CC1)c2ccc(OCC3COC([O+]3Cn4ccnc4)c5ccccc5)cc2	CPD-3981
C[N+](C)(C)[O-]	TRIMENTHLAMINE-N-O
CC(=O)NC(Cc1ccccc1)C(=O)O	CPD-439
OC(=O)C(=CC=CC(=O)c1ccccc1)O	CPD-928
OCC1OC(O)CC(O)C1O	2-DEOXYGLUCOSE
CC(=O)NC1C(O)OC(COP(=O)(O)O)C(O)C1O	N-ACETYL-D-GLUCOSAMINE-6-P
OC(=O)C(=CC=CC(=O)Oc1ccccc1O)O	CPD-924
OC1C=CC=C2Oc3ccccc3OC12O	CPD-925
o1c2ccccc2c3ccccc13	CPD-926
Oc1cccc(c1O)c2ccccc2O	CPD-927
Oc1ccc(C=Cc2cc(O)cc(O)c2)cc1	CPD-436
NC(CCC(=O)NC(CSSCC(N)C(=O)O)C(=O)NCC(=O)O)C(=O)O	CPD-921
CC1=CN(C2CC(O)C(COP(=O)(O)OP(=O)(O)OC3OC(CO)C(O)C(O)C3O)O2)C(=O)NC1=O	DTDP-D-GLUCOSE
Oc1cccc(Oc2ccccc2O)c1O	CPD-923
CC(C)CCCC(C)C1CCC2(C)C3=C(CCC12C)C4(C)CCC(O)C(C)(C)C4CC3	CPD-8606
CC(C)CCCC(C)C1CCC2(CO)C3=C(CCC12C)C4(C)CCC(O)C(C)(C)C4CC3	CPD-8607
CC(=CC=CC=C(C)C=CC=C(C)C=CC1=C(C)CCCC1(C)C)C=CC=C(C)C=CC2C(=CCCC2(C)C)C	CPD1F-118
CC(=CC=CC=C(C)C=CC=C(C)C=CC1=C(C)CC(O)CC1(C)C)C=CC=C(C)C=CC2C(=CC(O)CC2(C)C)C	CPD1F-119
NC(Cc1ccccc1)C(=O)O	CPD-216
NCCCC(N)C(=O)O	CPD-217
OC(=O)CNC(=O)OCc1ccccc1	CPD-214
CC1(C)C2CCC1(C)C(C2)OP(=O)(O)OP(=O)(O)O	CPD-215
CSCC1OC(O)C(O)C1O	CPD-560
CCC(C)C(=O)C(=O)O	2-KETO-3-METHYL-VALERATE
Nc1c(O)cccc1C(=O)O	3-HYDROXY-ANTHRANILATE
CC(C)CCCC(C)C1CCC2(C=O)C3=C(CCC12C)C4(C)CCC(O)C(C)(C)C4CC3	CPD-8608
CC(=CCCC(=CC=CC(=CC=CC(=CC=CC=C(C)C=CC=C(C)C=CC1C(=CCCC1(C)C)C)C)C)C)C	CPD1F-115
CC(=O)NC1C(O)C(O)C(CO)OC1OP(=O)(O)O	N-ACETYLD-D-MANNOSAMINE-1P
OC(CC(=O)O)C(=O)O	MAL
COc1cc(ccc1O)C(O)C(=O)O	VANILLYL_MANDELATE
OCC=C	ALLYL-ALCOHOL
OCC(O)COC1OC(CO)C(O)C(O)C1O	3-B-D-GALACTOSYL-SN-GLYCEROL
CCC=CCC=CCC=CCCCCCCCC(=O)OCC(COC1OC(CO)C(O)C(O)C1O)OC(=O)CCCCCC=CCC=CCC=CCC	CPD-2190
CC(C)C(=C)CCC(C)C1CCC2(C)C3CCC4C(C)(C)C(O)CCC45CC35CCC12C	CPD-696
CC(C)C(C)C(O)C(O)C(C)C1CCC2C3COC(=O)C4CC(O)C(O)CC4(C)C3CCC12C	CPD-697
CC12CCCC(C)(C1C(C(=O)O)C34CC(=C)C(O)(CCC23)C4)C(=O)O	CPD-695
CC(=CC=O)C=CC1(O)C(=CC(=O)CC1(C)C)C	CPD-692
CC(=CC(=O)O)C=CC1(O)C(=CC(=O)CC1(C)C)C	CPD-693
[O-][N+](=O)c1cc[n+]([O-])c2ccccc12	4-NITROQUINOLINE-N-OXIDE
Nc1ncnc2c1ncn2C3OC(COP(=O)(O)OS(=O)(=O)O)C(O)C3O	APS
OCC1OC(O)(COC2(CO)OC(CO)C(O)C2O)C(O)C1O	INULOBIOSE
CC(C)C(C)CCC(C)C1CCC2C3CCC4=CC(=O)CCC4(C)C3CCC12C	CPD-698
CC1=CC2C(CC1)C(=C)CCCC2(C)C	CPD-8732
CC1=CC2C(=C(C)CCCC2(C)C)CC1	CPD-8733
CC(=CCCC(=CC=CC(=CC=CC(=CC=CC=C(C)C=CC=C(C)C=CC=C(C)CCC=C(C)C)C)C)C)C	CPD-7519
CC(C)C1=CC2C(=C)CCCC2(C)CC1	CPD-8731
CC(C)C1=CCC(=CC1)C	CPD-8736
C1CNC(C1)c2cccnc2	CPD-2748
Nc1nc(O)c2nccnc2n1	2-AMINO-4-HYDROXYPTERIDINE
CC(C)C1=CC=C(C)CC1	CPD-8735
CN1CCCC1c2ccc[n+](c2)C3OC(C(O)C(O)C3O)C(=O)O	CPD-2744
CN1C(CCC1=O)c2ccc[n+](c2)C3OC(C(O)C(O)C3O)C(=O)O	CPD-2747
CC(C)C1CCC(C)C23CC=C(C)C2C13	CPD-8739
NOCC(=O)O	CPD-7020
C[N+]1([O-])CCCC1c2cccnc2	CPD-2743
CC(=O)C(C)(O)C(=O)O	2-ACETO-LACTATE
OC1=C(C(=O)OC1=Cc2ccc(O)cc2)c3ccc(O)cc3	ASPULVINONE-E
CCCCCCCCCCCCCCC(=O)CCCCCCCCCCCCCC	CPD-8518
COC1C(O)C(O)C(O)C(O)C1OC2OC(CO)C(O)C(O)C2O	CPD-8048
OC(=O)c1cc(Oc2ccc(cc2Cl)C(F)(F)F)ccc1[N+](=O)[O-]	ACIFLUORFEN
ClC(=C)Cl	11-DCE
CCCCCCCCCCCCCCCCCCCCCCCCCCCCCCCCCO	CPD-8512
CCCCCCCCCCCCCCCCCCCCCCCCCCCCCCCCC(=O)O	CPD-8513
COC1C(O)C(O)C(O)C(O)C1O	CPD-8046
COC1C(O)C(O)C(O)C(OC2OC(CO)C(O)C(O)C2O)C1O	CPD-8047
CC(=CCc1cc(C=C2OC(=O)C(=C2O)c3ccc(O)c(CC=C(C)C)c3)ccc1O)C	ASPULVINONE-H
CCCCCCCCCCCCCCCCCCCCCCCCCCCCCO	CPD-8517
NC(=O)c1nc[nH]c1N	CPD-3762
CCCCCCCCCCCCC(C)CC	CPD-8515
OC#N	NCOH
CC1OC(OP(=O)(O)O)C(O)C(O)C1O	FUCULOSE-1P
CCCCCCC=CCCCCCCCC(=O)OCC(COP(=O)(O)OCCN)OC(=O)CCCCCCCC=CCC=CCC=CCC	CPD-8288
CCCCCCCCCCCCCCCCCC(=O)OCC(COP(=O)(O)OCCN)OC(=O)CCCCCCCC=CCCCCCCCC	CPD-8289
O=C1N=CN=C2NNC=C12	CPD-9024
Cc1ccc(O)cc1	CPD-108
Cc1ccccc1O	CPD-109
OC(C(=O)O)c1ccc(O)cc1	CPD-106
CCCCCCCCCCCCCCCC(=O)OCC(COP(=O)(O)OCCN)OC(=O)CCCCCCCC=CCCCCCCCC	CPD-8283
OC(=O)c1cc(C(=O)O)c2c(n1)c(O)c(O)c3cc([nH]c23)C(=O)O	CPD-104
OC(C(=O)O)c1ccc(O)cc1	CPD-105
CCCCCCCCCCCCCCCC(=O)OCC(COP(=O)(O)OCCN)OC(=O)CCCCCCCC=CCC=CCC=CCC	CPD-8286
CCCCCCC=CCCCCCCCC(=O)OCC(COP(=O)(O)OCCN)OC(=O)CCCCCCCC=CCC=CCCCCC	CPD-8287
CCCCCCCCCCCCCCCC(=O)OCC(COP(=O)(O)OCCN)OC(=O)CCCCCCCC=CCC=CCCCCC	CPD-8284
NC(=O)c1cccnc1	NIACINAMIDE
Cc1ncc(COP(=O)(O)O)c(CO)c1O	PYRIDOXINE-5P
CC(=CCCC(=CCCC(=CCCC(=CCCC(=CCCC(=CCc1cc(cc(O)c1O)C(=O)O)C)C)C)C)C)C	3-HEXAPRENYL-45-DIHYDROXYBENZOATE
Oc1ccc(C=CC=O)cc1	COUMARALDEHYDE
NC(=O)CCCCC(S)CCS	DIHYDROLIPOAMIDE
CC(CCCC(C)CCC=C(C)C)CCCC(=CCOP(=O)(O)OP(=O)(O)O)C	CPD-7003
CCSCC1OC(C(O)C1O)n2cnc3c(N)ncnc23	5-ETHYLTHIOADENOSINE
CC(=O)OP(=O)(O)O	ACETYL-P
Cc1ncc(CO)c(N)n1	HMP
OCC1OC(O)C(OC2OC(CO)C(O)C(O)C2O)C(O)C1O	BETA-KOJIBIOSE
COC(=O)C(N)Cc1ccc(O)cc1	L-TYROSINE-METHYL-ESTER
CC1=CCC2CC1C2(C)C	CPD-8754
C[N+](C)(C)CCCCC(N)C(=O)O	N6N6N6-TRIMETHYL-L-LYSINE
Cc1ncc(C[n+]2csc(CC=O)c2C)c(N)n1	THIAMINE-ALDEHYDE
OCC1OC(C(O)C1O)N2C=CC(=O)NC2=S	2-THIOURIDINE
NC1=Nc2c(ncn2C3OC(COP(=O)(O)OP(=O)(O)OP(=O)(O)O)C(OP(=O)(O)OP(=O)(O)O)C3O)C(=O)N1	GDP-TP
OCC1OC(OC(=O)Cc2c[nH]c3ccccc23)C(O)C(O)C1O	CPD-1102
OCC1OC(OC(C#N)c2ccc(O)cc2)C(O)C(O)C1O	CPD-1103
COc1ccc2[nH]cc(CCNC(=O)C)c2c1	N-ACETYL-5-METHOXY-TRYPTAMINE
NCCP(=O)(O)O	CPD-1106
OC1C(OP(=O)(O)O)C(OP(=O)(O)O)C(OP(=O)(O)O)C(OP(=O)(O)O)C1OP(=O)(O)O	CPD-1107
NCCCNCCCN	CPD-1104
NC1C(O)C(O)C(O)C(O)C1O	CPD-1105
OCC1OC(OC2=C(Oc3cc(OC4OC(CO)C(O)C(O)C4O)cc(O)c3C2=O)c5ccc(O)c(O)c5)C(O)C(O)C1O	CPD-8009
CCCCCC=CCC=CCC=CCCCCCCC(=O)O	CPD-8120
C[N+](C)(C)C(Cc1cnc[nH]1)C(=O)O	NALPHANALPHANALPHA-TRIMETHYL-L-H
OC(=O)C=C1OC(=O)C(=C1)Cl	2-CHLORO-TRANS-DIENELACTONE
CC(O)C1OC(O)C(O)C1O	L-RHAMNOFURANOSE
CC(=O)C1(O)CCC2C3CCC4=CC(=O)CCC4(C)C3CCC12C	17-ALPHA-HYDROXYPROGESTERONE
CCCCCCC(C(C)O)n1cnc2c(N)ncnc12	EHNA
C=C	ETHYLENE-CMPD
CCCCCCCCC=CCC=CCCCCCCCCCCCCCCC=O	CPD-8468
CCCCCCCCCCCC(O)C(=O)O	CPD-8469
CCCCCC=CCC=CCCCCCCCCCCCCCCCC=O	CPD-8466
CCCCCCCCCCCCCC=CCCCCCCCCCCCCCCC=O	CPD-8467
CCCCCCCCC=CCCCCCCCCCCCCCCCCCC=O	CPD-8464
CCCCCC=CCC=CCCCCCCCCCCCCCCCCCC=O	CPD-8465
CCCCCCCCCCCCCCC(=O)O	CPD-8462
CCCCCCCCCCCCCCCCCCCCCCCCCCCCCCCC(=O)O	CPD-8463
CCCCCCCCCCCCCCCCCCCCCCCCC(O)C(=O)NC(CO)C(O)C(O)CCCCCCCCCCCCCC	CPD-8460
CCCCCCCCCCCCCCCCCCCCCCCCCCCCCCCCCC(=O)O	CPD-8461
CC1C(O)C(O)CC(CO)C12CCC(C2)C(=C)C	CPD-4746
CC1C(O)C(O)CC2=C1CC(CC2)C(=C)C	CPD-4745
CC1C(O)C(O)CC(C=O)C12CCC(C2)C(=C)C	CPD-4744
CC1CC(O)CC(C=O)C12CCC(C2)C(=C)C	CPD-4743
CC1CC(=O)CC(C=O)C12CCC(C2)C(=C)C	CPD-4742
COC1OC(CO)C(O)C(O)C1OC2OC(C)C(O)C(O)C2O	CPD-8198
NC(CCCNC(=N)N)C(=O)O	ARG
COc1ccc(cc1)C2=COc3ccccc3C2=O	CPD-8196
OCC1OC2(COC3(CO2)OC(CO)C(O)C3O)C(O)C1O	CPD-8197
NC(=O)NC(O)C(=O)O	UREIDO-GLYCOLLATE
CC(C)(O)C1Cc2cc3C=CC(=O)Oc3cc2O1	CPD-8191
CCCCCCCCCCCCCCCCCCCCCCCC=O	CPD-7885
CCCCCCCCCCCCCCCCCCCCCCCCCCCC=O	CPD-7884
CCCCCCCCCCCCCCCCCCCCCCCCCCCCCCCCCC=O	CPD-7887
CCCCCCCCCCCCCC=O	CPD-7886
CCCCCCCCCCCCCCCCCCCCCCCCCCCCCCCC=O	CPD-7881
CCCCCCCCCCCC=O	CPD-7880
CCCCCCCCCCCCCCCCCCCCCCCCCC=O	CPD-7883
CCCCCCCCCCCCCCCCCCCC=O	CPD-7882
COC1=C(Oc2cc(O)cc(O)c2C1=O)c3ccc(O)c(O)c3	3457-TETRAHYDROXY-3-METHOXYFLAVONE
C1CCSC1	TETRAHYDROTHIOPHENE
CC(O)COP(=O)(O)O	12-PROPANEDIOL-1-PHOSPHATE
CCCCCCCCCCCCCCCCCCCCCCCCCCCCCC=O	CPD-7888
OC(CS)C(O)CS	DITHIOTHREITOL
NC(CCC(=O)NCCc1cnc[nH]1)C(=O)O	NALPHA-GAMMA-L-GLUTAMYLHISTAMINE
OC(=O)c1cccc(O)c1O	2-3-DIHYDROXYBENZOATE
CCN(CC)CCCC(C)Nc1c2ccc(Cl)cc2nc3ccc(OC)cc13	ATABRINE
CCC(C)C=O	METHYLBUT-CPD
NC(CC(=O)O)C(=O)NO	CPD-408
CC(=CCNc1ncnc2ncn(C3OC(CO)C(O)C(O)C3O)c12)C	CPD-4602
CC(CN)C(=O)O	3-AMINO-ISOBUTYRATE
CCCCCCCCCCCCCCCCCCCCO	CPD-7869
CC(=O)NC1C(O)C(O)C(CO)OC1OC2CCC3C4CCc5cc(OC6OC(C(O)C(O)C6O)C(=O)O)ccc5C4CCC23C	ALPHA-N-ACETYL-ETCETERA-ESTRADIOL-GLUCUR
OCC1OC(C(O)C(O)C1O)n2cnc3ncnc(NCc4ccccc4)c23	CPD-4607
C(Nc1ncnc2[nH]cnc12)c3ccccc3	CPD-4604
NC(CCCCN[CH2]1OC(COP(=O)(O)O)C(O)C(O)C1=O)C(=O)O	FRUCTOSELYSINE-6-PHOSPHATE
OCC1OC(Oc2cc(cc(O)c2O)c3[o+]c4cc(O)cc(O)c4cc3OC5OC(COC(=O)CC(=O)O)C(O)C(O)C5O)C(O)C(O)C1O	CPD-7863
OC1C(O)C(COC(=O)CC(=O)O)OC(Oc2cc3c(O)cc(O)cc3[o+]c2c4cc(O)c(O)c(O)c4)C1O	CPD-7862
OCC1OC(C(O)C(O)C1O)n2cnc3c(NCc4ccccc4)ncnc23	CPD-4608
C(Nc1ncnc2nc[nH]c12)c3occc3	CPD-4609
CCCCCCCCCCCCO	CPD-7867
COc1cc2CCNC(Cc3ccc(O)cc3)c2cc1O	S-COCLAURINE
Oc1ccc(Br)c(O)c1	CPD-1621
CC(C)CC(NC(=O)C(O)C(N)Cc1ccccc1)C(=O)O	BESTATIN
OC(=O)CCC(NC=N)C(=O)O	N-FORMIMINO-L-GLUTAMATE
OC1OC(C(O)C(O)C1O)C(=O)O	CPD-364
COc1ccc(cc1)C2C(O)Oc3cc(O)ccc3C2=O	CPD-3502
OC1CCC(NC1)C(=O)O	5-HYDROXY-PIPECOLATE
CC(=O)OCC1=C(N2C(SC1)C(NC(=O)CCCC(N)C(=O)O)C2=O)C(=O)O	CEPHALOSPORIN-C
CN1CCc2ccccc2C1Cc3ccccc3	N-METHYL-RS-TETRAHYDROBENZYLISOQUINOL
OC1C=C(Cl)C(Cl)C=C1Cl	245-DNOL
Oc1ccc(cc1)C2CC(=O)c3ccc(O)cc3O2	CPD-3061
CCI	IODOETHANE
OCC1OC(SC(=NOS(=O)(=O)O)Cc2ccccc2)C(O)C(O)C1O	GLUCOTROPEOLIN
CCC12CC(O)(C3Nc4cc(OC)ccc4C35CCN(CC=C1)C25)C(=O)OC	16-METHOXY-23-DIHYDRO-3-HYDROXYTABERSON
O=C1CCNC(=O)N1	A-24-DIOXOTETRAHYDROPYRIMIDINE
CC(=CCNc1ncnc2c1ncn2CC(N)C(=O)O)CO	CPD-669
NC(CCC(=O)NC(CSS(=O)(=O)O)C(=O)NCC(=O)O)C(=O)O	GLUTATHIONE-SULFITE
OC1C(O)C(O)C(=O)C(O)C1O	CPD-365
OCC1(O)OC(COP(=O)(O)O)C(O)C1O	TAGATOSE-6-PHOSPHATE
ClCC(Cl)(Cl)Cl	1112-TETRACHLOROETHANE
CC(C)CC(=O)CC(C)C1CCC(=CC1)C(=O)O	CPD-8836
OCC(O)C(O)C(O)CO	RIBITOL
OC(=O)CCC(NC(=O)CCC(=O)O)C(=O)O	N2-SUCCINYLGLUTAMATE
CCCCCC(O)C=CC1C(CC=CCCCC(=O)O)C2CC1OO2	PROSTAGLANDIN-H2
CC(CO)CCCC(C)C1CCC2C3C(O)C=C4CC(O)CCC4(C)C3CCC12C	7-ALPHA27-DIHYDROXYCHOLESTEROL
CC(C)CCCC(C)C1CC=C2C3=C(CCC12C)C4(C)CCC(O)C(C)(C)C4CC3	CPD-8609
CCCCCCCCCCCCCCCCCCCCCC(=O)OCCCCCCCCCCCCCCCCCCCC	CPD-7802
NCCc1cnc[nH]1	HISTAMINE
OCC(O)C(O)C(O)C(O)C(=O)O	D-ALTRONATE
OC1CCCC(=O)C1	3-HYDROXYCYCLOHEXANONE
NC(=O)CCC(NC(=O)Cc1c[nH]c2ccccc12)C(=O)O	INDOLE-3-ACETYL-GLN
OCC1OC(OC2=C(Oc3cc(O)cc(O)c3C2=O)c4ccc(O)cc4)C(O)C(O)C1O	CPD-7260
CC(C(=O)C)C(=O)OCc1ccccc1	BENZYL-2-METHYL-3-OXOBUTANOATE
CC(C)C1=CCC2C(=C1)CCC3C(C)(C)CCCC23C	CPD-8695
O=CNCc1ccccc1	CPD-7268
Oc1cccc2ccccc12	NAPHTHOL
NC(CSCC(=O)O)C(=O)O	S-CARBOXYMETHYL-D-CYSTEINE
NC(=O)NC1=NC(=O)NC1(O)C(=O)O	CPD-5821
CP(=O)(O)OC1C=C(C(F)C(OC(=O)C(=C)O)C1O)C(=O)O	6S-6-FLUORO-EPSP
COc1cc(C=CC(=O)NCCc2c[nH]c3ccc(O)cc23)ccc1O	CPD-8935
OC(=O)C(=O)Cc1c[nH]c2ccccc12	INDOLE_PYRUVATE
COc1cc(ccc1O)C2=CC(=O)c3c(O)c(OC4OC(CO)C(O)C(O)C4O)c(O)cc3O2	ISOSCOPARIN
OCCCCCC=CCC(O)C=CC=CC=CC(O)CCCC(=O)O	20-OH-LTB4
NCC=O	CPD-1772
Cn1cnc2ncnc2c1N	1-METHYLADENINE
CC(=O)NC1C(O)OC(CO)C(O)C1OC2OC(=CC(O)C2O)C(=O)O	4-DEOXY-BETA-ETCETERA-GALACTOSAMINE
CC=CC#N	CPD-8861
Oc1ccc2[nH]cc(CCNC(=O)C=Cc3ccccc3)c2c1	CPD-8937
CC(CCCC(C)C1CCC2C3C(O)CC4CC(O)CCC4(C)C3CC(O)C12C)C=O	3-ALPHA7-ALPHA12-ALPHA-TRIHYDROX
CC(C)C(C)CCC(C)C1CCC2C3CCC4=CC(O)CCC4(C)C3CCC12C	CPD-708
CC(CCOc1ccc2nc3ccccc3nc2c1)CCC=C(C)CCC=C(C)CCC=C(C)CCC=C(C)C	CPD-7323
Nc1c(ncn1C2OC(COP(=O)(O)O)C(O)C2O)C(=O)O	PHOSPHORIBOSYL-CARBOXY-AMINOIMIDAZOLE
Oc1ccc(O)nc1	2,5-dihydroxypyridine
OCC1OC(OC2C(O)C(O)OC(CO)C2O)C(O)C(O)C1O	NIGEROSE
c1ccc(nc1)c2ccccn2	22-BIPYRIDYL
Clc1ccc(cc1)N2N=NC3C4CC(C5N=NC45)C23	TETCYCLACIS
ONC=C1C=CC=CC1=O	SALICYLALDOXIME
Cc1cccc(c1)[N+](=O)[O-]	3-NITROTOLUENE
Oc1cc(O)c(O)c(O)c1	1235-TETRAHYDROXYBENZENE
NCCCCC(=O)O	5-AMINOPENTANOATE
CCOC(=S)S	XANTHATE
OC(COP(=O)(O)O)C(O)C(=O)CNc1ccccc1C(=O)O	CARBOXYPHENYLAMINO-DEOXYRIBULOSE-P
CCCCCCCCCCCCCCC(O)C(O)C(CO)NC(=O)C(O)CCCCCCCCCCCCCC	CPD-8452
NC(=O)Nc1nc[nH]c1C(=O)O	5-UREIDO-4-IMIDAZOLE_CARBOXYLATE
OC1CC(O)C(COP(=O)(O)O)O1	DEOXY-RIBOSE-5P
NC(CS)C(=O)O	CYS
OC(=O)C(CCCNC(=O)c1ccccc1)NC(=O)c2ccccc2	CPD-430
OP(=O)(O)OCC(=O)Cc1c[nH]cn1	IMIDAZOLE-ACETOL-P
OC(=O)CCCCC(=CC(=O)O)C(=O)O	CPD-319
CC(=O)OCC(N)C(=O)O	ACETYLSERINE
COc1ccc(C2COc3cc(O)ccc3C2=O)c(O)c1	CPD-3401
NC(=N)NCCCC(NC(=O)c1ccccc1)C(=O)Nc2ccc(cc2)[N+](=O)[O-]	N-BENZOYL-D-ARGININE-4-NITROANILIDE
Nc1ncnc2c1ncn2C3OC4COP(=O)(O)OC4C3O	CAMP
CC1Cc2cc(O)cc(O)c2C(=O)O1	6-HYDROXYMELLEIN
OCC(O)C(O)C(O)C(O)C(=O)O	D-GALACTONATE
COC(=O)C(N)CCCNC(=N)N	ARGININE-METHYL-ESTER
CC(CCC(=O)O)C1CCC2C3C(O)CC4CC(O)CCC4(C)C3CCC12C	CHENODEOXYCHOLATE
CC(O)CC=O	CPD-8445
CC(C)C(NO)C(=O)O	CPD-4862
COc1ccccc1I	2-IODOPHENOL-METHYL-ETHER
COc1cc(C=CC(=O)OC2OC(CO)C(O)C(O)C2O)cc(OC)c1O	1-O-SINAPOYL-BETA-D-GLUCOSE
COc1cc2OCOc2cc1C3COc4cc(OC5OC(CO)C(O)C(O)C5O)cc(O)c4C3=O	CPD-4566
OCC(O)C1OC(=O)C(=O)C1=O	L-DEHYDRO-ASCORBATE
NC(C(=O)O)C(=O)O	AMINOMALONATE
[O-][N+](=O)c1ccc(C=O)cc1	CPD-703
OCC1OC(OP(=O)(O)O)C(O)C(O)C1O	ALPHA-D-GALACTOPYRANOSE-1-PHOSPHATE
NCCCN	CPD-313
OC(=O)c1cc(Br)c(O)c(Br)c1	35-DIBROMO-4-HYDROXY-BENZOATE
OC(=O)CCCCC1CCSS1	LIPOIC-ACID
CC1=C(C=C)C(=Cc2[nH]c(C=C3N=C(C=C4NC(=O)C(=C4C)C=C)C(=C3CCC(=O)O)C)c(CCC(=O)O)c2C)NC1=O	BILIVERDINE
OCC1OC(=O)C(=C1O)O	CPD-1789
CSCCC(=O)O	CPD-7672
OC(=O)CCS	CPD-7673
CSC	CPD-7670
CS	CPD-7671
CI	CPD-7676
CSCCO	CPD-7677
Oc1ccc2ccccc2n1	QUINOLIN-2-OL
O=C(Nc1ccccc1)Nc2cnns2	THIDIAZURON
CC(=CCCC(=CCCC(=CCCC(=CCCC(=CCCC(=CCCC(=CCCC(=CCc1cccc(O)c1O)C)C)C)C)C)C)C)C	2-OCTAPRENYL-6-HYDROXYPHENOL
CC(O)CS	CPD-7678
C[N+](C)(C)C	CPD-7679
CCCCCCCCCC(CCCCCCCCCCCC(=O)O)OC1OC(CO)C(O)C(O)C1OC2OC(COC(=O)C)C(O)C(O)C2O	DIGLUCOACETYL-DOCOSANOATE
OC(=O)CCC(=CC(=O)O)C(=O)O	CARBOXYHEXENEDIOATE
CC=C1CC(C)C(C)(O)C(=O)OCC2=CCN3CCC(OC1=O)C23	CPD-8986
CC(C)C(C)C=CC(C)C1CCC2C3=CC=C4CC(O)CCC4(C)C3CCC12C	ERGOSTEROL
Cc1ncc(C[n+]2cccc(CCO)c2C)c(N)n1	AMINO-ETC-METHYLPYRIMIDINIUM
COc1ccc(cc1O)C2CC(=O)c3c(O)cc(O)cc3O2	CPD-7072
COc1ccc(cc1O)C2CC(=O)c3c(O)cc(OC4OC(CO)C(O)C(O)C4O)cc3O2	CPD-7073
COc1ccc(cc1O)C2CC(=O)c3c(O)cc(OC4OC(CO)C(O)C(O)C4OC5OC(C)C(O)C(O)C5O)cc3O2	CPD-7074
COc1ccc(cc1O)C2CC(=O)c3c(O)cc(OC4OC(COC5OC(C)C(O)C(O)C5O)C(O)C(O)C4O)cc3O2	CPD-7075
CCC(C)C(=O)O	CPD-7076
CC=C(C)C(=O)O	CPD-7077
NC1=Nc2c(ncn2C3OC(COP(=O)(O)OP(=O)(O)OC4OC(CO)C(O)C(O)C4O)C(O)C3O)C(=O)N1	CPD-7078
COc1cc(O)c2C(=O)CC(Oc2c1)c3ccc(O)cc3	CPD-7079
CN1C(=O)N(C)c2ncn(C)c2C1=O	1-3-7-TRIMETHYLXANTHINE
OCC1(O)C(O)OCC(O)C1O	D-HAMAMELOSE
OC1C(O)C(OC1COP(=O)(O)O)N2C=Nc3c(ncn3C4OC(COP(=O)(O)O)C(O)C4O)C2=N	PHOSPHORIBOSYL-AMP
NC(=O)C1=CN(C=CC1)C2OC(COP(=O)(O)OP(=O)(O)OCC3OC(C(O)C3O)n4cnc5c(N)ncnc45)C(O)C2O	NADH
OC(CC(=O)O)C(O)C(=O)COP(=O)(O)O	CPD-645
CC(=O)NC1C(O)C(O)C(CO)OC1OP(=O)(O)OP(=O)(O)OCC2OC(C(O)C2O)N3C=CC(=O)NC3=O	UDP-MANNAC
OCc1ccc(cc1)S(=O)(=O)O	4-HYDROXYMETHYLBENZENESULFONATE
CC=C1CN2C3CC45C(OC(=O)C)C3C1CC2C4=Nc6ccccc56	VINORINE
[O-][N+](=O)C1CCCCC1	CPD-8139
C[S+](C)C	TRIMETHYLSULFONIUM
C[N+](C)(C)CCOP(=O)(O)O	PHOSPHORYL-CHOLINE
Nc1ncnc2c1ncn2C3OC(COP(=O)(O)O)C(OP(=O)(O)O)C3O	PAP
CC(=O)NC(CCCC(=O)C(=O)O)C(=O)O	N-ACETYL-L-2-AMINO-6-OXO-PIMELATE
CC(=CCCC(=CCCC(=CCCC(=CCCC(=CCCC(=CCCC(=CCCC(=CCCC(=CCC1=CC(O)C=C(C)C1O)C)C)C)C)C)C)C)C)C	2-METHYL-6-SOLANYL-14-BENZOQUINONE
Oc1ccc2sc3ccccc3c2c1O	12-DIHYDROXYDIBENZOTHIOPHENE
CC(=O)NC(CCCC=O)C(=O)O	N-ACETYL-AAA-SEMIALDEHYDE
OCC1OC(Oc2cc(O)c(C(=O)C=Cc3ccc(O)c(O)c3)c(O)c2)C(O)C(O)C1O	CPD-8633
COC(=O)C1=COC(OC2OC(CO)C(O)C(O)C2O)C3C(C)CCC13	7-DEOXYLOGANIN
Nc1ncnc2c1ncn2C3OC(COP(=O)(O)OC(=O)CCCCC4SCC5NC(=O)NC45)C(O)C3O	BIO-5-AMP
COc1c2C=CC(=O)Oc2cc3occc13	5-METHOXYFURANOCOUMARIN
Oc1ccc(cc1OS(=O)(=O)O)C2=C(OS(=O)(=O)O)C(=O)c3c(O)cc(OS(=O)(=O)O)cc3O2	QUERCETIN-337-TRISSULFATE
OCCCl	2-CHLOROETHANOL
CSCCC(C(O)C(=O)O)C(=O)O	3-2-METHYLTHIOETHYLMALIC-ACID
O=Cc1c[nH]c2ccccc12	INDOLE-3-CARBOXALDEHYDE
NCCCl	2-CHLOROETHYLAMINE
NCCSSCCN	CYSTAMINE
OC(=O)C(CS(=O)(=O)O)OP(=O)(O)O	2R-O-PHOSPHO-3-SULFOLACTATE
CC(=O)NC(CC(=C)c1ccccc1N)C(=O)O	N-ACETYL-D-TRYPTOPHAN
CC(=CCOP(=O)(O)OP(=O)(O)O)CO	HYDROXY-METHYL-BUTENYL-DIP
C=C1C(=O)Nc2ccccc12	3-METHYLENEOXINDOLE
Oc1ccc(CC2=NC3=C(Cc4ccccc4)NC(=CN3C2=O)c5ccc(O)cc5)cc1	OPLOPHORUS-LUCIFERIN
OCC1OC(Oc2cc(O)c(C(=O)C=Cc3ccc(O)cc3)c(O)c2)C(O)C(O)C1O	CPD-8632
CC1(CO)CCCC2(C)C3CCC(C)(CC3=CCC12)C=C	CPD-8726
CNC(C(C)C)C(=O)O	CPD0-1059
CSC(=O)C(O)COP(=O)(O)O	S-METHYL-3-PHOSPHO-1-THIO-D-GLYCERATE
O=CCc1c[nH]c2ccccc12	INDOLE_ACETALDEHYDE
CC(C)Nc1nc(O)nc(O)n1	N-ISOPROPYLAMMELIDE
Oc1ccc(cc1C=O)[N+](=O)[O-]	CPD-8877
OC1OC(C(OC2OC(=CC(O)C2O)C(=O)O)C(O)C1O)C(=O)O	GALACTURONATE-CPD
OCC(O)C1OC(OP(=O)(O)OP(=O)(O)OCC2OC(C(O)C2O)N3C=CC(=O)NC3=O)C(O)C1F	CPD0-1053
CC(=O)C[N+](C)(C)C	CPD-5621
CCCCCCCCOC1OC(CO)C(O)C(O)C1O	CPD0-1051
OCC1OC(OC2(CO)OC(COP(=O)(O)O)C(O)C2O)C(O)C(O)C1O	SUCROSE-6P
CC1OC(C)c2c(O)c3C(=O)CC4(O)OC5C(C)OC(C)c6c(O)c7C(=O)CC8(O)OC1c2c9c8c7c(c56)c4c39	XANTHOAPHIN
CC12CCC3C(CCc4cc(OC5CC(O)C(O)C(O5)C(=O)O)ccc34)C1CC(O)C2O	ESTRIOL-16A-GLUCURONIDE
C=C1CC(=O)OC1=O	ITACONIC-ANHYDRIDE
OC(CCC(=O)O)c1cccnc1	CPD-3193
OC(=O)CCC(=O)c1cccnc1	CPD-3192
CNC(=O)CCC(=O)c1cccnc1	CPD-3191
NC(=O)CCC(=O)c1cccnc1	CPD-3190
CCCCCCCCCCCCCC=CC(O)C(N)CO	SPHINGOSINE
CC(C)CCC(O)C(C)C1CCC2C3CC=C4CC(O)CCC4(C)C3CCC12C	CPD-7189
O=C1CCC(O1)c2cccnc2	CPD-3195
OC(=O)CC=Cc1cccnc1	CPD-3194
NC(=N)NCCCCNC(=N)N	CPD-595
NC(=N)NCCC(=O)O	CPD-594
NCCCCNC(=O)N	CPD-597
CN(C)C(=N)NCCCC(N)C(=O)O	CPD-596
Oc1cc(O)c2cc(O)c([o+]c2c1)c3ccc(O)c(O)c3	CPD-591
OC1C(O)c2c(O)cc(O)cc2OC1c3ccc(O)c(O)c3	CPD-590
CNC(=N)N	CPD-593
NC(=N)NCCCC(=O)O	CPD-592
CC12C(O)C=CC3(OC1=O)C4CCC5(O)CC4(CC5=C)C(C23)C(=O)O	GIBBERELLIN
NCC(O)C(O)C(O)COP(=O)(O)OP(=O)(O)OCC1OC(C(O)C1O)n2cnc3c(N)ncnc23	FAD-STEM-GROUP
CCCCCCCCCCCCCCCCCCCCCCCCCCCC(=O)C	CPD-7895
NC(=N)NC(CC(=O)O)C(=O)O	CPD-599
NC(NC(=O)N)C(=O)O	CPD-598
CC(C(=O)O)C(=C)C(=O)O	2CH2-3CH3-SUCC
Nc1ccccc1O	2-AMINOPHENOL
CC(C)(O)C1CCC2(C)C1CCC3(C)C2CCC4C5(C)CCCC(C)(C)C5CCC34C	HOPAN-22-OL
C1CC=[NH+]N1	2-PYRAZOLINE
Cc1ncc(cc1O)C(=O)O	CPD-1071
CC1CCC2C(CCC3CC(O)CC(=O)O3)C(C)C=CC2C1	DIHYDROMONACOLIN-L
CC12CCC3C(CCC4=CC(=O)CCC34CO)C1CCC2O	19-HYDROXYTESTOSTERONE
COc1ccc(cc1)C(=O)O	CPD-1076
CC(=O)n1ccnc1	CPD-434
CC(C)(CO)C(O)C(=O)NCCC(=O)NC(CS)C(=O)O	N-PANTOTHENOYL-CYSTEINE
Nc1ncnc2c1ncn2C3OC(COP(=O)(O)OP(=O)(O)OCC4OC(C(O)C4O)[n+]5cccc(c5)C(=O)O)C(O)C3O	DEAMIDO-NAD
CC(O)CO	CPD-8891
NCCOP(=O)(O)O	PHOSPHORYL-ETHANOLAMINE
CC(O)CN	1-AMINO-PROPAN-2-OL
CCCCCCCCCCCCCCCCCCCCCC(=O)C	CPD-7899
OCC1OC(OC2C(O)C(O)C(CO)OC2c3c(O)cc(O)c4C(=O)C=C(Oc34)c5ccc(O)cc5)C(O)C(O)C1O	VITEXIN-2-O-BETA-D-GLUCOSIDE
NC1=NC(=O)N(C=C1CO)C2CC(O)C(COP(=O)(O)OP(=O)(O)O)O2	DEOXY-HYDROXYMETHYLCYTIDINE-DIP
CCCCCCCCOC1OC(CO)C(O)C(O)C1NC(=O)C	CPD0-1052
COc1cc(C=CC(=O)OCC[N+](C)(C)C)cc(OC)c1O	O-SINAPOYLCHOLINE
COC(=O)C1=COC(OC2OC(CO)C(O)C(O)C2O)C(C=C)C1CC=O	SECOLOGANIN-CPD
O=C1C(=O)c2cccc3cccc1c23	ACENAPHTHENEQUINONE
OC(=O)C1CCC(=O)N1	PYRROLIDONE-CARBOXYLATE
COc1cc(C=CCO)cc(OC)c1O	SINAPYL-ALCOHOL
Nc1c(ncn1C2OC(COP(=O)(O)O)C(O)C2O)C(=O)NC(CC(=O)O)C(=O)O	P-RIBOSYL-4-SUCCCARB-AMINOIMIDAZOLE
OCC(O)c1c[nH]c2ccccc12	INDOLE-3-GLYCOL
C[N+](C)(C)CCOP(=O)(O)OCC(O)CO	SN-3-GLYCEROPHOSPHOCHOLINE
CC(Cc1ccc(O)c(O)c1)C(C)Cc2ccc(O)c(O)c2	CPD-7661
CC(N)C(=O)N	CPD-7692
O=C1CCCC=C1	CPD-282
CC1OC(OP(=O)(O)OP(=O)(O)OCC2OC(C(O)C2O)N3C=CC(=NC3=O)N)C(O)CC1=O	CPD-1078
CC1OC(OC2=C(Oc3cc(O)cc(O)c3C2=O)c4ccc(O)c(O)c4)C(O)C(O)C1O	QUERCITRIN
OCC(O)C(O)C(O)C(O)C=O	ALTROSE
OC1C=CC(=CC1OC(=C)C(=O)O)C(=O)O	CHORISMATE
CC(=CC=CC=C(C)C=CC=C(C)C=CC1=C(C)CCCC1(C)C)C=CC=C(C)C=CC2=C(C)CCCC2(C)C	CPD1F-129
CC1(C)CCCC2(C)C1CCC34CC(CCC23)C(=C)C4	CPD1F-128
CC(O)(CC(=O)O)C(=O)O	S-CITRAMALATE
CC(=CCCC(=CC=CC(=CC=CC(=CC=CC=C(C)C=CC=C(C)C=CC1=C(C)CCCC1(C)C)C)C)C)C	CPD1F-126
CC1(CCCC2(C=O)C3CCC4CC3(CC4=C)C(C12)C(=O)O)C(=O)O	CPD1F-120
OC(=O)CCc1ccc(O)cc1	PHLORETATE
OCC(=O)C(O)C(O)C(=O)C=O	15-ANHYDRO-D-FRUCTOSE
CC(C)C(N)C(=O)O	CPD-3642
OCC(O)C(O)C(O)C(=O)CNCC(=O)O	FRUCTOSEGLYCINE
CC(=O)C=Cc1ccc(O)cc1	CPD-8636
CC(C)c1ccc2c(CCC3C(C)(CO)CCCC23C)c1	CPD-8722
CC(CCC(=O)NCCS(=O)(=O)O)C1CCC2C3C(O)CC4CC(O)CCC4(C)C3CCC12C	CHENODEOXYCHOLOYLTAURINE
NC(CCC(=O)NC(CSSCC(NC(=O)CCC(N)C(=O)O)C(=O)NCC(=O)O)C(=O)NCC(=O)O)C(=O)O	OXIDIZED-GLUTATHIONE
CN(C)C	TRIMETHYLAMINE
OCC1OC(OP(=O)(O)O)C(O)C(O)C1O	GLC-1-P
CC1CCC(C2C=C(C)CCC12)C(=C)CO	CPD-7556
CC(=O)NCCCC(N)CC(=O)O	3-AMINO-6-ACETAMIDOHEXANOATE
CC(=O)Nc1ccc(O)cc1	CPD-7669
CC(=O)N(O)CCCN	CPD-1023
NCCCNO	CPD-1022
OC1CCC(CC1)C(=O)O	4-HYDROXYCYCLOHEXANECARBOXYLATE
CCCCCCCCCC(=O)C	2-UNDECANONE
ClC=C(Cl)Cl	TRICHLOROETHENE
CNC(C)C(O)c1ccccc1	--EPHEDRINE
CC1OC(OP(=O)(O)OP(=O)(O)OCC2OC(C(O)C2O)n3cnc4C(=O)NC(=Nc34)N)C(O)C(O)C1O	CPD-353
NC(CCC(=O)O)C(=O)O	D-GLT
CC12CCC3C(CCc4cc(O)ccc34)C1CCC2O	CPD-351
CC(O)(CCO)CC(=O)O	CPD-350
OCC(O)C(O)C(O)C(O)CO	CPD-357
OCC1OC(=O)C(O)C1O	CPD-356
OCC(O)C(O)C(O)CO	CPD-355
CC1OC(OP(=O)(O)OP(=O)(O)OCC2OC(C(O)C2O)n3cnc4C(=O)NC(=Nc34)N)C(O)C(O)C1O	CPD-354
CC(=CCCC(=CCCC(=CC=CC(=CC=CC=C(C)C=CC=C(C)CCC=C(C)CCC=C(C)C)C)C)C)C	CPD-7526
C1CCNC1	PYRROLIDINE
CC(O)C(NC(=O)CCCCCCS)C(=O)O	CPD-359
CC(O)C=O	CPD-358
CC1(CCC2C(=CCC3C2(C)CCCC3(C)C(=O)O)C1)C=C	CPD-8729
CC1(CCC2C(=CCC3C(C)(CCCC23C)C=O)C1)C=C	CPD-8728
OC1C(OP(=O)(O)O)C(OP(=O)(O)O)C(OP(=O)(O)O)C(OP(=O)(O)O)C1OP(=O)(O)O	L-MYO-INOSITOL-12346-PENTAKISPHOSPHA
NC(CCCC(=O)C(=O)O)C(=O)O	L-ALPHA-AMINO-EPSILON-KETO-PIMELATE
CCCCCCCCCCCCCCCC(=O)OCC(O)CO	CPD-8508
OC1C(O)C(O)C(O)C(O)C1O	CPD-8059
COC1C(O)C(O)C(O)C(O)C1OC2OC(CO)C(O)C(O)C2O	CPD-8058
CCCCCCCCC(=O)O	CPD-8505
COC1C(O)C(O)C(O)C(O)C1O	CPD-8056
CC=C(CCC(C)C1CCC2C3CCC4CC(O)CCC4(C)C3CCC12C)C(C)C	CPD-8507
OC1C(O)C(O)C(O)C(O)C1O	CPD-8054
OC1C(O)C(O)C(O)C(O)C1O	CPD-8053
OC1C(O)C(O)C(O)C(O)C1O	CPD-8052
CCCCCCCCCCCCCCCCCCCCCCCCCCCCC(=O)C	CPD-8503
OC1C(O)C(O)C(O)C(O)C1O	CPD-8050
CC(N)C(=O)OP(=O)(O)OCC(O)COP(=O)(O)OCC(O)CO	ALANYL-POLYGLYCEROLPHOSPHATE
OC1COC(O)(C=O)C(O)C1O	CPD-9056
OC1C(O)C(OP(=O)(O)O)C(OP(=O)(O)O)C(OP(=O)(O)O)C1OP(=O)(O)O	CPD-178
Clc1ccc(Cl)cc1	14-DICHLOROBENZENE
CCCCCCCCC=CCCCCCCCC(=O)OCC(COP(=O)(O)OCCN)OC(=O)CCCCCCCC=CCC=CCC=CCC	CPD-8295
CC(C)(CO)C(O)C(=O)NCCC(=O)O	PANTOTHENATE
CN1CC(=O)NC1=N	CREATININE
OCC1OC(OCC2OC(OCC3OC(OC4(CO)OC(CO)C(O)C4O)C(O)C(O)C3O)C(O)C(O)C2O)C(O)C(O)C1O	CPD-170
CCCCCCCCC=CCCCCCCCC(=O)OCC(COP(=O)(O)OCCNC)OC(=O)CCCCCCCC=CCCCCCCCC	CPD-8291
OC(=O)C(=O)Cc1cc(I)c(Oc2ccc(O)c(I)c2)c(I)c1	CPD-176
CC(N)(Cc1ccc(O)c(O)c1)C(=O)O	ALPHA-METHYLDOPA
CCCCCCCCCCCCCCCCCC(=O)OCC(COP(=O)(O)OCCN)OC(=O)CCCCCCCC=CCC=CCC=CCC	CPD-8292
CC1(C)C2CCC3(C)C(C(=O)C=C4C5CC(C)(CCC5(C)CCC34C)C(=O)O)C2(C)CCC1=O	3-OXOGLYCYRRHETINATE
CC(CCCC(C)(C)O)C1CCC2CC(=CC=C3CC(O)CCC3=C)CCC12C	CALCIDIOL
Oc1cccc(c1O)S(=O)(=O)O	3-SULFOCATECHOL
CC1=CN(C2CC(O)C(COP(=O)(O)OP(=O)(O)OC3OC(C(O)C(O)C3O)C(=O)O)O2)C(=O)NC1=O	CPD-361
NC(CCCC=O)C(=O)O	ALLYSINE
CC(=O)Oc1cccc2ccccc12	ALPHA-NAPHTHYL-ACETATE
NC1=[NH+]C(=O)C2=C(NCC(CNc3ccc(cc3)C(=O)NC(CCC(=O)O)C(=O)O)N2)N1	THF
NC(COP(=O)(O)O)Cc1c[nH]cn1	L-HISTIDINOL-P
CC(C)CCCC(C)C1CCC2C3=C(CCC12C)C4(C)CCC(O)C(C4CC3)C(=O)O	CPD-8619
CC(C)CCCC(C)C1CCC2C3=C(CCC12C)C4(C)CCC(O)C(C=O)C4CC3	CPD-8618
COc1cc(C=CC)ccc1O	ISOEUGENOL
COc1ccc2nccc(C(O)C3CC4CCN3CC4C=C)c2c1	QUININE
NCCCC(N)CC(=O)NC1CNC(=O)C(NC(=O)C(=CNC(=O)N)NC(=O)C(CO)NC(=O)C(CO)NC1=O)C2CCNC(=N)N2	TUBERACTINOMYCIN-O
CC(C)CCCC(C)C1CCC2C3=C(CCC12C)C4(C)CCC(O)C(C)(CO)C4CC3	CPD-8611
CC(C)CCCC(C)C1CCC2C3=C(CCC12C)C4(C)CCC(O)C(C)(C)C4CC3	CPD-8610
CC(C)CCCC(C)C1CCC2C3=C(CCC12C)C4(C)CCC(O)C(C)(C4CC3)C(=O)O	CPD-8613
CC(C)CCCC(C)C1CCC2C3=C(CCC12C)C4(C)CCC(O)C(C)(C=O)C4CC3	CPD-8612
NC1=NC(=O)N(C=C1)C2OC(COP(=O)(O)OP(=O)(O)OCC(O)C(O)C(O)CO)C(O)C2O	CPD-1111
CC(C)CCCC(C)C1CCC2C3=C(CCC12C)C4(C)CCC(=O)C(C)C4CC3	CPD-8614
CC(C)CCCC(C)C1CCC2C3=C(CCC12C)C4(C)CCC(O)C(CO)C4CC3	CPD-8617
Cc1ncc(CO)c(C(=O)O)c1O	CPD-1112
CC(C)C(C)C(O)C(O)C(C)C1CCC2C3CC(=O)C4CC(O)C(O)CC4(C)C3CCC12C	CPD-634
O=C1COc2ccccc2N1	CPD-6405
OCC1OC(O)C(O)C(O)C1O	ALLOSE
OC(=O)c1ccc(O)c(O)c1C(=O)O	CPD-635
CC(OC1C(O)C(CO)OC(O)C1NC(=O)C)C(=O)O	NACMUR
OC(=O)c1ccc(F)cc1	4-FLUOROBENZOATE
OCc1cccc(c1)[N+](=O)[O-]	3-NITROBENZYL-ALCOHOL
OC(=O)C=Cc1ccc(O)cc1	COUMARATE
NC1=Nc2[nH]cnc2C(=O)N1	GUANINE
CCCCCCCCCCCCC(O)C(=O)O	CPD-8471
CCCCCCCCCCCCCCCCCCCCCC(O)C(=O)O	CPD-8470
CCCCCCCCCCCCCC(O)C(=O)O	CPD-8473
CCCCCCCCCCCCCCCCCCCCCCC(O)C(=O)O	CPD-8472
CCCCCCCCCCCCCCC(O)C(=O)O	CPD-8475
CCCCCCCCCCCCCCCCCCCCCCCC(O)C(=O)O	CPD-8474
CCCCCCCCCCCC=CCCCCC(=O)O	CPD-8477
OC(=O)c1ccc2C(=O)c3ccccc3C(=O)c2c1	CPD-8479
CCCCCCCCC=CCC=CCCCCC(=O)O	CPD-8478
OCC(O)C(O)C(O)C(=O)C(=O)O	CPD-377
CCCCCCCCCCCCCCCCCCCCCCCCCCCCO	CPD-7872
OCC1CC(NC2C=C(CO)C(O)C(O)C2O)C(O)C(O)C1OC3OC(CO)C(O)C(O)C3O	VALIDAMYCIN-A
OC(=O)c1ccc(C=O)cc1	4-CARBOXYBENZALDEHYDE
Clc1cccc(n1)C(Cl)(Cl)Cl	NITRAPYRIN
NC(CC1=CC(=O)C(=CC1=O)O)C(=O)O	TOPAQUINONE
COc1ccc2N(O)C(=O)C(O)Oc2c1	CPD-6366
CC1(C(O)C(=O)C=C2C3CCC4CC3(CC4=C)C(C12)C(=O)O)C(=O)O	CPD-632
OC1CSSCC1O	OXIDIZED-DITHIOTHREITOL
CC(=O)Cc1ccccc1	CPD-7233
OC(=O)c1cc(O)ccc1O	CPD-633
OC(COP(=O)(O)O)C(O)C(O)C(O)C(=O)COP(=O)(O)O	d-sedoheptulose-1,7-p_{2}
NC(CCCC(N)C(=O)O)C(=O)O	C8
Cc1cccnc1NC(O)(P(=O)(O)O)P(=O)(O)O	HERBICIDE-14A
NC(=O)NC(O)C(=O)O	CPD-1091
O=C(NN=C1CCCCC1)C(=O)NN=C2CCCCC2	CUPRIZONE
NC(CSS(=O)(=O)O)C(=O)O	SULFO-CYSTEINE
CC(N)C(=O)NC(CCC(=O)NC(CCCC(N)C(=O)O)C(=O)NC(C)C(=O)NC(C)C(=O)O)C(=O)O	C7
CCCCCCCC	CPD-148
OC(=O)c1ccccc1F	2-FLUOROBENZOATE
OC(=O)C1CSC(N1)c2c[nH]c3ccccc23	INDOLE-TETRAHYDRO-THIAZOLE
NC(CCOC(=O)CCC(=O)O)C(=O)O	O-SUCCINYL-L-HOMOSERINE
OC(=O)CC(CC(=O)O)C(=O)O	CPD-3571
CC(=O)C(O)C(O)CO	CPD-1093
[N+]	NH42SO4
CC1OC(OCC2OC(OC3C(Oc4cc(O)ccc4C3=O)c5ccc(O)c(O)c5)C(O)C(O)C2O)C(O)C(O)C1O	FLAVONOL-3-O-L-RHAMNOSYLGLUCOSIDE
COC1OC(CO)C(O)C(O)C1O	CPD-3570
CC(N)C(=O)NC(CCC(=O)O)C(=O)O	L-ALA-GAMMA-D-GLU
CC1=CN(C2CC(O)C(COP(=O)(O)OP(=O)(O)OP(=O)(O)O)O2)C(=O)N=C1N	CPD-1094
O=CC=O	CPD-8887
Nc1ccc(cc1)C(=O)O	P-AMINO-BENZOATE
COC(=O)C(=O)C	CPD-3573
S=C=NCc1ccccc1	BENZYL-ISOTHIOCYANATE
O=Cc1cccnc1	CPD-9060
CC(CO)CCNc1ncnc2ncn(C3OC(CO)C(O)C(O)C3O)c12	CPD-4615
CC(=CCNc1ncnc2[nH]cnc12)COC3OC(CO)C(O)C(O)C3O	CPD-4614
CC(CCNc1ncnc2[nH]cnc12)COC3OC(CO)C(O)C(O)C3O	CPD-4617
CC(CO)CCNc1ncnc2c1ncn2C3OC(CO)C(O)C(O)C3O	CPD-4616
OCC1OC(C(O)C(O)C1O)n2cnc3c(NCc4occc4)ncnc23	CPD-4611
OCC1OC(C(O)C(O)C1O)n2cnc3ncnc(NCc4occc4)c23	CPD-4610
CC(=CCNc1ncnc2c1ncn2C3OC(CO)C(O)C(O)C3O)CO	CPD-4613
CC(=CCNc1ncnc2ncn(C3OC(CO)C(O)C(O)C3O)c12)CO	CPD-4612
CC(=CC=CC=C(C)C=CC=C(C)C=CC1=C(C)C=CCC1(C)C)C=CC=C(C)C=CC2=C(C)C=CCC2(C)C	CPD-7856
CC(=CCCC(=CCO)C)CO	CPD-7857
CC(=CC=CC=C(C)C=CC=C(C)C=CC1=C(C)C(=CCC1(C)C)O)C=CC=C(C)C=CC2=C(C)C(=CCC2(C)C)O	CPD-7854
CC(=CCNc1ncnc2c1ncn2C3OC(CO)C(O)C(O)C3O)CO	CPD-4619
CC(=CCNc1ncnc2ncn(C3OC(CO)C(O)C(O)C3O)c12)CO	CPD-4618
CC(C)C=NO	2-METHYLPROPANAL-OXIME
CC(=CC=CC=C(C)C=CC=C(C)C=CC1=C(C)C(=O)CCC1(C)C)C=CC=C(C)C=CC2=C(C)C(=O)CCC2(C)C	CPD-7851
OCC1OC(CO)(OC2OC(CO)C(O)C(=O)C2O)C(O)C1O	CPD-384
OC1=CC(=O)C=CC1=O	HYDROXYBENZOQUINONE
OC1C(O)C(COP(=O)(O)O)OC(OP(=O)(O)O)C1O	BETA-GLUCOSE-16-DIPHOSPHATE
O=C1C=CC=CC1=O	CPD-385
OCC1OC(CC2(CCl)OC(CCl)C(O)C2O)C(O)C(O)C1Cl	CPD-5582
COC(=O)C(Cc1ccccc1)NC(=O)C(N)CC(=O)O	CPD-5583
O=C1NS(=O)(=O)c2ccccc12	CPD-5581
COc1ccc2[nH]cc(CCNC(=O)C)c2c1	MELATONIN
OC(=O)C1=CC=CC(=O)C1=N	CPD-386
Oc1cc(Cl)c(O)c(Cl)c1Cl	236-TRICHLOROHYDROQUINONE
OC1C(O)C(O)(COP(=O)(O)O)OC1COP(=O)(O)O	FRUCTOSE-16-DIPHOSPHATE
NCCCC(N)CC(=O)NC1CNC(=O)C(NC(=O)C(=CNC(=O)N)NC(=O)C(CO)NC(=O)C(CO)NC1=O)C2CC(O)NC(=N)N2	VIOMYCIN
COC1=C(C#N)C(=O)N(C)C=C1	RICININE
OCC1OC(Oc2ccc3C4Oc5cc6OCOc6cc5C4COc3c2)C(O)C(O)C1O	CPD-4222
CC1CCC=C2CCC(CC12C)C(=C)C	CPD-7989
CC(=O)Oc1ccccc1C(=O)O	CPD-524
CC(=CCCC(C)(O)C=C)C	CPD-7984
OC(=O)C(=O)CS(=O)(=O)O	CPD-380
CC(CCC=C(C)C)CC=O	CPD-7986
CC1=CN(C2CC(O)C(COP(=O)(O)OP(=O)(O)O)O2)C(=O)NC1=O	TDP
CC(CCO)CCC=C(C)C	CPD-7980
COc1cc(C=CCO)cc(O)c1O	5-HYDROXY-CONIFERYL-ALCOHOL
OC(=O)CCC(=O)C=O	DIKETOVALERATE
CC1=CNC(=O)NC1=O	THYMINE
OCC(O)C(O)C(O)C(O)COC1OC(CO)C(O)C(O)C1O	CPD-6021
OCC(=O)C(O)C(O)C(=O)CO	CPD-382
NC1=[NH+]C(=O)C2=C(NCC(=N2)CNc3ccc(cc3)C(=O)NC(CCC(=O)O)C(=O)O)N1	DIHYDROFOLATE
OC1C=C2CCNC2=CC1O	CPD-8853
Cc1ncc(C=O)c(CO)c1O	CPD-383
COC(=N)CCCCCCC(=N)OC	DIMETHYLSUBERIMIDATE
OCC(O)C(O)C(O)CO	XYLITOL
COc1cc(cc(OC)c1O)C2=C(O)C(=O)c3c(O)cc(O)cc3O2	SYRINGETIN
c1ncc2[nH]cnc2n1	PURINE-RING
NCCCC(N)C(=O)O	L-ORNITHINE
Clc1ccc(COC(Cn2ccnc2)c3ccc(Cl)cc3Cl)c(Cl)c1	CPD-4501
Oc1cc(O)c2C(=O)C=C(Oc2c1)c3ccc(O)c(O)c3	5734-TETRAHYDROXYFLAVONE
CCCCCCCCCCCCCN1CC(C)OC(C)C1	CPD-4505
CC(CN1CC(C)OC(C)C1)Cc2ccc(cc2)C(C)(C)C	CPD-4504
NCCCCCCNS(=O)(=O)c1cccc2c(Cl)cccc12	CPD-4507
CN1C=CN(CCCN2c3ccccc3Sc4ccc(cc24)C(F)(F)F)C=C1	CPD-4506
Oc1cc(O)c2C(=O)CC(Oc2c1)c3cc(O)c(O)c(O)c3	CPD-7214
CC(=O)NC1C(O)OC(CO)C(OC2OC(COP(=O)(O)O)C(O)C(O)C2NC(=O)C)C1O	DIACETYLCHITOBIOSE-6-PHOSPHATE
CC(C(=O)O)C(=O)C(=O)O	METHYLOXALO-ACETATE
NC(CCCCN[CH2]1OC(CO)C(O)C(O)C1=O)C(=O)O	FRUCTOSELYSINE
CCCCCCCCCCCCCCC=O	CPD-388
CCCCCCCCCCC1=C(C)C(=O)C(=C(OC)C1=O)OC	CPD-7248
NC(=O)NC(=O)C(=O)O	CPD-389
CN1Cc2c3OCOc3ccc2c4ccc5cc6OCOc6cc5c14	SANGUINARINE
NC(=O)NC(O)C(=O)O	CPD-80
CC(=O)NC1C(O)C(OS(=O)(=O)O)C(CO)OC1OP(=O)(O)OP(=O)(O)OCC2OC(C(O)C2O)N3C=CC(=O)NC3=O	UDP-N-ACETYL-D-GALACTOSAMINE-4-SULFATE
CC(=C1CCC(=CCCC=C(C)C1)C)C	CPD-8747
CCCCCCC1CC1CCCCCCCCCC(=O)O	LACTOBACILLIC_ACID
CCC1OC(=O)C(C)C(O)C(C)C(O)C(C)CC(C)C(=O)C(C)C(O)C1C	CPD-428
OC(=O)c1ccc[nH]1	PYRROLE-2-CARBOXYLATE
CNC	DIMETHYLAMINE
OC1CC(OC1COP(=O)(O)OP(=O)(O)OP(=O)(O)O)n2cnc3C(=O)NC=Nc23	DITP
CC(C)C(=O)c1c(O)cc(O)c(CC=C(C)C)c1O	4-PRENYLPHLORISOBUTYROPHENONE
OC1C(O)C(OP(=O)(O)O)C(OP(=O)(O)O)C(O)C1OP(=O)(O)O	inositol_1,4,5-trisphosphate
OCCCCCCC(O)CCCCCCCCC(=O)O	9--OR-1016-DIHYDROXYPALMITATE
NC1=Nc2c(ncn2C3OC(COP(=O)(O)OP(=O)(O)OC4OC(CO)C(O)C(O)C4O)C(O)C3O)C(=O)N1	GDP-L-GALACTOSE
CCCCCCCCCCCCCCCCCCCCCCCCCC(=O)OCCCCCCCCCCCCCCCCCCCC	CPD-7800
NCCSP(=O)(O)O	CPD-3721
OCC1OC(OC2C(O)C(O)OC(CO)C2O)C(O)C(O)C1O	3-BETA-D-GLUCOSYLGLUCOSE
NC(=O)c1ccc[n+](c1)C2OC(CO)C(O)C2O	NICOTINAMIDE_RIBOSE
CC(=CC=CC(=CC=CC=C(C)C=CC=C(C)C=CC1=C(C)CCCC1(C)C)C)CO	8-APO-BETA-CAROTENOL
CC1(C)C2CC(=O)C1(C)CC2=O	CPD-1902
CC(=NO)C(=O)O	CPD-3344
Oc1ccc(cc1)c2[o+]c3cc(O)cc(O)c3cc2O	PELARGONIDIN-CMPD
COc1ccc2C(=O)C(=COc2c1)c3ccc(O)cc3	CPD-3343
OC1=C(Oc2ccccc2C1=O)c3ccccc3	CPD-3261
CC1(C)C2CCC1(C)C(O)C2	CPD-1903
Oc1c[nH]c2ccccc12	INDOXYL
Cc1ccc(CO)cc1	4-METHYLBENZYL-ALCOHOL
C1CN=C2N=CN=CC2=N1	67-DIHYDROPTERIDINE
Clc1ccccc1	CHLOROBENZENE
OC1C=Cc2nc(O)ccc2C1O	256-TRIHYDROXY-56-DIHYDROQUINOLINE
CC(=O)C1CCC2C3CCC4CC(O)CCC4(C)C3CCC12C	CPD-5961
CC(=O)C1CCC2C3CCC4CC(=O)CCC4(C)C3CCC12C	CPD-5962
CC1(C)SC2C(NC(=O)CCCC([N+])C(=O)O)C(=O)N2C1C(=O)O	ISOPENICILLIN-N
CC1=CC(O)C(O)(C=C1)C(=O)O	CIS-12-DIHYDROXY-ETCETERA-CARBOXYLATE
CC(CCC=C(C)C)C1CC=C2C3=C(CCC12C)C4(C)CCC(O)C(C)(C)C4CC3	44-DIMETHYL-CHOLESTA-812-24-TRIENOL
CC1CCc2c(C)coc2C1	CPD-4981
CCC(=C)C(=O)c1ccc(OCC(=O)O)c(Cl)c1Cl	ETHACRYNATE
OC1=C(Oc2cc(O)cc(O)c2C1=O)c3ccc(O)cc3	CPD1F-90
CC(=CC=O)C=CC12OC1(C)CC(=O)CC2(C)C	CPD1F-92
CC12CCCC(C)(C1C(C(=O)O)C34CC(CCC23)C(=C)C4)C(=O)O	CPD1F-95
CC1(CCCC2(C=O)C3CCC4(O)CC3(CC4=C)C(C12)C(=O)O)C(=O)O	CPD1F-96
CC1(CCCC2(CO)C3CCC4CC3(CC4=C)C(C12)C(=O)O)C(=O)O	CPD1F-97
CC(=CCCC(=CCCC(=CC=CC(=CC=CC=C(C)C=CC=C(C)CCC=C(C)CCC=C(C)C)C)C)C)C	CPD1F-98
CC(=O)NC1C(O)CC(O)(OC1C(O)C(O)CO)C(=O)O	N-ACETYLNEURAMINATE
COc1ccc(CCN)cc1O	CPD-7665
Cc1ccc(cc1)C(=O)c2cc(O)c(O)c(c2)[N+](=O)O	CPD-7664
NCc1ccc(O)c(O)c1	CPD-7667
NCCc1cc(O)c(O)cc1O	CPD-7666
Nc1ncn(C2OC(COP(=O)(O)O)C(O)C2O)c1N	5-PHOSPHORIBOSYL-45-AMINOIMIDAZOLE
OCC(O)CO	GLYCEROL
CC(=O)C(=Cc1cc(O)c(O)c(c1)[N+](=O)O)C(=O)C	CPD-7663
CCN(CC)C(=O)C(=Cc1cc(O)c(O)c(c1)[N+](=O)O)C#C	CPD-7662
CCCCCC=CCC=CCCCCCCCC(=O)OCC(O)COP(=O)(O)OCC(O)CO	CPD-8366
CCCCCC(O)C=CC1OC2CC(O2)C1CC=CCCCC(=O)O	ALPHA11-ALPHA-EPOXY-15-HYDROXYTHROMBA
CC(=O)NCCC(N)C(=O)O	N-ACETYL-L-24-DIAMINOBUTANOATE
CC12CCC3C(CCC4=CC(=O)CCC34C)C1CCC(=O)O2	TESTOLOLACTONE
OCCC#Cc1ccc(s1)c2cccs2	5-4-HYDROXYBUT-1-YNYL-22-BITHIOPHENE
CCc1c(C)c(C=O)[nH]c1Cc2[nH]c3C(=C4N=C(C=C5NC(=O)C(=C5C)C=C)C(C)C4CCC(=O)O)C(C(=O)OC)C(=O)c3c2C	CPD-7063
CC(C)C1CCC(=C)C=C1	CPD-8769
CCc1c(C)c2cc3[nH]c(cc4nc(C(CCC(=O)O)C4C)c5C(C(=O)OC)C(=O)C6=C(C)c(cc1n2)[nH]c56)c(C)c3C=C	CPD-7061
OC1C(O)C(OP(=O)(O)O)C(OP(=O)(O)O)C(OP(=O)(O)O)C1OP(=O)(O)O	CPD-6742
CC(O)CC(=O)O	CPD-1843
CC(C(O)C(=O)O)C(=O)O	CPD-7066
CCc1c(C)c(C=O)[nH]c1Cc2[nH]c3C(=C4N=C(CC5NC(=O)C(=C5C)C=C)C(C)C4CCC(=O)O)C(C(=O)OC)C(=O)c3c2C	CPD-7064
NC1=NC(=O)N(C=C1CO)C2CC(O)C(COP(=O)(O)OP(=O)(O)OP(=O)(O)O)O2	DEOXY-OH-METHYLCYTIDINE-TRIPHOSPHATE
OC1C(O)C(OP(=O)(O)O)C(OP(=O)(O)O)C(OP(=O)(O)O)C1O	CPD-6745
CC(C)CCCC(C)C1CCC2C3=C(CCC12C)C4(C)CCC(O)CC4CC3	CPD-8621
OC(=O)O	HCO3
Nc1ncnc2c1ncn2C3OC(CSc4ccc(cc4)[N+](=O)[O-])C(O)C3O	5-P-NITROPHENYLTHIOADENOSINE
OC1C(O)C(OP(=O)(O)O)C(OP(=O)(O)O)C(OP(=O)(O)O)C1O	CPD-6744
OC(=O)CCC([N+])C=C	VIGABATRIN
CC(=O)NC1C(O)C(OS(=O)(=O)O)C(COS(=O)(=O)O)OC1OP(=O)(O)OP(=O)(O)OCC2OC(C(O)C2O)N3C=CC(=O)NC3=O	UDP-ACETYL-ETCETERA-BISSULFATE
CC=C1C2CC3N(C4CC5(C(OC(=O)C)C24)C3=Nc6ccccc56)C1O	VOMILENINE
COc1ccc(cc1)C(O)(C2CC2)c3cncnc3	CPD-4022
OC(=O)c1ccc(cc1)C(=O)O	TEREPHTHALATE
NC1C(O)C(O)C(CO)OC1OC2C(O)C(O)C(O)C(O)C2O	6-ALPHA-D-GLUCOSAMINYL-1D-MYO-INOSIT
OCCCCCCCCC=CCCCCCCCC(=O)O	18-HYDROXYOLEATE
OC1C(O)C(O)C(OP(=O)(O)O)C(O)C1O	CPD-6746
NCC(=O)NC1OC(COP(=O)(O)O)C(O)C1O	5-PHOSPHO-RIBOSYL-GLYCINEAMIDE
CC(=O)CCc1ccc(O)cc1	CPD-8647
Cn1c[n+](C2OC(CO)C(O)C2O)c3NC=NC(=O)c13	CPD0-1040
OC=CC(=O)O	CPD-1135
OC1C(CC(=CC1OP(=O)(O)O)C(=O)O)OC(=C)C(=O)O	3-ENOLPYRUVYL-SHIKIMATE-5P
NC1=[NH+]C(=O)C2=C(NCC3CN(C=[N+]23)c4ccc(cc4)C(=O)NC(CCC(=O)O)C(=O)O)N1	5,10-methenyl-thf
CC(=O)CC(=O)Oc1ccccc1	CPD-8881
CC(O)C(O)C=C(O)C(=O)O	DEHYDFUC-CPD
CN1C=Nc2c(ncn2C3OC(CO)C(O)C3O)C1=O	CPD0-1042
CCCCCCCCCCCCC=CCC(=O)OC(CO)COP(=O)(O)OCC(O)CO	CPD-8364
COc1cc(O)c2C(=O)C=C(Oc2c1C3OC(CO)C(O)C(O)C3OC4OC(C)C(O)C(O)C4O)c5ccc(O)cc5	7-O-METHYLVITEXIN-2-O-B-L-RHAMNOSIDE
CC12CCC3C(CCC4CC(O)CCC34C)C1CC(O)C2	16-ALPHA-HYDROXYSTEROID
COC(n1cncn1)C(C)(O)c2ccc(Cl)cc2Cl	CPD-4023
COC(O)C1=CC(=O)C=C(OC)C12Oc3cc(C)cc(O)c3C2=O	CPD-1901
CC(=CC=CC=C(C)C=CC=C(C)C=CC12OC1(C)CC(O)CC2(C)C)C=CC=C(C)C=CC3=C(C)CC(O)CC3(C)C	CPD1F-131
COC(O)C1=CC(=O)C=C(OC)C12Oc3cc(C)cc(O)c3C2=O	CPD-1907
OC1C=Cc2ccc3ccccc3c2C1O	CPD-1904
CC(C)C1CCC(C)CC1O	CPD-1905
OCC(O)C1OC(=O)C(=C1O)OP(=O)(O)O	2-PHOSPHOASCORBATE
CC1(C)C2CCC1(C)C(O)C2	CPD-1908
CC(C)C1CCC(C)CC1=O	CPD-1909
OC(=O)CCC(=O)C=O	CPD-8885
CC(=O)CC(=O)c1ccccc1	CPD-8880
Cn1c[n+](C2OC(CO)C(O)C2O)c3NC(=NC(=O)c13)N	CPD0-1041
OC1C(Oc2c(O)c(O)cc(O)c2C1=O)c3ccc(O)c(O)c3	23-DIHYDROGOSSYPETIN
CN1C(=Nc2c(ncn2C3OC(CO)C(O)C3O)C1=O)N	CPD0-1043
OCCC(=O)O	CPD-8884
OCC1OC(C(O)C1O)C2=NN=C3C(=O)N=CN=C23	CPD0-1045
OCC1OC(O)C(O)C(O)C1O	L-GALACTOSE
OCC(O)C(O)C(O)C(O)C(=O)O	CPD-2341
CCCCCCCCOC1OC(COC2OC(C(O)CO)C(O)C2O)C(O)C(O)C1O	CPD0-1049
OC(COP(=O)(O)O)C(O)C(=O)C(O)C(=O)O	CPD-2343
OCC(O)C(O)C(=O)C(O)C(=O)O	CPD-2342
NC(CCl)C(=O)O	3-CHLORO-D-ALANINE
CC1OC(OC2=C(Oc3cc(OC4OC(C)C(O)C(O)C4O)cc(O)c3C2=O)c5ccc(O)cc5)C(O)C(O)C1O	CPD1F-462
CC(=CC=CC=C(C)C=CC=C(C)C=CC12OC1(C)CC(O)CC2(C)C)C=CC=C(C)C=CC34OC3(C)CC(O)CC4(C)C	CPD-7196
CC1OC(OC2=C(Oc3cc(O)cc(O)c3C2=O)c4ccc(O)cc4)C(O)C(O)C1O	CPD1F-461
CC(C)CCCC(C)C1CCC2C3CCC4CC(O)CCC4(C)C3CCC12C	CPD-7193
CC(C)CCC(O)C(C)C1CCC2C3CCC4CC(O)CCC4(C)C3CCC12C	CPD-7192
CC=C(CC(O)C(C)C1CCC2C3CC=C4CC(O)CCC4(C)C3CCC12C)C(C)C	CPD-7191
CCC(CC(O)C(C)C1CCC2C3CC=C4CC(O)CCC4(C)C3CCC12C)C(C)C	CPD-7190
CC(C)(COP(=O)(O)OP(=O)(O)OCC1OC(C(O)C1OP(=O)(O)O)n2cnc3c(N)ncnc23)C(O)C(=O)NCCC(=O)NCCS	CO-A
OCC1(O)OC(COP(=O)(O)O)C(O)C1O	FRUCTOSE-6P
COc1cc(C=CC(=O)O)cc(O)c1O	5-HYDROXY-FERULIC-ACID
OC1C=Cc2ccccc2C1O	CIS-12-DIHYDRONAPHTHALENE-12-DIOL
OC1C(O)C(OP(=O)(O)O)C(OP(=O)(O)O)C(O)C1OP(=O)(O)O	INS356P3
CC(=O)C=CC1C(=CC(O)CC1(C)C)C	CPD-7199
CC(=CC=CC=C(C)C=CC=C(C)C=C=C1C(C)(C)CC(O)CC1(C)O)C=CC=O	CPD-7198
CCNc1nc(Cl)nc(NC(C)C)n1	ATRAZINE
OC(=O)CC(NC=O)C(=O)O	CPD-583
CC(=O)NCCC(=O)O	CPD-580
CC(O)C1OC(=O)C(O)C1O	L-RHAMNONO-14-LACTONE
CCCCC(=O)N	CPD-586
OC(=O)CC1NC(=O)NC1=O	CPD-587
OCC1OCC(O)C(O)C1O	15-ANHYDRO-D-GLUCITOL
CCNC(=O)CCC(N)C(=O)O	CPD-585
CC1=C(C=C)C(=Cc2[nH]c(Cc3[nH]c(C=C4NC(=O)C(=C4C)C=C)c(C)c3CCC(=O)O)c(CCC(=O)O)c2C)NC1=O	BILIRUBIN
NC1CCCCNC1=O	CPD-588
OCCC=O	HYDROXYPROPANAL
CC(C)CCCC(C)CCCC(C)CCCC(=CCC1(O)C(C)C(=O)c2ccccc2C1=O)C	3-HYDROXY-2-METHYL-3-PHYTYL-23-DIHYDRONA
CC(NC(=O)C(C)OC1C(O)C(CO)OC(O)C1NC(=O)C)C(=O)NC(CCC(=O)O)C(=O)N	ACETYLMURAMYL-ALANYL-ISOGLUTAMINE
CC(O)CSCCS(=O)(=O)O	R-OR-S-2-HYDROXYPROPYL-COM
CCN1C(=O)C=CC1=O	N-ETHYLMALEIMIDE
CC12C(CCC3(OC1=O)C4CCC5(O)CC4(CC5=C)C(C23)C(=O)O)OC6OC(CO)C(O)C(O)C6O	GIBBERELLIN-2-O-BETA-D-GLUCOSIDE
CCCCCO	PENTANOL
O=C1Oc2cc3occc3cc2C=C1	PHYTOALEXIN-CMPD
OC1CC(=O)C(=O)C(O)C1O	CPD-1133
CC(=O)N1C(=O)C(=O)c2ccccc12	N-ACETYLISATIN
ClC1C=C(Cl)C(Cl)C=C1Cl	CPD-15
CC(=CC=CC=C(C)C=CC=C(C)C=CC12OC1(C)CC(O)CC2(C)C)C=CC=O	CPD-7197
CN1CCCC1C(=O)O	CPD-904
Oc1cc(O)cc(O)c1	CPD-16
CCCCCCCCCCCCCCCCCCCC(=O)OCC(COP(=O)(O)OCCN)OC(=O)CCCCCCCC=CCC=CCC=CCC	CPD-8385
OC1C(O)C(Oc2ccc(cc2)[N+](=O)[O-])OC(C1O)C(=O)O	CPD-13
COC1OC(C(O)C(O)C1O)C(=O)O	CPD-12
CC(=O)NCCCCC(N)C(=O)O	CPD-567
CCCCCCCCC=CCCCCCCCCCC(=O)OCC(COP(=O)(O)OCCN)OC(=O)CCCCCCCC=CCC=CCCCCC	CPD-8384
CC(=O)CC(O)CC(=O)O	CPD-19
NCCC(O)C(N1CCC1=O)C(=O)O	PROCLAVAMINATE
NC1=NC2=C(N=C(COP(=O)(O)OP(=O)(O)O)CN2)C(=O)N1	DIHYDROPTERIN-CH2OH-PP
NC(O)CCCC(N)C(=O)O	CPD-7689
NC(C(O)CC(=O)O)C(=O)O	CPD-7688
C1CN1	AZIRIDINE
OC1C(COC(=O)C=Cc2ccc(O)c(O)c2)OC(Oc3cc4c(O)cc(O)cc4[o+]c3c5ccc(O)cc5)C(O)C1O	CPD-7383
OC(=O)C1CCCC=N1	CPD-7682
C[N+](C)(C)C	CPD-7681
CCC1(C)OC1CCC(=CCCC(=CC(=O)OC)C)C	METHYL-EPOXYTRIDECADIENOATE
CC(=O)NCCc1c[nH]c2ccc(O)cc12	N-ACETYL-SEROTONIN
CC(C)CCCC(C)C1CCC2C3=CCC4C(C)C(O)CCC4(C)C3CCC12C	CPD-4185
CC(C)CCCC(C)C1CCC2C3=C(CCC12C)C4(C)CCC(O)C(C)C4CC3	CPD-4184
CC(C)CCCC(C)C1CCC2C3=CC=C4CC(O)CCC4(C)C3CCC12C	CPD-4187
CC(C)CCCC(C)C1CCC2C3=CCC4CC(O)CCC4(C)C3CCC12C	CPD-4186
CC(C)CCCC(C)C1CCC2(C)C3CCC4C(C)C(O)CCC45CC35CCC12C	CPD-4181
CC(=CC=CC=C(C)C=CC=C(C)C=C=C1C(C)(C)CC(O)CC1(C)O)C=CC=C(C)C=CC23OC2(C)CC(O)CC3(C)C	CPD1F-135
CC(C)CCCC(C)C1CC=C2C3=C(CCC12C)C4(C)CCC(O)C(C)C4CC3	CPD-4183
CC(C)CCCC(C)C1CCC2(C)C3=C(CCC12C)C4(C)CCC(O)C(C)C4CC3	CPD-4182
CC12CCCC(C)(C1C(C=O)C34CC(CCC23)C(=C)C4)C(=O)O	CPD1F-138
CC12C(O)CCC3(OC1=O)C4CCC5(O)CC4(CC5=C)C(C23)C(=O)O	CPD1F-139
OC(=O)C1CSCCN1	THIOMORPHOLINE-3-CARBOXYLATE
NC(CCC(=O)O)C(=O)N	ISOGLUTAMINE
OCC(O)C1OC(=O)C(O)C1O	L-GULONO-1-4-LACTONE
CSCCCC=NO	3-METHYLTHIOPROPANALDOXIME
NC(CS)C(=O)O	D-CYSTEINE
Nc1ncnc2c1ncn2C3OC(COP(=O)(O)OP(=O)(O)OCC4OCC(O)C4O)C(O)C3O	NAD-STEM-GROUP
CC12CCC(=O)C=C1CCC3C4CCC(C(=O)CO)C4(CO)CC(O)C23	18-HYDROXYCORTICOSTERONE
OC(=O)C1CCCCN1	L-PIPECOLATE
NC(Cc1ccc(O)cc1)C(=O)NC(CCCNC(=N)N)C(=O)O	CPD-210
OC(=O)c1ccc(O)cc1NC(=O)c2ccccc2	N-BENZOYL-4-HYDROXYANTHRANILATE
CCC(C(O)C(=O)O)C(=O)O	CPD-1130
OCC1OC(C(O)C(O)C1O)c2c(O)cc3OC(=CC(=O)c3c2O)c4ccc(O)cc4	ISOVITEXIN
ClC(=C(c1ccc(Cl)cc1)c2ccc(Cl)cc2)Cl	DICHLOROBIS-CPD
OC(=O)CC(NC(=O)CC1(O)C(=O)Nc2ccccc12)C(=O)O	3-HYDROXY-2-OXINDOLE-3-ACETYL-ASP
OC1C(O)C(OC1COP(=O)(O)O)n2cnc3C(=O)NC=Nc23	IMP
OC(=O)C(=C(O)C(=O)O)O	CPD-640
CC(=O)CO	ACETOL
O=CC1C(=O)Cc2ccccc12	1F2INDANONE
CC(NCC(=O)O)C(=O)O	CPD-312
CC1OC(OC2=C(Oc3cc(OC4OC(CO)C(O)C(O)C4O)cc(O)c3C2=O)c5ccc(O)cc5)C(O)C(O)C1O	CPD-8012
CC(C)(C)C(O)C(CCCOc1ccccc1)n2cncn2	CPD-4024
OP(=O)(O)Oc1ccccc1	PHENOL-PHOSPHATE
CC12CCCC(C)(C1CCC34CC(CCC23)C(=C)C4)C(=O)O	CPD1F-132
CCCCCCCCCCCCCCCCCC=O	CPD-55
CCN(CC)CCOc1ccc(cc1)C(O)(Cc2ccc(Cl)cc2)c3ccc(C)cc3	CPD-4522
COC1CC(OC2C(C)C(OC3OC(C)CC(C3OP(=O)(O)O)N(C)C)C(C)CC4(CO4)C(=O)C(C)C(O)C(C)C(C)OC(=O)C2C)OC(C)C1O	OLEANDOMYCIN-2-O-PHOSPHATE
CC1=CC(=O)OC1CC(=O)O	4-CARBOXYMETHYL-3-METHYLBUT-2-EN-14-OLI
CC12CCC(=O)CC1CCC3C2CCC4(C)C3CCC4=O	CPD-342
OCC(=O)C(O)CC(=O)C(=O)O	CPD-343
CC(=CCCC(=CCCC(=CC=CC(=CC=CC=C(C)C=CC=C(C)CCC=C(C)CCC=C(C)C)C)C)C)C	CPD-7535
CC(CCC(=O)O)C1CCC2C3C(O)CC4CC(O)CCC4(C)C3CC(=O)C12C	CPD-345
CC(O)C(C)O	CPD-346
OCCCO	CPD-347
CCCCCCCCCCCCCCCCO	CPD-348
OC(=O)CCCCCCS	CPD-349
COc1cc2CCNC(Cc3ccc(O)cc3)c2cc1O	R-COCLAURINE
CC(C)OP(=O)(O)OC(C)C	DIISOPROPYL-PHOSPHATE
CC1(O)CCC2C(CCC3=CC(=O)CCC23C)C1CCC(=O)O	TESTOLATE
[O-][N+](=O)c1cccc(C=O)c1	3-NITROBENZALDEHYDE
CC(C)CCCC(C)CCCC(C)CCCC(C)C(=O)O	PRISTANATE
OCC1OC(S)C(O)C(O)C1O	CPD-3742
NC1=Nc2ncc(nc2C(=O)N1)C(=C(S)C(O)COP(=O)(O)OP(=O)(O)OCC3OC(C(O)C3O)n4cnc5C(=O)NC(=Nc45)N)S	CPD-582
NC(CSCSCC(N)C(=O)O)C(=O)O	CPD-3740
NC(=N)S	CPD-3741
OC(=O)CCC(=O)O	SUC
O=S1(=O)CCCC1	CPD-3747
Nc1ccc(Cl)c(Cl)c1	34-DICHLOROANILINE
CC(=O)NC(CSC=O)C(=O)NC1C(O)C(O)C(CO)OC1OC2C(O)C(O)C(O)C(O)C2O	CPD1G-121
CN1C2CCC1CC(O)C2	PSEUDOTROPINE
COc1cc(C=O)ccc1O	VANILLIN
OCC1OC(OC2C(O)C(O)C(CO)OC2OC3C(O)C(O)C(CO)OC3OC4=C(Oc5cc(O)cc(O)c5C4=O)c6ccc(O)cc6)C(O)C(O)C1O	CPD-8068
CC(=O)NC1C(O)OC(CO)C(O)C1OC2OC(CO)C(O)C(O)C2O	CPD-8546
OC(=O)CC(=O)C=CC(=O)O	OXOHEX-2-ENEDIOATE
CCCCCCCCCCCCCCCC(=O)OCC(COP(=O)(O)OCC(O)CO)OC(=O)CCCCCCCCCCCCCCC	CPD-8260
CCCCCCCCCCCCCCCC(=O)OCC(COP(=O)(O)OCC(O)CO)OC(=O)CC=CCCCCCCCCCCCC	CPD-8261
CCCCCCCCCCCCCCCCCC(=O)OCC(COP(=O)(O)OCC(O)CO)OC(=O)CCCCCCCCCCCCCCC	CPD-8262
CCCCCCCCCCCCCCCCCC(=O)OCC(COP(=O)(O)OCC(O)CO)OC(=O)CC=CCCCCCCCCCCCC	CPD-8263
CCCCCCCCCCCCCCCC(=O)OC(COC(=O)CCCCCCCC=CCCCCCCCC)COP(=O)(O)O	CPD-8264
CCCCCCCCCCCCCCCC(=O)OCC(COP(=O)(O)O)OC(=O)CCCCCCCC=CCC=CCCCCC	CPD-8265
CCC=CCC=CCC=CCCCCCCCC(=O)OCC(COP(=O)(O)O)OC(=O)CCCCCC=CCC=CCC=CCC	CPD-8266
CC1=C(C=C)C(=O)NC1CC2=NC(=Cc3[nH]c(C=C4NC(=O)C(=C4C=C)C)c(C)c3CCC(=O)O)C(=C2C)CCC(=O)O	1516-DIHYDROBILIVERDIN
CCCCCCCCC=CCCCCCCCC(=O)OCC(COP(=O)(O)O)OC(=O)CCCCCCCC=CCCCCCCCC	CPD-8268
NC(CCCCNC(=O)N)C(=O)O	CPD-161
OC(=O)CC(C(OC(=O)C=Cc1ccc(O)c(O)c1)C(=O)O)C(=O)O	CPD-162
OC1C(O)C(O)C(OC(=O)Cc2c[nH]c3ccccc23)C(O)C1O	CPD-165
COc1cc(C=CC=O)cc(O)c1O	5-HYDROXY-CONIFERALDEHYDE
OCC1OC(OC2OC(COP(=O)(O)O)C(O)C(O)C2O)C(O)C(O)C1O	TREHALOSE-6P
CN(C)c1ccc(cc1)N=[N+]([O-])c2ccccc2	4-DIMETHYLAMINOPHENYLAZOXYBENZENE
NC(Cc1c[nH]c2ccccc12)C(=O)N	CPD-584
NC(CCC(=O)NC1CSSCC(NC(=O)CCC(N)C(=O)O)C(=O)NCC(=O)NCCCNCCCCNC(=O)CNC1=O)C(=O)O	TRYPANOTHIONE-DISULFIDE
OC1C(OP(=O)(O)O)C(OP(=O)(O)O)C(O)C(OP(=O)(O)O)C1OP(=O)(O)O	CPD-505
NC1=Nc2c(ncn2C3OC(COP(=O)(O)OP(=O)(O)OC4OC(CO)C(O)C(O)C4O)C(O)C3O)C(=O)N1	GDP-GALACTOSE
CCCCCCCCCC(CCCCCCCCCCCC(=O)O)OC1OC(COC(=O)C)C(O)C(O)C1OC2OC(COC(=O)C)C(O)C(O)C2O	DIGLUCODIACETYL-DOCOSANOATE
ClC=C	VINYL-CHLORIDE
CC1=C(C=O)C(C)(C)CC(C1)OC2OC(CO)C(O)C(O)C2O	CPD-8668
CNC1C(O)C(O)C(CO)OC1OC2C(OC3C(O)C(OP(=O)(O)O)C(NC(=N)N)C(O)C3NC(=N)N)OC(C)C2(O)CO	DIHYDROSTREPTOMYCIN-6-PHOSPHATE
OCC1OC(O)C(OC2OC(CO)C(O)C(O)C2OC3OC(CO)C(O)C(OC4OC(CO)C(O)C(O)C4O)C3O)C(O)C1O	MANNOSYL-ETCETERA-D-MANNOSE
CC(O)C(O)C1CNC2=C(N1)C(=O)NC(=N2)N	TETRA-H-BIOPTERIN
CC(=CC=CC=C(C)C=CC=C(C)C(=O)OC1OC(COC2OC(CO)C(O)C(O)C2O)C(O)C(O)C1O)C=CC=C(C)C(=O)O	CPD-8664
COc1cc2CCN3Cc4c(CC3c2cc1O)ccc(OC)c4O	S-SCOULERINE
CC(=CC=CC(=CC=CC=C(C)C=CC=C(C)C=O)C)C=O	CPD-8660
CC(=O)C(=O)C	DIACETYL
CC(=CC=CC=C(C)C=CC=C(C)C(=O)O)C=CC=C(C)C(=O)O	CPD-8662
COC1OC(C(OC2OC(CO)C(O)C(O)C2NC(=O)C)C(O)C1O)C(=O)O	HYALURONATE
OCCCC(=NOS(=O)(=O)O)SC1OC(O)C(O)C(O)C1CO	3-HYDROXYPROPYL-GLUCOSINOLATE
CCCC=CC(OO)C=CC=CCCCCCCCC(=O)O	CPD-59
Nc1ccccc1S(=O)(=O)O	2-AMINOBENZENESULFONATE
NC1=NC2=C(NC(CNc3ccc(cc3)C(=O)NC(CCC(=O)NC(CCC(=O)NC(CCC=O)C(=O)O)C(=O)O)C(=O)O)CN2)C(=O)N1	CPD-1301
CN1C(CNc2ccc(cc2)C(=O)NC(CCC(=O)NC(CCC(=O)NC(CCC=O)C(=O)O)C(=O)O)C(=O)O)CNC3=C1C(=O)NC(=N3)N	CPD-1302
OCCc1c[nH]c2ccccc12	CPD-341
ClCC(Cl)Cl	112-TRICHLOROETHANE
OCC(OC1OC(CO)C(O)C(O)C1O)C(=O)O	2-O-ALPHA-MANNOSYL-D-GLYCERATE
CC(CCC(=O)NCC(=O)O)C1CCC2C3C(O)CC4CC(O)CCC4(C)C3CC(O)C12C	GLYCOCHOLIC_ACID
CCC(=C(C)C)CCC(C)C1CCC2C3CC=C4CC(O)CCC4(C)C3CCC12C	CPD-4142
Oc1c2OC(=O)C=Cc2cc3ccoc13	XANTHOTOXOL
OCC1OC(OC(=O)C=Cc2ccccc2)C(O)C(O)C1O	TRANS-CINNAMOYL-BETA-D-GLUCOSE
OC1OC(COP(=O)(O)O)C(O)C(O)C1O	MANNOSE-6P
CC(CN)C(=O)O	CPD-466
CCCCCCCCCCCCCCCC(=O)C	CPD-7894
OC1C(O)C(O)C(OP(=O)(O)O)C(O)C1O	D-MYO-INOSITOL-4-PHOSPHATE
CCC(C=CC(C)C1CCC2C3CC=C4CC(O)CCC4(C)C3CCC12C)C(C)C	CPD-4162
COC1=CC(=O)C(=C(CC=C(C)CCC=C(C)CCC=C(C)CCC=C(C)CCC=C(C)CCC=C(C)CCC=C(C)CCC=C(C)C)C1=O)C	OCTAPRENYL-METHYL-METHOXY-BENZQ
CC1=CC=CC(O)C1(O)C(=O)O	12-DIHYDROXY-6-METHYLCYCLOHEXA-35-DIEN
NC(CCCCNC(CCC(=O)O)C(=O)O)C(=O)O	SACCHAROPINE
CC(C)CCCC(C)CCCC(C)CCCC(=CCC12OC1(C)C(=O)c3ccccc3C2=O)C	23-EPOXY-23-DIHYDRO-2-METHYL-14-NAPHTHOQ
OC(=O)CC(NC(=O)CC1C(=O)Nc2ccccc12)C(=O)O	2-OXINDOLE-3-ACETYL-ASP
OC(=O)C=CC(=CC(=O)O)O	3-HYDROXY-CISCIS-MUCONATE
Oc1ccc(O)cc1	HYDROQUINONE
CC(=CC=CC=C(C)C=CC=C(C)C=CC12OC1(C)CC(O)CC2(C)C)C=CC=C(C)C=CC34OC3(C)CC(O)CC4(C)C	CPD1F-133
CCCC(O)CC(=O)OCC	ETHYL-S-3-HYDROXYHEXANOATE
OC(=O)CC1C(=O)Nc2c(O)cccc12	7-HYDROXY-2-OXINDOLE-3-ACETIC-ACID
NC1=C(Cl)C(=O)N(N=C1)c2cccc(O)c2O	5-AMINO-4-CHLORO-2-23-DIHYDROXYPHENYL
COc1cc2CCNC(Cc3ccc(O)c(O)c3)c2cc1O	6-O-METHYLNORLAUDANOSOLINE
OC(COP(=O)(O)O)C(O)C(O)CC(=O)C(=O)O	3-DEOXY-D-ARABINO-HEPTULOSONATE-7-P
OC1CC(OC1COP(=O)(O)OP(=O)(O)OP(=O)(O)O)N2C=CC(=O)NC2=O	DUTP
NC1=Nc2c(ncn2C3OC(COP(=O)(O)OP(=O)(O)OC4OC(CO)C(O)C(O)C4O)C(O)C3O)C(=O)N1	GDP-D-GLUCOSE
Oc1ccc(C(=O)C=Cc2ccc(O)c(O)c2)c(O)c1	BUTEIN
COC(=O)C1=COC(OC2OC(CO)C(O)C(O)C2O)C(C=C)C1CC3NCCc4cc(O)c(O)cc34	DEACETYLIPECOSIDE
COC(=O)c1cc(O)cc(OC)c1C(=O)c2c(O)cc(C)cc2O	SULOCHRIN
CCCCCCCCC=CCCCCCCCC(=O)OCC(COC1OC(CO)C(O)C(O)C1O)OC(=O)CCCCCCCC=CCC=CCC=CCC	CPD-8319
OCC1OC(OC2C(O)C(O)C(CO)OC2Oc3cc4c(O)cc(O)cc4[o+]c3c5ccc(O)cc5)C(O)C(O)C1O	CPD-7843
OCC1OC(OC2C(O)C(O)C(CO)OC2Oc3cc4c(O)cc(O)cc4[o+]c3c5ccc(O)c(O)c5)C(O)C(O)C1O	CPD-7842
CCCCCCCCCCCCCCCCCCCCCCO	CPD-7845
OCC1OC(OC2C(O)C(O)C(CO)OC2Oc3cc4c(O)cc(O)cc4[o+]c3c5cc(O)c(O)c(O)c5)C(O)C(O)C1O	CPD-7844
CC(=CC=CC=C(C)C=CC=C(C)C=CC1=C(C)C(=O)C(O)CC1(C)C)C=CC=C(C)C=CC2=C(C)C(=O)C(O)CC2(C)C	CPD-7847
C[N+]12CCc3cc4OCOc4cc3C1Cc5ccc6OCOc6c5C2	CPD-7846
CC(=CC=CC=C(C)C=CC=C(C)C=CC1=C(C)C(=O)C(O)CC1(C)C)C=CC=C(C)C=CC2=C(C)C(=O)CCC2(C)C	CPD-7849
COc1cc2c3c(OC)cc4OCOc4c3c[n+](C)c2c5cc6OCOc6cc15	CPD-7848
CCCCCCCCCCCCCCCCCC(=O)OCC(COC1OC(CO)C(O)C(O)C1O)OC(=O)CCCCCC=CCCCCCCCC	CPD-8312
COc1cc(O)c2C(=O)C(=COc2c1)c3ccc(O)cc3	CPD-3521
CCCCCCCCCCCCCCCCCC(=O)OCC(COC1OC(CO)C(O)C(O)C1O)OC(=O)CCCCCCCC=CCCCCCCCC	CPD-8314
CCCCCCCCCCCCCCCCCC(=O)OCC(COC1OC(CO)C(O)C(O)C1O)OC(=O)CCCCCCCC=CCC=CCCCCC	CPD-8315
CCCCCCCCC=CCCCCCCCC(=O)OCC(COC1OC(CO)C(O)C(O)C1O)OC(=O)CCCCCCCC=CCCCCCCCC	CPD-8316
OCC1OC(OC(=O)c2cc(O)c(O)c(O)c2)C(O)C(O)C1O	1-O-GALLOYL-BETA-D-GLUCOSE
CC(C)CC(=O)O	ISOVALERATE
CCCCCCCCC=CCCCCCCCC(=O)OC(COC(=O)CCCCCCCC=CCC=CCC=CCC)COP(=O)(O)OCC[N+](C)(C)C	CPD-8089
OCc1ccccc1	BENZYL-ALCOHOL
CC(CCC(=O)O)C1CCC2C3C(CC(O)C12C)C4(C)CCC(O)CC4CC3=O	CHOLANATE2
OCC(=O)C(O)C(=O)O	3-KETOTHREONATE
OC1C(O)C(OP(=O)(O)OP(=O)(O)OCC2OC(C(O)C2O)N3C=CC(=O)NC3=O)OC(C1O)C(=O)O	UDP-GLUCURONATE
OP(=O)(O)OCC(=O)CCl	CHLOROACETOL-PHOSPHATE
CCCO	PROPANOL
CCCCCc1cc(O)cc(O)c1C(=O)O	CPD-7165
CCCCCCCCCCCCCCCC(=O)OC(COC(=O)CCCCCCCC=CCC=CCCCCC)COP(=O)(O)OCC(O)CO	CPD-8086
CCCCCCCCCCCCCCCC(=O)OC(COC(=O)CCCCCCCC=CCC=CCC=CCC)COP(=O)(O)OCC(O)CO	CPD-8087
OCC1OC(OP(=O)(O)OP(=O)(O)OCC2OC(C(O)C2O)N3C=CC(=O)NC3=O)C(O)C(O)C1O	UDP-GALACTOSE
CC(C)CCCC(C)CCCC(C)CCCC(C)C(=O)C(=O)O	2-OXYPHYTANATE
NC1=Nc2c(ncn2C3OC(COP(=O)(O)OP(=O)(O)OP(=O)(O)OP(=O)(O)OP(=O)(O)O)C(O)C3O)C(=O)N1	GUANOSINE_PENTAPHOSPHATE
OC(Cc1ccccc1)C(=O)O	CPD-7999
OCC1CC(Nc2ccc(cc2)[N+](=O)[O-])C(O)C(=O)C1O	4-NITROPHENYL-3-KETOVALIDAMINE
CN1C2CCC1CC(C2)OC(=O)C(O)Cc3ccccc3	CPD-7996
CN1CCCC1CC(=O)C	CPD-7995
C[N+]1=CCCC1	CPD-7994
CNCCCC=O	CPD-7993
NCCCCCCN	CPD-7992
COC1C(O)C(O)C(O)C(O)C1O	4-METHYL-MYO-INOSITOL
OCC(=O)O	GLYCOLLATE
CC(C)C1CCC2(C)C3CCC(=C)C2C13	CPD-8740
OC(=O)C=C1OC(=O)C(=C1)Cl	TRANS-2-CHLORO-4-CARBOXYMETHYLENEBUT-2-E
CC(=O)OCCC#Cc1ccc(s1)c2cccs2	5-4-ACETOXYBUT-1-YNYL-2-2-BITHIOPHENE
OS(=O)(=O)SSS(=O)(=O)O	CPD-14
NC1=NC(=C(N)C(=O)N1)NC2OC(COP(=O)(O)O)C(O)C2O	DIAMINO-OH-PHOSPHORIBOSYLAMINO-PYR
CC1OC(OP(=O)(O)OP(=O)(O)OCC2OC(C(O)C2O)N3C=CC(=NC3=O)N)C(O)CC1O	CDP-ABEQUOSE
NC(CCC(=O)NC(CSC=O)C(=O)NCC(=O)O)C(=O)O	CPD-548
OC1CC(=CC(=O)C1)O	CPD-17
NC(=O)NCNC(=O)N	METHYLENEDIUREA
C[N+](=NCOC1OC(CO)C(O)C(O)C1O)[O-]	CYCASIN
CCCCS(=O)(=O)O	CPD-3744
CC(CCC=C(C)C)C1CCC2C3=C(CCC12C)C4(C)CCC(O)C(CO)C4CC3	CPD-4579
CCCCCC=CCC=CCCCCCCCC(=O)OCC(COP(=O)(O)OCCNC)OC(=O)CCCCCCCC=CCC=CCC=CCC	CPD-8296
C[S+](C)CCC(=O)O	SS-DIMETHYL-BETA-PROPIOTHETIN
CC(CCC=C(C)C)C1CC(O)C2(C=O)C3=C(CCC12C)C4(C)CCC(O)C(C)(C)C4CC3	CPD-4574
CC(CCC=C(C)C)C1CCC2C3=C(CCC12C)C4(C)CCC(O)C(C)(CO)C4CC3	CPD-4575
CC(CCCC(C)(C)O)C1CCC2C(=CC=C3CC(O)CC(O)C3=C)CCCC12C	CALCITRIOL
CC(CCC=C(C)C)C1CCC2C3=C(CCC12C)C4(C)CCC(O)C(C)(C4CC3)C(=O)O	CPD-4577
COc1ccc(C2COc3cc(OC4OC(CO)C(O)C(O)C4O)cc(O)c3C2=O)c(OC)c1	CPD-4570
OC(=O)C1CCC(=O)N1	5-OXOPROLINE
CC(=O)CSCCS(=O)(=O)O	2-OXOPROPYL-COM
CC(CCC=C(C)C)C1CCC2(C=O)C3=C(CCC12C)C4(C)CCC(O)C(C)(C)C4CC3	CPD-4573
CC(=CC=CC(=CC=CC=C(C)C=CC=O)C)C=O	CPD-7207
CC(=CC=CC(=CC=CC=C(C)C=CC=C(C)C=CC1=C(C)CCCC1(C)C)C)C=O	CPD-7206
NCCCCC(N)C(=O)O	CPD-219
CC(=O)C=CC1=C(C)CCCC1(C)C	CPD-7204
CC(=O)C=CC12OC1(C)CC(O)CC2(C)C	CPD-7203
CC(=CC=CC=C(C)C=CC=O)C=CC=O	CPD-7202
CC(=O)C=C=C1C(C)(C)CC(O)CC1(C)O	CPD-7201
CC(=O)C=CC1=C(C)CC(O)CC1(C)C	CPD-7200
CCCCCCCCCCCCCCCCCCCCCCCCC=CCC(=O)C	CPD-8493
OC1C(O)C(OC1COP(=O)(O)OP(=O)(O)OC2OCC(=O)C(O)C2O)N3C=CC(=O)NC3=O	5-BETA-L-THREO-PENTAPYRANOSYL-4-ULOSE-
OCC(=O)C(O)C(O)COP(=O)(O)O	L-RIBULOSE-5-P
CCC=CCC=CCCCC=CC=CC=CCCCC(=O)O	5Z7E9E14Z17Z-EICOSAPENTAENOATE
OC(=O)CCCCCC1NC(=O)CS1	CPD-5683
OC(CC(=O)O)C=O	CPD-5682
OC(=O)c1cnccn1	PYRAZINE-2-CARBOXYLATE
CNCC(O)c1ccc(O)c(O)c1	L-EPINEPHRINE
NC(CCC(O)C(N)C(=O)O)C(=O)O	CPD-7690
CC1OC(CC(=O)O)CC2=C1C(=O)c3c(O)cccc3C2	CPD1A0-6112
NC(CCCNC(=N)NP(=O)(O)O)C(=O)O	L-ARGININE-P
c1ccc2[nH]cnc2c1	BENZIMIDAZOLE
CC1(C)Oc2ccc3C4COc5cc(O)ccc5C4Oc3c2C=C1	CPD-4884
CC(=CCc1c(O)ccc2C3COc4cc(O)ccc4C3Oc12)C	CPD-4885
CC(=C)C1CCC(=CC1)C	CPD-4886
CC1=CCC(CC1)C(C)(C)O	CPD-4887
Oc1ccccc1c2ccccc2S(=O)O	CPD-945
NC1=CC2=Nc3ccccc3OC2=CC1=O	ISOPHENOXAZINE
CCNc1nc(O)nc(NC(C)C)n1	HYDROXYATRAZINE
CC(=CCCC(=C)C=C)C	CPD-4888
CC(=CCC=C(C)C=C)C	CPD-4889
OCC(O)C(O)CC(=O)C(=O)O	2-DEHYDRO-3-DEOXY-D-GLUCONATE
O=S1(=O)c2ccccc2c3ccccc13	CPD-944
OC(=O)CC(=O)CC(=O)CC(=O)C=Cc1ccc(O)cc1	CPD-6954
OC1=CC(=O)OC(=C1)CC(=O)C=Cc2ccc(O)cc2	CPD-6955
COc1ccc(CC=C)cc1	CPD-6484
CC(=O)C(O)CO	CPD-6485
CC1C2C3CCC4C5(C)CCC(O)C(C)(C)C5CCC4(C)C3(C)CCC2(C)CC=C1C	CPD-6950
CC(C)(O)C1CCC2(C)CCC3(C)C(CCC4C5(C)CCC(O)C(C)(C)C5CCC34C)C12	CPD-6951
[Cl-][N+]	NH4CL
COc1cc(CC=C)ccc1O	CPD-6481
NC(=O)CC(=O)C(=O)O	2-OXOSUCCINAMATE
COc1ccc2CC3N(CCc4cc5OCOc5cc34)Cc2c1OC	S-TETRAHYDROBERBERINE
NC(=NCCCC(NC(=O)c1ccccc1)C(=O)O)N	BENZOYL-L-ARGININE
CNC1C(OC2C(OC3C(O)C(O)C(NC(=N)N)C(O)C3NC(=N)N)OC(C)C2(O)C=O)OC(CO)C(O)C1OP(=O)(O)O	CPD-512
OC(=O)C=C[N+](=O)[O-]	3-NITROACRYLATE
ON=CCc1ccc(O)cc1	CPD-4401
Oc1ccc2C3Oc4cc(O)ccc4C3COc2c1	CPD-4402
CC(=CCc1c(O)ccc2C3Oc4cc(O)ccc4C3(O)COc12)C	CPD-4403
CC(=CCc1cc2C3Oc4cc(O)ccc4C3(O)COc2cc1O)C	CPD-4404
CC1(C)Oc2ccc3C4Oc5cc(O)ccc5C4(O)COc3c2C=C1	CPD-4405
COc1ccc(C2COc3cc(O)ccc3C2=O)c(O)c1	VESTITONE
CC(=C)C1Cc2cc3C4Oc5cc(O)ccc5C4(O)COc3cc2O1	CPD-4407
ON=CCc1c[nH]c2ccccc12	INDOLE-3-ACETALDOXIME
NCc1ccccc1	BENZYLAMINE
c1ccc(nc1)c2ccccn2	CPD-8819
CCCCS(=N)(=O)CCC(N)C(=O)O	BUTHIONINE-SULFOXIMINE
ON=CCc1ccccc1	PHENYLACETALDOXIME
CCCCCCCCCCCCOS(=O)(=O)O	CPD-8876
O=C1NC(=O)C=C1	MALEIMIDE
OS(=O)(=O)c1ccc(cc1)c2ccnc3c2ccc4c(ccnc34)c5cccc(c5)S(=O)(=O)O	CPD-8818
CC1OC(O)C(O)C(O)C1O	L-FUCOSE
OCC1OC(=O)C(O)C1O	L-XYLONO-14-LACTONE
ClC=CCl	DICHLOROETHENE
CCCCCC=CCC=CCC=CC=CC(CCCC(=O)O)OO	6E8Z11Z14Z-5S-5-HYDROPEROXYCOSA-6
CC1(C)C2CCC(=C)C1C2	CPD-8755
NC(CCOP(=O)(O)O)C(=O)O	O-PHOSPHO-L-HOMOSERINE
OC1C(O)C(OP(=O)(O)O)C(OP(=O)(O)O)C(OP(=O)(O)O)C1OP(=O)(O)O	CPD-6743
CC1(CCCC2(C3CCC4(O)CC3(CC4=C)C(C12)C(=O)O)C(=O)O)C(=O)O	CPD1F-86
CC(C)C(N)C(=O)O	VAL
CC1(CCCC2(C3CCC4CC3(CC4=C)C(C12)C(=O)O)C(=O)O)C(=O)O	CPD1F-84
OC(C(CCC(=O)O)C(=O)O)C(=O)O	CPD-151
CC(=O)C(N)C(=O)O	AMINO-OXOBUT
CNCC(O)c1ccccc1	N-METHYLPHENYLETHANOLAMINE
OC(=O)CCCCC=O	6-OXO-HEXANOATE
OC(=O)CC(C(=O)O)C(=O)C(=O)O	OXALO-SUCCINATE
OCC(O)(COP(=O)(O)O)CC(=O)C(=O)O	CPD-7635
Cc1ncc(COP(=O)(O)O)c(N)n1	AMINO-HYDROXYMETHYL-METHYL-PYR-P
CC1CCC2CC3=C(C)CCC13C2(C)C	CPD-8812
CN(C)c1ccc(cc1)N=Nc2ccccc2	4-DIMETHYLAMINOPHENYLAZOBENZENE
CC1CCC2C1CC3CCC2(C)C=C3C	CPD-8811
NC(Cc1cc(I)c(Oc2cc(I)c(O)c(I)c2)c(I)c1)C(=O)O	CPD-7057
OC(=O)c1ccnc(c1)C(=O)O	CPD-7050
CN1CCN(CCCN2c3ccccc3Sc4ccc(cc24)C(F)(F)F)CC1	CPD-7051
CC(C)(CO)C(O)C(=O)NCCC(=O)NCCS	CPD-511
OCC(O)C(O)C(O)C(=O)CO	SORBOSE
CC12CCC3C(CCC4CC(O)CCC34C)C1CC(O)C2	16-BETA-HYDROXYSTEROID
CC1OC(OCC2OC(Oc3cc(O)c4C(=O)CC(Oc4c3)c5ccc(O)cc5)C(O)C(O)C2O)C(O)C(O)C1O	CPD-7059
CCCCCCCCCCCCCCCCCCCCCCOC(=O)CCCCCCCCCCCCCCCCCCC	CPD-7824
OS(=O)(=O)NC1CCCCC1	CPD-1124
OC1C(OP(=O)(O)O)C(OP(=O)(O)O)C(OP(=O)(O)OP(=O)(O)O)C(OP(=O)(O)O)C1OP(=O)(O)O	CPD-3843
CC12CCC3C(CCC4CC(=O)CCC34C)C1CCC2O	17-BETA-HYDROXY-5ALPHA-ANDROSTAN-3-O
OS(=O)(=O)O	H2SO4
NC1=NC(=O)N(C=C1)C2OC3COP(=O)(O)OC3C2O	CPD-683
OC1CCNC1C(=O)O	3-HYDROXY-L-PROLINE
OC1C(O)C(OC1COP(=O)(O)O)n2cnc3c(NC(CC(=O)O)C(=O)O)ncnc23	ADENYLOSUCC
OC(COP(O)(O)O)C(O)C(O)CC=O	2-DEOXYGLUCOSE-6-PHOSPHATE
NC(CCC(=O)NC(CSC(=O)CCC(=O)O)C(=O)NCC(=O)O)C(=O)O	CPD-549
OC(=O)C(=O)Cc1c[nH]cn1	IMIDAZOLE-PYRUVATE
NC(Cc1ccc(O)c(O)c1)C(=O)O	L-DIHYDROXY-PHENYLALANINE
CCCCCCCCC=CCCCCCCCC(=O)OCC(COP(=O)(O)OCC(N)C(=O)O)OC(=O)CCCCCCCC=CCC=CCCCCC	CPD-8338
CCC=CCCO	CIS-3-HEXENOL
OC(=O)C1=CC(=O)NC(=O)N1	OROTATE
CCSCCC(N)C(=O)O	ETHIONINE
OCC(=O)COP(=O)(O)O	DIHYDROXY-ACETONE-PHOSPHATE
NC1=Nc2c(ncn2C3CC(O)C(COP(=O)(O)OP(=O)(O)OP(=O)(O)O)O3)C(=O)N1	DGTP
CCCCCC(=O)C=CC1C(O)CC(=O)C1CCCCCCC(=O)O	HYDROXY-915-DIOXOPROSTA-13-ENOATE
Cc1ccc2[nH]cc(CC(N)C(=O)O)c2c1	5-METHYL-DL-TRYPTOPHAN
NC(=O)OP(=O)(O)O	CARBAMOYL-P
COc1cc(C=CC(=O)O)cc(OC)c1OC(=O)C(O)CC(=O)O	SINAPOYL-S-MALATE
CCCCCC(O)C=CC1C=CC(=O)C1CCCCCCC(=O)O	CPD-1911
NCCC(=O)N	CPD-8981
CCCCCC(O)C=CC=CCC=CCC=CCCCC(=O)O	CPD-1913
OP(=O)(O)OP(=O)(O)O	PYROPHOSPHATE-GROUP
CC(=O)NC(CCCC(=O)O)C(=O)O	N2-ACETYL-ALPHA-AMIN
CC=C	PROPENE
CC(O)C(=O)O	D-LACTATE
NC(=O)CCCNC(=N)N	4-GUANIDO-BUTYRAMIDE
NC1=NC(=O)N(C=C1)C2OC(COP(=O)(O)O)C(O)C2O	CMP
CCCCCC=CCC=CC=CC=CC1OC1CCCC(=O)O	CPD-8892
OC(C(O)C(=O)O)C(=O)O	D-TARTRATE
OC1C(COC(=O)CC(=O)O)OC(Oc2cc(O)c3C(=O)C=C(Oc3c2)c4ccc(O)cc4)C(O)C1O	APIGENIN-7-O-6-MALONYL-BETA-D-GLUCOSI
Clc1c(Cl)c(C#N)c(Cl)c(C#N)c1Cl	CPD0-1031
CC(C)C1=CC=C(C)CCC=C(C)CC1	CPD-8745
CCCCCC(=O)CCC1C(O)CC(=O)C1CC=CCCCC(=O)O	ALPHA-HYDROXY-915-DIOXOPROSTANOATE
NCCCC(N)CC(=O)O	CPD0-1032
NC(CCC(=O)NC(CSC(=O)C(O)c1ccccc1)C(=O)NCC(=O)O)C(=O)O	CPD-8872
CC12C(O)CCC3(OC1=O)C4CCC5CC4(CC5=C)C(C23)C(=O)O	CPD1F-137
COc1ccc2C3COc4cc(O)ccc4C3Oc2c1	CPD-3402
OC1CC(=O)c2c(O)cc(O)cc2C1	CPD-56
[O-][N+](=O)c1ccccc1	BENZENE-NO2
OC(=O)CC(NC=N)C(=O)O	CPD-1126
O=S1CCCC1	TETRAHYDROTHIOPHENE-1-OXIDE
COc1cc(C=CC(=O)O)cc(OC)c1OC(=O)C(O)C(O)C(O)C(O)C(=O)O	O-SINAPOYLGLUCARATE
OCC1OC(OC2=C(Oc3cc(O)cc(O)c3C2=O)c4ccc(O)cc4)C(O)C(O)C1O	CPD1F-453
CCCCCCCCCCCCCCCCCCCCCCCCCCC(=O)O	CPD-7829
OC(=O)C(=O)Cc1cc(c(O)c(c1)[N+](=O)O)[N+](=O)O	DINITRO-4-HYDROXYPHENYLPYRUVATE
OC1C(O)C(O)C(OP(=O)(O)O)C(OP(=O)(O)O)C1O	CPD-6747
OCC1OC(C(O)C1O)n2cnc3CC(=O)NC=Nc23	8-OXOCOFORMYCIN
CC(C)CCCC(C)C1CCC2C3=CCC4C(C)C(O)CCC4(C)C3CCC12C	4-ALPHA-METHYL-5-ALPHA
CC(=O)NC=C(C(CO)C(=O)O)C(=O)O	2-ACETAMIDDOMETHYLENE-ETCETERA-SUCCINATE
CC(C)CCCC(C)CCCC(C)CCCC(=CCc1cc(O)cc(C)c1O)C	MPBQ
Cn1cnc2NC(=O)NC(=O)c12	7-METHYLXANTHINE
CNC(=O)CCC(=O)C(=O)O	CPD-579
NC(=O)NC(=O)O	CPD-578
OC(=O)C1CCCCC1	CPD-575
NC(=O)CCCCC1SCC2NC(=O)NC12	CPD-574
C[N+](C)(C)CC(O)CC(=O)N	CPD-573
CC(=NO)C	ACETONE-OXIME
Nc1ncnc2c1ncn2CC(O)CO	S-9-23-DIHYDROXYPROPYL-ADENI
CC12CCC(CC1)C(C)(C)O2	CPD-4261
OCC1OC(=O)C(O)C1O	D-XYLONO-14-LACTONE
OC(=O)c1ccccc1NC=O	N-FORMYLANTHRANILATE
OC(=O)c1cc2cc(O)c(O)cc2[nH]1	56-DIHYDROXYINDOLE-2-CARBOXYLATE
CC(=O)NC1C(O)C(O)C(OC1OP(=O)(O)OP(=O)(O)OCC2OC(C(O)C2O)N3C=CC(=O)NC3=O)C(=O)O	UDP-N-ACETYL-2-AMINO-D-GLUCURONATE
NCCCNCCCC=O	CPD-6121
CC(N)C(=O)NC(C)C(=O)O	D-ALA-D-ALA
NCCC[N+]1=CCCC1	CPD-6123
C1CNC2CCCN2C1	CPD-6122
C1CC=NC1	CPD-6124
CC(C)C12CC(O)C(=C)C1C2	-CIS-SABINOL
NC1CONC1=O	CPD-2482
NC1CONC1=O	CPD-2483
CC(N)(Cc1ccc(O)cc1)C(=O)O	ALPHA-METHYL-TYROSINE
CCC=CCC=CCC=CCCCCCCCC(=O)OCC(COP(=O)(O)OCC(N)C(=O)O)OC(=O)CCCCCCCC=CCC=CCC=CCC	CPD-8342
OCC(O)C(=O)C(O)C(O)COP(=O)(O)O	CPD-26
OP(=O)O	CPD-27
CN1C(=O)C=CC1=O	CPD-28
COc1cc2OC3OC=CC3c2c4OC(=O)C5=C(CCC5=O)c14	CPD-4592
OP(=O)O	X-PHOSPHATE-GROUP
NC1=NC(=O)N(C=C1)C2CC(O)C(COP(=O)(O)OP(=O)(O)O)O2	DCDP
Oc1cccc2Oc3cc4OC5OC=CC5c4c(O)c3C(=O)c12	CPD-4590
OC1C(O)C(NC(=N)CNC=O)OC1COP(=O)(O)O	5-PHOSPHORIBOSYL-N-FORMYLGLYCINEAMIDINE
ClCCCl	12-DICHLOROETHANE
CC12CCC(=O)CC1CCC3C2CCC4(C)C3CCC4=O	5-BETA-ANDROSTANE-317-DIONE
OCC(O)C(O)C(O)C(O)CO	MANNITOL
OC(=O)C1CC=CC(=N1)C(=O)O	2,3-dihydrodipicolinate
CC(C)C(C)C(O)C(O)C(C)C1CCC2C3CC(=O)C4CC(O)CCC4(C)C3CCC12C	CPD-719
CC(C)C(C)C(O)C(O)C(C)C1CCC2C3CC(=O)C4CC(=O)CCC4(C)C3CCC12C	CPD-718
OC(=O)C(=O)CBr	3-BROMOPYRUVATE
CC12CCCC3(OC1=O)C4CCC5(O)CC4(CC5=C)C(C23)C(=O)O	CPD1F-140
OC(=O)CCCCCC(=O)O	CPD-205
CC(C)C(C)CCC(C)C1CCC2C3CC(=O)C4CC(O)CCC4(C)C3CCC12C	CPD-713
CC(CC(=O)O)C(=O)O	CPD-2461
CC(C)C(C)CCC(C)C1CCC2C3CC(O)C4CC(O)CCC4(C)C3CCC12C	CPD-711
C[n+]1cccc(c1)C(=O)O	METHYLNICOTINATE
CC(C)C(C)C(O)C(O)C(C)C1CCC2C3CCC4CC(=O)CCC4(C)C3CCC12C	CPD-717
CC(C)C(C)C(O)C(O)C(C)C1CCC2C3CC(=O)C4CC(O)CCC4(C)C3CCC12C	CPD-716
CC(C)C(C)C(O)C(O)C(C)C1CCC2C3CCC4CC(O)CCC4(C)C3CCC12C	CPD-715
CC(C)C(C)CC(O)C(C)C1CCC2C3CC(=O)C4CC(O)CCC4(C)C3CCC12C	CPD-714
NCC(=O)O	GLY
CC1OC(OP(=O)(O)O)C(O)C(O)C1O	CPD-488
CC(=CCCC(=CCCC(=CCCC(=CCCC(=CCCC(=CCCC(=CCCC(=CCCC(=CCC1=CC(O)C(=C(C)C1O)C)C)C)C)C)C)C)C)C)C	PLASTOQUINOL-1
CC(=O)OC(C)(C)CCC(=O)C(C)(O)C1C(O)CC2(C)C3CC=C4C(CC(O)C(=O)C4(C)C)C3(C)C(=O)CC12C	CPD-5205
CC(=O)OC(C)(C)CCC(=O)C(C)(O)C1C(O)CC2(C)C3CC=C4C(CC(O)C(=O)C4(C)C)C3(CO)C(=O)CC12C	CPD-5204
CCCCCCCCCCCCCC=CC(O)C(N)COP(=O)(O)OCC[N+](C)(C)C	CPD-481
CC(=CCCC(C)(O)C=C)CO	E-37-DIMETHYLOCTA-16-DIEN-38-DIOL
CC(=O)OC(C)(C)C=CC(=O)C(C)(O)C1C(O)CC2(C)C3CC=C4C(CC(O)C(=O)C4(C)C)C3(CO)C(=O)CC12C	CPD-5201
Nc1ncnc2c1ncn2C3OC(COP(=O)(O)Nc4ccccc4C(=O)O)C(O)C3O	CPD-486
CC(=O)OC(C)(C)C=CC(=O)C(C)(O)C1C(O)CC2(C)C3CC=C4C(C=C(O)C(=O)C4(C)C)C3(C)C(=O)CC12C	CPD-5203
CC(=O)OC(C)(C)C=CC(=O)C(C)(O)C1C(O)CC2(C)C3CC=C4C(CC(O)C(=O)C4(C)C)C3(C)C(=O)CC12C	CPD-5202
OCC1OC(OC2C(O)C(O)C(O)C(OC(=O)Cc3c[nH]c4ccccc34)C2O)C(O)C(O)C1O	5-O-INDOL-3-YLACETYL-MYO-ETCETERA
CC12C(O)C(O)CC3(OC1=O)C4CCC5(O)CC4(CC5=C)C(C23)C(=O)O	CPD-204
CC(CCC(O)C(CO)CO)C1CCC2C3C(O)CC4CC(O)CCC4(C)C3CC(O)C12C	5-BETA-SCYMNOL
CC(=O)c1ccc(O)cc1	CPD-7232
OC1OC(COS(=O)(=O)O)C(O)C(O)C1NS(=O)(=O)O	CPD-1122
COc1ccc2cc3c4cc(OC)c(OC)cc4CC[n+]3cc2c1OC	PALMATINE
OC(=O)CC(=CC=C(O)C(=O)O)C(=O)O	CPD-784
OCC1OC(OC(C#N)c2ccc(O)cc2)C(O)C(O)C1O	CPD-1042
ON=CCc1ccc(O)cc1	CPD-1041
CCC12CC(=C3Nc4cc(O)ccc4C35CCN(CC=C1)C25)C(=O)OC	16-HYDROXYTABERSONINE
COc1ccc2cc3c4cc5OCOc5cc4CC[n+]3cc2c1OC	BERBERINE
OCC1OC(OC2C(O)C(O)C(=O)OC2CO)C(O)C(O)C1O	CPD-379
CCCI	CPD-2061
NC(=O)NC(=O)N	CPD-809
CCNc1nc(N)nc(O)n1	CPD-808
CCNc1nc(O)nc(O)n1	CPD-807
CCNc1nc(N)nc(O)n1	CPD-806
CCNc1nc(N)nc(Cl)n1	CPD-805
OC(CCC(=O)O)CC(=O)C(=O)O	CPD-804
CCCCCCCC=O	CPD-371
CCCCCCCCCC(O)CCCCCCCCCCCC(=O)O	CPD-802
CC(C)Nc1nc(N)nc(Cl)n1	CPD-801
OCC(O)C(O)C(O)COP(=O)(O)O	CPD-372
CCCCCCCCC=CCCCCCC(=O)OC(COC1OC(CO)C(O)C(O)C1O)COC(=O)CCCCCCCC=CCC=CCCCCC	CPD-8075
CCCCCCCCCCCCCCCC(=O)OC(COC1OC(CO)C(O)C(O)C1O)COC(=O)CCCCCCCC=CCC=CCC=CCC	CPD-8074
CCCCCCCCC=CCCCCCCCC(=O)OCC(COC1OC(CO)C(O)C(O)C1O)OC(=O)CCCCCC=CCC=CCCCCC	CPD-8077
CCCCCCCCC=CCCCCCC(=O)OC(COC1OC(CO)C(O)C(O)C1O)COC(=O)CCCCCCCC=CCC=CCC=CCC	CPD-8076
COC1C(O)C(O)C(O)C(O)C1OC2OC(CO)C(O)C(O)C2O	CPD-8071
OC(=O)CCC(O)(CC(=O)O)C(=O)O	CPD-150
CCCCCCCCCCCCCCCC(=O)OC(COC1OC(CO)C(O)C(O)C1O)COC(=O)CCCCCCCC=CCC=CCCCCC	CPD-8073
OC1C(O)C(OC1COP(=O)(O)OP(=O)(O)OP(=O)(O)O)n2cnc3C(=O)NC(=O)Nc23	XTP
CCCCCCCCC=CCCCCCCCC(=O)OCC(COC1OC(CO)C(O)C(O)C1O)OC(=O)CCCCCC=CCC=CCC=CCC	CPD-8079
CCCCCC=CCC=CCCCCCC(=O)OC(COC1OC(CO)C(O)C(O)C1O)COC(=O)CCCCCCCC=CCC=CCC=CCC	CPD-8078
OC(C(C(=O)O)C(=O)C(=O)O)C(=O)O	CPD-628
CCCCCC=CCC=CCCCCCCCC(=O)OCC(COP(=O)(O)O)OC(=O)CCCCCCCC=CCC=CCC=CCC	CPD-8273
CON=CC(C)C	2-METHYLPROPANAL-O-METHYLOXIME
CC(C)C1CCC(C)CC1O	--MENTHOL
CCCCCCCCC=CCCCCCCCC(=O)OCC(COP(=O)(O)O)OC(=O)CCCCCCCC=CCC=CCCCCC	CPD-8270
CCCCCCC=CCCCCCCCC(=O)OCC(COP(=O)(O)OCC[N+](C)(C)C)OC(=O)CCCCCCCC=CCC=CCC=CCC	CPD-8277
CNC(Cc1c[nH]c2ccccc12)C(=O)O	CPD-392
Oc1ccc(cc1O)[N+](=O)[O-]	CPD-158
NCC(O)c1ccccc1	PHENYLETHANOLAMINE
OC1C(O)C(OP(=O)(O)O)C(OP(=O)(O)O)C(O)C1OP(=O)(O)O	INOSITOL-1-3-4-TRIPHOSPHATE
CCCCCCCCCCCCCCCCCC(=O)OCC(COP(=O)(O)OCC[N+](C)(C)C)OC(=O)CCCCCCCC=CCC=CCCCCC	CPD-8279
CCCCCCCCCCCCCCCCCC(=O)OCC(COP(=O)(O)OCC[N+](C)(C)C)OC(=O)CCCCCCCC=CCCCCCCCC	CPD-8278
CC1=CN(C2CC(O)C(COP(=O)(O)O)O2)C(=O)N=C1N	CPD-399
OP(=O)(O)O	PHOSPHATE-GROUP
OC(=O)CN(CCOCCOCCN(CC(=O)O)CC(=O)O)CC(=O)O	EGTA
CC(=CC=CC=C(C)C=CC=C(C)C=C=C1C(C)(C)CC(O)CC1(C)O)CO	CPD1F-4
OC1C(O)C(COC(=O)c2cc(O)c(O)c(O)c2)OC(OC(=O)c3cc(O)c(O)c(O)c3)C1O	1-O6-O-DIGALLOYL-BETA-D-GLUCOSE
O=C1NC=CC(=O)N1	URACIL
NCCCP(=O)(O)O	CPD0-1077
C1=Cc2cc3ccc(cc4ccc(cc5C=Cc(cc1n2)[nH]5)n4)[nH]3	PORPHYRIN-RING
ON=CCc1ccc(O)cc1	CPD-2205
CC(C)CCCC(C)C1CCC2C3=CCC4C(C)C(=O)CCC4(C)C3CCC12C	4-ALPHA-METHYL-5-ALPHA-CHOLEST-7-EN-3-ON
O=C1Oc2ccccc2C=C1	COUMARIN
NC1=Nc2c(ncn2C3OC(COP(=O)(O)OP(=O)(O)OP(=O)(O)OP(=O)(O)O)C(O)C3O)C(=O)N1	GUANOSINE_TETRAPHOSPHATE
O=C1CCCC1	CYCLOPENTANONE
CCCCCC=CC=COC=CCCCCCCC(=O)O	CPD-8679
CCC=CCC=CC=CC(CCCCCCCC(=O)O)OO	CPD-8678
CCCCCC=CC=CC(CCCCCCCC(=O)O)OO	CPD-8677
CC(C)C1=CCC2C(=C1)CCC3C2(C)CCCC3(C)C(=O)O	CPD-8708
OCC1OC(O)C(OC(=O)C=Cc2ccc(O)cc2)C(O)C1O	CPD-8674
COc1cc(C=CC(=O)OC2C(O)OC(CO)C(O)C2O)ccc1O	CPD-8673
OC(=O)C(CC1=CC(=O)C(=O)C=C1)[N+]=CC=C2CC(NC(=C2)C(=O)O)C(=O)O	CPD-8672
OC(=O)C(Cc1ccc(O)c(O)c1)[N+]=CC=C2CC(NC(=C2)C(=O)O)C(=O)O	CPD-8671
OC(=O)C(Cc1ccc(O)cc1)[N+]=CC=C2CC(NC(=C2)C(=O)O)C(=O)O	CPD-8670
CC(NC(=O)N)C(=O)O	2-UREIDO-PROPIONATE
OCC1OC(O)C(O)C1O	CPD-6001
Oc1ccc2ccccc2c1O	NAPHTHALENE-12-DIOL
NCCc1ccc(O)c(OS(=O)(=O)O)c1	CPD-7649
CCC(O)C(=O)CC	CPD-1132
NC(CC(=O)c1cccc2OC3=CC(=O)c4nc(cc(O)c4C3=Nc12)C(=O)O)C(=O)O	XANTHOMMATIN
OS(=O)(=O)Oc1ccc(CC(=O)Nc2ncc(nc2Cc3ccccc3)c4ccc(OS(=O)(=O)O)cc4)cc1	OXIDIZED-WATASEMIA-LUCIFERIN
CCCCCCCCCCCCCCCCC	HEPTADECANE-CPD
O=C1CCNC(=O)N1	DI-H-URACIL
Cc1ncc(COP(=O)(O)OP(=O)(O)O)c(N)n1	AMINO-HYDROXYMETHYL-METHYLPYRIMIDINE-PP
Oc1ccc2nc(sc2c1)C3=NC(=O)CS3	OXIDIZED-PHOTINUS-LUCIFERIN
NC1C(O)OC(CO)C(OC2OC(CO)C(OC3OC(CO)C(O)C(O)C3N)C(O)C2N)C1O	CPD-200
OC1C=CC(=O)C=C1	BENZOSEMIQUINONE
CC(CCC(=O)O)C1CCC2C3CC(O)C4CC(O)CCC4(C)C3CCC12C	CPD-7236
Cc1ncsc1CCO	THZ
CCCCCCC(N)C(=O)O	CPD-3687
CCC(N)C(=O)O	CPD-3686
NC1=Nc2c(nc(O)n2C3CC(O)C(COP(=O)(O)OP(=O)(O)OP(=O)(O)O)O3)C(=O)N1	8-HYDROXYDEOXYGUANOSINE-5-TRIPHOSPHAT
O=C1NC(=O)C(=O)C(=O)N1	CPD-3684
NC1C(O)OC(CO)C(O)C1O	CPD-3683
CO	METOH
CC(=CCCC=CCOP(=O)(O)OP(=O)(O)O)C	POLYPRENYL-PPI
NC(CC(=O)c1cccc(O)c1N)C(=O)O	3-HYDROXY-L-KYNURENINE
Oc1c(Cl)cc(Cl)cc1Cl	TRICHLOROPHENOL
OC(=O)CCC(C(CCC(=O)O)C(=O)O)C(=O)O	CPD-7642
CC1OC(OP(=O)(O)OP(=O)(O)OCC2OC(CC2O)N3C=C(C)C(=O)NC3=O)C(O)C(O)C1N	TDP-D-FUCOSAMINE
Oc1cc2cc[nH]c2cc1O	DIHYDROXYINDOLE
CC(C)C1=CCC2C(=C1)CCC3C(C)(CCCC23C)C(O)O	CPD-8706
CC1OC(OP(=O)(O)OP(=O)(O)OCC2OC(CC2O)N3C=C(C)C(=O)NC3=O)C(O)C(O)C1O	CPD-344
Nc1ccc(cc1)C(=O)NC(CCC(=O)O)C(=O)O	CPD0-889
c1ccc2ccccc2c1	NAPHTHALENE
CC(CCC(=O)NCC(=O)O)C1CCC2C3CCC4CC(O)CCC4(C)C3CC(O)C12C	GLYCODEOXYCHOLIC_ACID
Oc1ccccn1	2-HYDROXYPYRIDINE
OCC1OC(OC2(CO)OC(COC3(CO)OC(CO)C(O)C3O)C(O)C2O)C(O)C(O)C1O	6-KESTOSE
OCC1OC(OC2C(O)C(O)C(O)OC2CO)C(O)C(O)C1O	ALPHA-MALTOSE
CC1=C(N2C(SC1)C(NC(=O)CCCC([N+])C(=O)O)C2=O)C(=O)O	DEACETOXYCEPHALOSPORIN-C
CC(C)CCCC(C)CCCC(C)CCCC(C)C(O)C(=O)O	L-2-HYDROXYPHYTANATE
CSS(=O)(=O)C	METHYLMETHANETHIOSULFONATE
NC(=O)c1cnccn1	PYRAZINAMIDE
CC(O)C(N)C(=O)O	THR
CCCCCCCCCCCCCCCCCCCCCCC(=O)O	CPD-7834
CCCCCCCCCCCCCCCCCCCCCCCCC(=O)O	CPD-7835
OC1=NC2=C(NC(=O)N2)C(=O)N1	URATE
Oc1cc(O)c2C(=O)C(=C(Oc2c1)c3ccc(O)c(O)c3)OS(=O)(=O)O	CPD-1822
CC(=O)CCC1=C(C)CCCC1(C)C	OXIDIZED-LATIA-LUCIFERIN
C[N+](C)(C)CC=O	BETAINE-ALDEHYDE-HYDRATE
CCCCCCCCCCCCCCCCCCCCCCCCCC(=O)O	CPD-7832
CCCCCCCCCCCCCCCCCCCCCCCCCCCC(=O)O	CPD-7833
OC(=O)C(=O)Cc1ccccc1	PHENYL-PYRUVATE
Oc1ccccc1O	CATECHOL
NC1=NC(=O)N(C=C1)C2CC(O)C(CO)O2	DEOXYCYTIDINE
OCC(O)C(O)CO	ERYTHRITOL
OC1C(O)c2c(O)cc(O)cc2OC1c3cc(O)c(O)c(O)c3	CPD-7088
CCC(C)C(=O)OC1CC(C)C=C2C=CC(C)C(CCC3CC(O)CC(=O)O3)C12	CPD-5561
OC(=O)C=Cc1ccc(O)c(O)c1	CPD-8098
CC(=C(CC(=O)O)C(=O)O)C(=O)O	CPD-1136
C[n+]1cccc(c1)C(=O)N	CPD-396
CSC(=O)C(O)CO	S-METHYL-1-THIO-D-GLYCERATE
CCCCCC=CCC=CCCCCCCCC(=O)OCC(COP(=O)(O)OCC[N+](C)(C)C)OC(=O)CCCCCCCC=CCC=CCC=CCC	CPD-8093
CCCCCCCCC=CCCCCCCCC(=O)OCC(COP(=O)(O)OCC[N+](C)(C)C)OC(=O)CCCCCCCC=CCC=CCC=CCC	CPD-8092
CCCCCCCCC=CCCCCCCCC(=O)OCC(COP(=O)(O)OCC[N+](C)(C)C)OC(=O)CCCCCCCC=CCC=CCCCCC	CPD-8091
CCCCCC=CCC=CCCCCCCCC(=O)OC(COC(=O)CCCCCCCC=CCC=CCC=CCC)COP(=O)(O)OCC[N+](C)(C)C	CPD-8090
Oc1cc2OC(=O)C=Cc2cc1O	CPD-8097
OC(=O)C=Cc1cc(O)c(O)cc1O	CPD-8096
OC1C=C(O)C(=O)C=C1C=CC(=O)O	CPD-8095
OC(=O)C=CC1=CC(=O)C(=O)C=C1	CPD-8094
OCC(O)C(O)C(=O)CO	L-XYLULOSE
CC12CCC3C(CCC4CC(=O)CCC34C)C1CCC2O	17-BETA-HYDROXYANDROSTAN-3-ONE
CC(=CC=C(O)C(=O)O)C(=O)CCC1C2CCC(=O)C2(C)CCC1=O	3-HYDROXY-5917-TRIOXO-45910-DISECOA
CN(C)c1ccc(N)cc1	NN-DIMETHYL-14-PHENYLENEDIAMINE
NC(=Nc1ccccc1)S	CPD-7084
OCC(O)C(O)C(O)(CO)C(=O)O	2-CARBOXY-D-ARABINITOL
OC(=O)C(=C)OP(=O)(O)O	PHOSPHO-ENOL-PYRUVATE
COc1ccc(C=CC)cc1OC	ISOMETHYLEUGENOL
CN(C)CCc1c[nH]c2ccc(O)cc12	BUFOTENINE
OCC1OC(Oc2cc(O)c3C(=O)C=C(Oc3c2)c4ccc(O)cc4)C(OC5OCC(O)(CO)C5O)C(O)C1O	7-O-BETA-D-APIOFURANOSYL-12-BETA-D-GLU
CC(C)(COCCCO)Nc1cccc2C(O)CCCc12	5-TERT-BUTYLAMINOL-2-HYDROXYPRO-1234-TET
CC(C)(COP(=O)(O)OP(=O)(O)OCC1OC(C(O)C1OP(=O)(O)O)n2cnc3c(N)ncnc23)C(O)C(=O)NCCC(=O)NCCSC=O	FORMYL-COA
CC1OC(OC2=C(Oc3cc(O)cc(O)c3C2=O)c4ccc(O)c(O)c4)C(O)C(O)C1O	CPD-8013
CCC1CC2C(CCC2=O)C(=C1)C(=O)NC3(CC3CC)C(=O)O	CPD-7081
CC(=O)NC1C(O)C(O)C(CO)OC1OP(=O)(O)OP(=O)(O)OCC2OC(C(O)C2O)N3C=CC(=O)NC3=O	UDP-N-ACETYL-GALACTOSAMINE
CC(C)(COP(=O)(O)O)C(O)C(=O)NCCC(=O)O	4-P-PANTOTHENATE
OC1C(O)C(O)C(O)C(O)C1O	CPD-8060
Cc1cc2N=C3C(=O)NC(=O)N=C3N(CC(O)C(O)C(O)CO)c2cc1Cn4cnc(CC(N)C(=O)O)c4	CPD-8703
Oc1cc(O)c2C(=O)C(=Cc3cc(O)c(O)c(O)c3)Oc2c1	CPD-3001
NNC(=O)c1ccncc1	ISONIAZIDE
CC(C)CCCC(C)C1CCC2C3C(O)CC4CC(O)CCC4(C)C3CCC12C	CPD-7238
CC(C)C(O)CCC(C)C1CCC2C3CC=C4CC(O)CCC4(C)C3CCC12C	CPD-7239
COc1ccc(C2COc3cc(O)cc(O)c3C2=O)c(OC)c1	CPD-4569
CC(CCC=C(C)C)C1CCC2(CO)C3=C(CCC12C)C4(C)CCC(O)C(C)(C)C4CC3	CPD-4568
COc1cc2OCOc2cc1C3COc4cc(OC5OC(COC(=O)CC(=O)O)C(O)C(O)C5O)cc(O)c4C3=O	CPD-4567
CN1C(=O)NC(=O)c2nc[nH]c12	3-METHYLXANTHINE
COc1cc2OCOc2cc1C3COc4cc(O)cc(O)c4C3=O	CPD-4565
OC(CN1CCC1C(=O)O)C(NCCC(O)C(=O)O)C(=O)O	CPD-7231
CCCCCCCCCCCCCCCCCCCCCCCCC	CPD-7944
COc1ccc(cc1)C2=COc3cc(OC4OC(COC(=O)CC(=O)O)C(O)C(O)C4O)ccc3C2=O	CPD-4562
COc1ccc(cc1)C2=COc3cc(OC4OC(CO)C(O)C(O)C4O)ccc3C2=O	CPD-4561
CC(OP(=O)(O)O)C(N)C(=O)O	PHOSPHOTHREONINE
CC1(C)C2CCC(=C)C1C2	CPD-3221
OC(=O)C=Cc1c[nH]cn1	UROCANATE
COC1C(O)C(O)C(O)C(O)C1O	CPD-8064
NCCOP(=O)(O)OCC(O)CO	L-1-GLYCEROPHOSPHORYLETHANOL-AMINE
OC1C=CC=C(C1O)C(=O)O	1-2-CIS-DI-OH-BENZOATE
OCCS(=O)(=O)O	CPD-3745
O[N+](=O)c1ccc(OP(=O)(O)Oc2ccc(cc2)[N+](=O)O)cc1	BIS-P-NITROPHENOLPHOSPHATE
Nc1ccccc1C(=O)O	ANTHRANILATE
CC(C)(O)C(O)C(=O)O	DIOH-ISOVALERATE
CC(=O)NC1C(OC2C(O)C(CO)OC(OC3C(O)OC(O)C(O)C3O)C2O)OC(CO)C(O)C1OC4OC(CO)C(O)C(O)C4O	GAL-GLCNAC-GAL-GLC
CC(=O)N(O)CCCCC(NC(=O)CC(O)(CC(=O)NC(CCCCN(O)C(=O)C)C(=O)O)C(=O)O)C(=O)O	AEROBACTIN
Oc1ccc2C(=O)C(=Cc3ccc(O)c(O)c3)Oc2c1	CPD-7389
Nc1ncnc2c1ncn2C3OC(COP(=O)(O)OC(=O)c4cccc(O)c4O)C(O)C3O	DHBENZOYL-AMP
OP(=O)(O)OC1C(OP(=O)(O)O)C(OP(=O)(O)O)C(OP(=O)(O)O)C(OP(=O)(O)O)C1OP(=O)(O)O	MI-HEXAKISPHOSPHATE
O=C1C=Cc2ccccc2C1=O	CPD-4895
CC(C)C12CC=C(C)C1C2	CPD-4894
CC(C)C12CCC(=C)C1C2	CPD-4893
CC1=CCC2CC1C2(C)C	CPD-4892
CC1(C)C2CCC(=C)C1C2	CPD-4891
CC(=C1CCC(=CC1)C)C	CPD-4890
CC(N=C(C)C(=O)O)C(=O)O	CPD-310
O[SH+](O)(O)SS[SH+](O)(O)O	S4O6
OC1COC(OCC2OC(O)C(O)C(O)C2O)C(O)C1O	VICIANOSE
COc1ccc(cc1OC)C(O)CO	CPD-5702
CC(C)CCCC(C)CCCC(C)CCCC(=CCC1=CC(=O)c2ccccc2C1=O)C	CPD-6947
NC(=NCCCCCC(=O)O)N	CPD-6943
NC(=NCCCCC(=O)O)N	CPD-6942
OP(=O)(O)CCCl	CPD-6941
CCOP(=S)(O)OCC	DIETHYLTHIOPHOSPHATE
C[N+](C)(C)CC=CC(=O)O	CROTONO-BETAINE
CC1CC=NC1C(=O)NCCCCC(N)C(=O)O	CPD-3321
CC1C2C3CCC4C5(C)CCC(O)C(C)(C)C5CCC4(C)C3(C)CCC2(C)CCC1=C	CPD-6949
CC1(C)CCC2(C)CCC3(C)C(=CCC4C5(C)CCC(O)C(C)(C)C5CCC34C)C2C1	CPD-6948
Oc1ccncc1O	DIHYDROXYPIRIDIN-CPD
CCC=CCC1C(CC(=O)O)CCC1=O	CPD-5943
CC(OC1C(O)C2COC(O2)C1NC(=O)C)C(=O)O	CPD0-882
CCC=CCC1C(CC(=O)O)CCC1=O	CPD-5941
COc1cc2CCN3Cc4c(CC3c2cc1OC)ccc(OC)c4OC	TETRAHYDROPALMATINE
Cc1ccc2ccccc2n1	CPD-5944
NC1CC(CO)C(O)C(O)C1O	CPD-7301
CCCCCCCCC=CCCCCCCCC(=O)OCC(COC1OC(CO)C(O)C(O)C1O)OC(=O)CCCCCCCC=CCC=CCCCCC	CPD-8317
CC1OC(O)C(O)C(O)C1O	RHAMNULOSE
CSCC1OC(C(O)C1O)n2cnc3c(N)ncnc23	5-METHYLTHIOADENOSINE
CC1OC(OCC2OC(OC3=C(Oc4cc(O)cc(O)c4C3=O)c5ccc(O)c(O)c5)C(OC6OCC(O)C(O)C6O)C(O)C2O)C(O)C(O)C1O	CPD-5781
OC(=O)C(Cc1ccc(O)c(O)c1)OC(=O)C=Cc2ccc(O)c(O)c2	ROSMARINATE
CC(C)[N+](=O)[O-]	CPD-244
NC(C(=O)O)c1ccc(O)cc1	D-4-HYDROXYPHENYLGLYCINE
OCC1OC(OC(=O)CC2C(=O)Nc3ccccc23)C(O)C(O)C1O	2-OXINDOLE-3-ACETYL-HEXOSE
C[N+](C)([O-])c1ccccc1	NN-DIMETHYLANILINE-N-OXIDE
COc1ncc(CO)c(N)n1	BACIMETHRIN
NNc1ccc(cc1[N+](=O)[O-])[N+](=O)[O-]	DINITROPHENYLHYDRAZINE
CCCCCCCCCCCCCCCCCC(=O)OCC(COP(=O)(O)O)OC(=O)CCCCCCCC=CCC=CCCCCC	CPD-8267
CC=C(C)CCC=C(C)CCC=C(C)CCC=C(C)CCC=C(C)CCC=C(C)CCC=C(C)CCC=C(C)CCC=C(C)CCC=C(C)CCC=C(C)C	undecaprenyl
NC(CCl)C(=O)O	CHLORALAN-CPD
OC(=O)c1ccnc(c1)C(=O)O	CPD-7049
CC12CCC(O)CC1CCC3C4CCC(O)(C(O)CO)C4(C)CC(O)C23	CORTOL
CN(C)C=O	CPD-581
OS(=O)(=O)O	AG2SO4
NC(=N)NC1C(O)C(O)C(O)C(=O)C1O	D-1-GUANIDINO-1-DEOXY-3-DEHYDRO-SCYLLO-I
CCCCCCCCCCCCCCCCCC(=O)OCC(COP(=O)(O)O)OC(=O)CCCCCCCC=CCC=CCC=CCC	CPD-8269
CC(=O)OC1CCC2(C)CCC3=C(C)CCC(CC2C1=C)C3(C)C	TAXA-42011-DIEN-5-ALPHA-YL-ACETATE
ON=C(S)Cc1c[nH]c2ccccc12	CPD-1861
OCC1OC(O)C(O)C(O)C1O	ALPHA-D-GALACTOSE
OCC1C(O)C(O)C(O)OC1SC(=NOS(=O)(=O)O)Cc2c[nH]c3ccccc23	CPD-1863
OCC1C(OC(O)C(O)C1O)SC(=NO)Cc2c[nH]c3ccccc23	CPD-1862
CC(=O)C1CCC2C3CCC4=CC(=O)CCC4(C)C35OC5CC12C	911-ALPHA-EPOXYPREGN-4-ENE-320-DIONE
OC1CC(=CC(OP(=O)(O)O)C1O)C(=O)O	SHIKIMATE-5P
CC12CCC3C(CCC4=CC(=O)CCC34C)C1CCC2C(=O)CO	11-DEOXYCORTICOSTERONE
CC(=O)NCCCC(=O)CC(=O)O	3-OXO-6-ACETAMIDOHEXANOATE
CCCOC(=O)c1cc(O)c(O)c(O)c1	CPD-6542
CC12CCC3C(CCc4cc(O)ccc34)C1CC(O)C2O	ESTRIOL
OC1C(O)C(O)C(OP(=O)(O)O)C(OP(=O)(O)O)C1O	D-MYO-INOSITOL-34-BISPHOSPHATE
OC(=O)CCC(=O)c1ccccc1C(=O)O	2-SUCCINYL-BENZOATE
CC(N)Cc1ccccc1	CPD-7658
COc1ccc2CC3N(CCc4cc5OCOc5cc34)Cc2c1OC	R-CANADINE
CCC(C)(O)C(O)C(=O)O	1-KETO-2-METHYLVALERATE
OC(=O)Cc1c[nH]c2ccc(O)cc12	5-HYDROXYINDOLE_ACETATE
[O-][S]([O-])[S]([O-])[O-]	S2O4
CC(O)CO	PROPANE-1,2-DIOL
OS(=O)(=O)S	S2O3
ONc1cccc(O)c1	3-HYDROXYAMINOPHENOL
CC12CCC3C(CCC4CCCCC34C)C1CCC2CC=O	PREGNAN-21-AL
Oc1ccc(C2COc3cc(O)ccc3C2=O)c(O)c1	2-HYDROXY-23-DIHYDRODAIDZEIN
CC(=O)C=CC=C(O)C(=O)O	2H6OH2-4DIENOATE
CC(OC1C(O)C(COP(=O)(O)O)OC(O)C1NC(=O)C)C(=O)O	CPD0-881
COc1cc(cc(OC)c1OC)C2C3C(COC3=O)Cc4cc5OCOc5cc24	CPD-8958
COc1cc2CC[n+]3cc4c(OC)c(OC)ccc4cc3c2cc1O	COLUMBAMINE
COc1cc(C=Cc2ccc(O)c(OC)c2)ccc1O	12-BIS4-HYDROXY-3-METHOXYPHENYLETHYLE
NC1=NC(=O)C2=C(CNC3C=CC(O)C3O)C=NC2=N1	QUEUINE
OC(=O)C(=O)C=C	2-OXOBUT-3-ENANOATE
CNC(CCC(=O)O)C(=O)O	CPD-404
OCC1OC(Oc2cccc(CO)c2)C(O)C(O)C1O	CPD-1142
OC1C(OP(=O)(O)O)C(OP(=O)(O)O)C(OP(=O)(O)O)C(OP(=O)(O)O)C1OP(=O)(O)O	MI-PENTAKISPHOSPHATE
CC(=O)C(O)COP(=O)(O)O	DIHYDROXY-BUTANONE-P
OC1C(O)C(Oc2cc(O)c3C(=O)C=C(Oc3c2)c4ccc(O)c(O)c4)OC(C1O)C(=O)O	LUTEOLIN-7-O-BETA-D-GLUCURONIDE
NOCCC(N)C(=O)O	L-CANALINE
CC(O)(CBr)CCOP(=O)(O)OP(=O)(O)O	CPD0-1025
NCCCNCCCN	NORSPERMIDINE
CN(C)CCOP(=O)(O)O	CPD-5441
O=C1NC(C(=O)N1)c2ccccc2	PHENYLHYDANTOIN
NC(Cc1cnc[nH]1)C(=O)NO	CPD0-918
OCC(O)C(O)C(OC1OC(CO)C(O)C(O)C1O)C(O)CO	CPD-3609
CC(=CCCC(=CCCC(=CCCC(=CCOP(=O)(O)OP(=O)(O)O)C)C)C)C	CPD0-1028
OCC1OC(OCP(=O)(O)O)C(O)C(O)C1O	CPD0-1029
COc1cc(C=CC(=O)OCC[N+](C)(C)C)cc(OC)c1O	SINAPOYLCHOLINE
c1cnc2ncncc2n1	PTERIDINE-RING
OC(Cc1ccc(O)c(O)c1)C(=O)O	3-34-DIHYDROXYPHENYLLACTATE
CCCC=O	BUTANAL
CC1OC(OC2C(O)C(OP(=O)(O)O)C(NC(=[N+])N)C(O)C2NC(=[N+])N)C(O)C1(O)CO	O-14-ALPHA-L-DIHYDROSTREPTOSYL-STREPTID
CC(O)c1ccccc1	1-PHENYLETHANOL
CC12CCCC1C3CCc4cc(OS(=O)(=O)O)ccc4C3CC2	STEROID-O-SULFATE
N	AMMONIA
OC1=C(Oc2cc(O)cc(O)c2C1=O)c3cc(O)c(O)c(O)c3	MYRICETIN
CCCCCCCCCC(=O)OCC(CO)OC(=O)CCCCCCCCC	12-DIDECANOYLGLYCEROL
CC(=CCO)C=CC=C(C)C=CC1=C(C)CCCC1(C)C	RETINOL
NC(=O)N	UREA
OCC1C(O)C(O)C(O)OC1SC(=NOS(=O)(=O)O)CC=C	2-PROPENYL-GLUCOSINOLATE
CC(=O)NCCCCN	CPD-569
CC(=O)NC1C(O)C(O)C(COP(=O)(O)O)OC1OP(=O)(O)O	N-ACETYL-D-GLUCOSAMINE-1-6-P
NC(CCSCC1OC(O)C(O)C1O)C(=O)O	CPD-564
CC(=O)NC=C(CC(=O)O)C(=O)O	CPD-565
NC(=N)NCCCCNC(=O)c1ccccc1	CPD-566
Oc1ccc(CNc2ncnc3NCNc23)cc1	CPD-6162
CC(=CCOP(=O)(O)OP(=O)(O)O)CCC1C(=C)CCC2C(C)(C)CCCC12C	ENT-COPALYL-DIPHOSPHATE
OC(=O)C1OC1C(=O)O	CPD-562
Nc1ncnc2c1ncn2C3OC(COP(=O)(O)O)C(O)C3O	AMP-GROUP
OCC(O)CC(=O)C(=O)O	CPD-1134
NC(CC(=O)OP(=O)(O)O)C(=O)O	L-BETA-ASPARTYL-P
OC(=O)C(=O)O	OXALATE
Nc1ncnc2c1ncn2C3OC(COP(=O)(O)OP(=O)(O)OP(=O)(O)O)C(O)C3O	ATP
NC(C=O)C(O)C(O)C(O)CO	GALACTOSAMINE
NC(=N)NCCCC(=O)O	4-GUANIDO-BUTYRATE
CC(C)CO	ISOBUTANOL
NC(Cc1cc(I)c(O)c(I)c1)C(=O)O	DIIODO-L-TYROSINE
CCCCCC=CCC=CCCCCCCCC(=O)O	LINOLEIC_ACID
OC(=O)C(=O)CP(=O)O	3-HYDROHYDROXYPHOSPHORYLPYRUVATE
CC(=O)N(O)CCCCC(N)C(=O)O	CPD-961
Cc1cnc2ccccc2c1	CPD-962
CC1=Cc2ccccc2NC1=O	CPD-963
Cc1cc2NC3=C(NC(=O)NC3=O)N(CC(O)C(O)C(O)COP(=O)(O)O)c2cc1C	FMNH2
NC(CO)C(=O)O	SER
OC=O	CARBOXYL-GROUP
NC(C[n+]1ccc(O)c(O)c1)C(=O)O	CPD-38
OC(CC(=O)C=O)C(O)C(=O)O	CPD-37
NC1(CC1)C(=O)O	CPD-68
CC(=O)NCCCC(=O)O	CPD-35
CC(C)(O)CCc1c(O)cc(O)c2C(=O)C(COc12)c3ccc(O)cc3O	CPD-34
CC(O)C(O)C(O)C(O)C(=O)O	CPD-33
OC(=O)CC(O)(CC(=O)C(=O)O)C(=O)O	CPD-32
CC(O)(CC(=O)O)C(=O)O	CPD-31
CC(=O)NCCCC=O	CPD-30
OC(C=O)C1OCC(O)C1O	CPD-8938
[C-]#[O+]	CARBON-MONOXIDE
CC12CCC(O)CC1CCC3C4CCC(O)(C(=O)CO)C4(C)CC(=O)C23	UROCORTISONE
CCCCCC(O)C=CC1C(CC=CCCCC(=O)O)C(O)CC1=O	5Z13E-15S-9-ALPHA15-DIHYDROXY-11-O
CC(N)C(=O)CCCCCC(=O)O	8-AMINO-7-OXONONANOATE
NC(CCCC(N)C(=O)O)C(=O)O	MESO-DIAMINOPIMELATE
NC(CCSCC1OC(C(O)C1O)n2ccc3c(N)ncnc23)C(=O)O	S-TUBERCIDINYLHOMOCYSTEINE
CC(=CCCC(=CCCC(=CC=CC(=CC=CC=C(C)C=CC=C(C)C=CC=C(C)CCC=C(C)C)C)C)C)C	CPD-7524
CCCCCC=CCC=CC=CC=CC(SCC(N)C(=O)O)C(O)CCCC(=O)O	7E9E11Z14Z-5S6R-6-CYSTEIN-S-YL
Oc1ccc(C=CC(=O)NCCc2c[nH]c3ccc(O)cc23)cc1	CPD-8936
CC1=C(C=O)C(C)(C)CC=C1	CPD-8669
OCC(O)CC(=O)C(=O)O	CPD-1784
CC(C)C(C)CCC(C)C1CCC2C3CCC4CC(=O)CCC4(C)C3CCC12C	CPD-709
OC(=O)Cc1ccc(Cl)cc1	CPD-1786
Cc1ccc(O)c(O)c1	4-METHYLCATECHOL
NCC(N)C(=O)O	CPD-1782
OCC(O)C=C(O)C(=O)O	CPD-1783
CC(=O)C1CCC2C3CC=C4CC(O)CCC4(C)C3CCC12C	CPD-4361
Cc1ccc(cc1)[N+](=O)[O-]	CPD-701
OCc1ccc(cc1)[N+](=O)[O-]	CPD-702
CC(=O)NC(CC(=O)NC1OC(CO)C(OC2OC(CO)C(OC3OC(CO)C(O)C(O)C3O)C(O)C2NC(=O)C)C(O)C1NC(=O)C)C(=O)N	CPD-8582
OC(=O)c1ccc(cc1)[N+](=O)[O-]	CPD-704
CP(=O)(O)O	CPD0-1068
CC(=O)NC(CCCCN)C(=O)O	N-ACETYL-L-LYSINE
CC(C)C(C)CCC(C)C1CCC2C3CC=C4CC(O)CCC4(C)C3CCC12C	CPD-707
CC1(CC(=O)C=C2C3CCC4CC3(CC4=C)C(C12)C(=O)O)C(=O)O	CPD-498
CC(O)(CCOP(=O)(O)O)CC(=O)O	CPD-499
CCCOCCC	DIPROPYLETHER
OC1CN=C(C1)C(=O)O	CPD-1128
OCC1OC(O)(CO)C(O)C1O	FRU
CC(=O)NC1C(O)OC(CO)C(O)C1OC2OC(CO)C(O)C(O)C2O	BETA-D-GAL-1-3-D-GLCNAC
OC1COC(OP(=O)(O)O)C(O)C1O	CPD-490
CC(=CCCC(=CCCC(=CCOP(=O)(O)OP(=O)(O)OP(=O)(O)O)C)C)C	CPD-491
NC(=N)NCCCCNP(=O)(O)O	CPD-492
NP(=O)(O)O	CPD-494
OP(=O)(O)OC=O	CPD-495
OCC(O)C(O)C(O)COP(=O)(O)O	CPD-496
OCC1OC(C(O)C1O)C2=CNC(=O)NC2=O	CPD-497
COc1cc(C=C)ccc1O	CPD-1072
OC(=O)C=CC(=O)CC(=O)C(=O)O	CPD-1070
CC(=CC=CC=C(C)C=CC=C(C)C(=O)OC1OC(CO)C(O)C(O)C1O)C=CC=C(C)C(=O)OC2OC(CO)C(O)C(O)C2O	CPD-8667
CCCCCCCCCCCCCCCCCCCCCCCCCCCC(O)C(=O)O	CPD-8511
CC12CCC3C(CC(O)c4cc(O)ccc34)C1CCC2O	CPD-1077
Oc1ccc(CC#N)cc1	CPD-1074
Oc1ccc(C=C)cc1	CPD-1075
C=CC=C	BUTADIENE
C[S+](CCCN)CC1OC(C(O)C1O)n2cnc3c(N)ncnc23	S-ADENOSYLMETHIONINAMINE
CC1=C(C=O)C(C)(C)CC(O)C1	CPD-8661
NCCC(O)C(N)CC(=O)NC1CNC(=O)C(NC(=O)C(=CNC(=O)N)NC(=O)C(CO)NC(=O)C(CO)NC1=O)C2CC(O)NC(=N)N2	TUBERACTINOMYCIN-A
NCc1[nH]c(Br)c(CCC(=O)O)c1CC(=O)O	2-BROMOPORPHOBILINOGEN
OCC1OC(=O)C(O)C1O	CPD-368
CC1CCC(C2C=C(C)CCC12)C(=C)C	CPD-7554
CCCCCCCCCCCCCCCC(=O)OCC=C(C)C=CC=C(C)C=CC1=C(C)CCCC1(C)C	CHOCOLA_A
OCC(OC1OC(COP(=O)(O)O)C(O)C(O)C1O)C(=O)O	CPD0-1063
OCC(O)C(CO)CO	CPD-362
OCC(=O)C(O)C(=O)O	CPD-363
OC1COC(=O)C(O)C1O	CPD-360
CC(=CC=CC=C(C)C=CC=C(C)C(=O)OC1OC(CO)C(O)C(O)C1O)C=CC=C(C)C(=O)O	CPD-8663
OC(=O)C(CS(=O)(=O)O)OP(=O)(O)O	CPD-366
OC(CS(=O)(=O)O)C(=O)O	CPD-367
CC(C1CCC(C)C2CCC(=CC12)C)C(=O)O	CPD-7559
CC(C=O)C1CCC(C)C2CCC(=CC12)C	CPD-7558
OC(=O)C(=O)c1ccc(O)cc1	CPD-142
[OH-][N+](=O)OCC(CO[N+](=O)[OH-])O[N+](=O)[OH-]	CPD-143
OC(=O)c1cc(O)c(O)cc1C(=O)O	CPD-636
OC(=O)C(=O)c1ccccc1	CPD-141
OCC(CO)O[N+](=O)[OH-]	CPD-146
OCC(O)CO[N+](=O)[OH-]	CPD-147
OCC(CO[N+](=O)[OH-])O[N+](=O)[OH-]	CPD-144
OC(CO[N+](=O)[OH-])CO[N+](=O)[OH-]	CPD-145
CC(=C)C1CCC(=CC1=O)C	CPD-1090
O=C1C=CC(=O)c2ccccc12	CPD0-954
OC(COP(=O)(O)O)C=O	L-GLYCERALDEHYDE-3-PHOSPHATE
OC(=O)CCC(=CC(=O)O)C(=O)O	CPD-149
CC1(CCCC2(CO)C3CCC4(O)CC3(CC4=C)C(C12)C(=O)O)C(=O)O	CPD-638
CC(O)C[N+](C)(C)C	CPD-639
CC(=O)SCCN	CPD-1096
NC(=O)CCC(NC(=O)Cc1ccccc1)C(=O)O	CPD-1097
CC(C)C1CC=C(C)C2CC=C(C)CC12	CPD-8794
CC(C)C1CC=C(C)C2CC=C(C)CC12	CPD-8795
CC(C)C1CC=C(C)C2CC=C(C)CC12	CPD-8796
CC(C)C1CC=C(C)C2CCC(=CC12)C	CPD-8797
CC(C)C1CCC(=C)C2CCC(=CC12)C	CPD-8790
CC(C)C1CCC(=C)C2CCC(=CC12)C	CPD-8791
CC(C)C1CCC(=C)C2CCC(=CC12)C	CPD-8792
CC(C)C1CCC(=C2CCC(=CC12)C)C	CPD-8793
NC(Cc1cc(c(O)c(c1)[N+](=O)O)[N+](=O)O)C(=O)O	DINITRO-L-TYROSINE
CCCCCCCCCCCC=CCCC(=O)OC(COC(=O)CCCCCCCC=CCC=CCCCCC)COP(=O)(O)O	CPD-8369
OS(=O)S(=O)(=O)O	CPD-7987
CC(C)C1CC=C(C)C2CCC(=CC12)C	CPD-8798
CC(C)C1CC=C(C)C2CCC(=CC12)C	CPD-8799
CC1(C)CCCC1(C)C2CCC(=C)C=C2	CPD-8248
OCC1OC(OCC2OC(OCC3OC(O)C(O)C(O)C3O)C(O)C(O)C2O)C(O)C(O)C1O	CPD-8249
Nc1ncnc2c1ncn2C3OC(COP(=O)(O)O)C(OP(=O)(O)O)C3O	3-5-ADP
COC1=C(Oc2cc(OC)cc(O)c2C1=O)c3ccc(OC)c(O)c3	35-DIHYDROXY-347-TRIMETHOXYFLAVONE
Nc1ncnc2c1ncn2C3OC(COP(=O)(O)OP(=O)(O)O)C(O)C3O	ADP
CC(C)(O)C=CC(=O)C(C)(O)C1C(O)CC2(C)C3CC=C4C(C=C(O)C(O)C4(C)C)C3(C)C(=O)CC12C	CPD-5302
CC(C)(O)C=CC(=O)C(C)(O)C1C(O)CC2(C)C3CC=C4C(C=C(O)C(=O)C4(C)C)C3(C)C(=O)CC12C	CPD-5303
CC(C)C(=C)CCC(C)C1CCC2C3=C(CCC12C)C4(C)CCC(O)C(C)C4CC3	CPD-4081
OCC(O)C1OC(O)C(=O)C1O	CPD-9055
CC(=O)NC(CCC(=O)O)C(=O)O	ACETYL-GLU
COc1cc(C=CC=O)cc(OC)c1OC2OC(CO)C(O)C(O)C2O	CPD-79
CC(CCC=C(C)C)C1CCC2C3=CC=C4CC(O)CCC4(C)C3CCC12C	CPD-8646
OCC(O)C(O)C(=O)C(O)C(=O)O	3-KETO-L-GULONATE
NC(COP(=O)(O)OCCNC(=N)NP(=O)(O)O)C(=O)O	N-PHOSPHOLOMBRICINE
Oc1ccc(Cl)c(O)c1	4-CHLORORESORCINOL
CC(=CCc1cccc2[nH]cc(CC3NC(=O)C(=C(C)O)C3=O)c12)C	BETA-CYCLOPIAZONATE
CCCCCCCCCCCCCCCCCCCCCCCCCCCCCC	CPD-8514
OC1OC(COS(=O)(=O)O)C(OC2OC(C(O)C(O)C2OS(=O)(=O)O)C(=O)O)C(O)C1NS(=O)(=O)O	HEPARIN
OCC1OC(O)C(O)C(O)C1OC2OC(COC3OCC(O)C(O)C3O)C(O)C(O)C2O	ALPHA-D-XYLOSYL-1-6-BETA-D-GLUCOS
CCCCCCCCCCCCCCCCCC(=O)NC(CO)C(O)C=CCCC=CCCCCCCCCC	CPD-8428
CCCCCCCCCC=CCCC=CC(O)C(CO)NC(=O)C(O)CCCCCCCCC	CPD-8429
CC12CCC(O)CC1CCC3C2CCC4(C)C3CCC4=O	3-ALPHA-HYDROXY-5-BETA-ANDROSTAN-17-ONE
CCCCCCCCCCCC(O)CC(=O)NC1C(OP(=O)(O)O)OC(CO)C(O)C1OC(=O)CC(O)CCCCCCCCCCC	BISOHMYR-GLUCOSAMINYL-1P
OC(=O)c1csc(n1)c2c[nH]c3ccccc23	INDOLE-CARBOXYL-THIAZOLE
NCC=C1OC2CC(=O)N2C1C(=O)O	CLAVAMINATE
COc1cc(ccc1O)C2OCC3C2COC3c4ccc(O)c(OC)c4	CPD-8906
CCCCCCCCCC=CCCC=CC(O)C(N)CO	CPD-8427
Oc1ccccc1I	2-IODOPHENOL
Nc1ncnc2c1ncn2C3OC(COP(=O)(O)OP(=O)(O)OCC(OP(=O)(O)O)C(=O)O)C(O)C3O	3-ADP-2-PHOSPHOGLYCERATE
CCCCCCCCCCCCCCCC(=O)OC(CO)COP(=O)(O)OCC(O)CO	CPD-8363
[Br-]	BR-
OC(=O)CN(CCN(CC(=O)O)CC(=O)O)CC(=O)O	EDTA
CCCCCCCCC=CCCCCCCCC(=O)OCC(O)COP(=O)(O)O	L-1-LYSOPHOSPHATIDATE
OCC(O)C(O)C(O)C(=O)CO	TAGATOSE
CC(CCC(=C(C)C)C)C1CCC2C3CC=C4CC(O)CCC4(C)C3CCC12C	CPD-4141
CC(C)C(=O)N	ISOBUTYRAMIDE
OCC1OC(Oc2cc(O)c3C(=O)C=C(Oc3c2)c4ccc(O)cc4)C(O)C(O)C1O	APIGENIN-7-O-BETA-D-GLUCOSIDE
CS(=O)C	DMSO
NCCC#N	BETA-AMINOPROPIONITRILE
Nc1ncnc2c1ncn2C3OC(COP(=O)(O)OC(=O)CCCCC4CCSS4)C(O)C3O	LIPOYL-AMP
OC(=O)CCCC(=O)C(=O)O	2K-ADIPATE
CN1C(CCC1=O)c2ccc[n+](C)c2	CPD-3184
CC=C1CN2C3Cc4c([nH]c5ccccc45)C2CC1C3CO	10-DEOXYSARPAGINE
CC[N+](=O)[O-]	CPD-320
CN1C(CCC1=O)c2ccc[n+]([O-])c2	CPD-3185
CCCCCC(=O)O	HEXANOATE
CC(C)CCCC(C)CCCC(C)CCCC1(C)CCc2cc(O)c(C)c(C)c2O1	GAMA-TOCOPHEROL
CCC12CC(O)(C3N(C)c4cc(OC)ccc4C35CCN(CC=C1)C25)C(=O)OC	DEACETOXYVINDOLINE
CC1(C(O)CCC2(C=O)C3CCC4CC3(CC4=C)C(C12)C(=O)O)C(=O)O	CPD-6201
CC1(C(O)CCC2(CO)C3CCC4CC3(CC4=C)C(C12)C(=O)O)C(=O)O	CPD-6202
CC(=CCCC(=CC=O)C)C	GERANIAL
CCCCCC=CCC=CCCCCCCCC(=O)OCC(O)COP(=O)(O)OCC[N+](C)(C)C	CPD-8347
Oc1ccc(C2=COc3cc(O)ccc3C2=O)c(O)c1	2-HYDROXYDAIDZEIN
COC1=CC23CCN(C)C(Cc4ccc(OC)c(O)c24)C3=CC1O	SALUTARIDINOL
OC(=O)CCCC(=O)O	GLUTARATE
CC(=O)CC1=CC(=O)c2c(C)cc(O)cc2O1	CPD-6801
OC1OC(COP(=O)(O)O)C(O)C(O)C1O	D-ALLOSE-6-PHOSPHATE
CC=C(C)C(=O)OC1CCN2CC3CC(CN4C3CCCC4=O)C2C1	13-2-METHYLCROTONOYLOXYLUPININE
OCC1OC2OCC3(OC(CO)C(O)C3O)OC2C1O	DFA-III
CCCCCCCCCCC1=C(C)C(=O)C(=C(OC)C1=O)OC	DECYLUBIQUINONE
OC(=O)CCC(C(CC(=O)O)C(=O)O)C(=O)O	CPD-7639
OC(=O)CCC(C(=O)O)C(=O)C(=O)O	OXALO-GLUTARATE
Cc1ccc(Cl)cc1	CPD-7697
CCCCCCCCCCCCCCCCCCCCCCOC(=O)CCCCCCCCCCCCCCCCCCCCC	CPD-7825
CC(=C)C=CCC(C)(O)C=C	CPD-7983
CCCCCCCCCCCCCCCCCCCCCCCCCC(=O)OCCCCCCCCCCCCCCCCCCCCCC	CPD-7823
CCCCCCCCCCCCCCCCCCCCCCOC(=O)CCCCCCCCCCCCCCC	CPD-7822
NC(CCSCC(N)C(=O)O)C(=O)O	L-CYSTATHIONINE
CCCCCCCCCCCCCCCCCC(=O)OCC(COP(=O)(O)OCC(N)C(=O)O)OC(=O)CCCCCCCC=CCC=CCC=CCC	CPD-8339
CCCCCCCCCCCCCCCCCC(=O)OCC(COP(=O)(O)OCC(N)C(=O)O)OC(=O)CCCCCCCC=CCCCCCCCC	CPD-8336
CCCCCCCCCCCCCCCCCC(=O)OCC(COP(=O)(O)OCC(N)C(=O)O)OC(=O)CCCCCCCC=CCC=CCCCCC	CPD-8337
CCCCCCCCCCCCCCCC(=O)OCC(COP(=O)(O)OCC(N)C(=O)O)OC(=O)CCCCCCCC=CCC=CCC=CCC	CPD-8334
CCCCCCC=CCCCCCCCC(=O)OCC(COP(=O)(O)OCC(N)C(=O)O)OC(=O)CCCCCCCC=CCC=CCC=CCC	CPD-8335
CCCCCCCCCCCCCCCC(=O)OCC(COP(=O)(O)OCC(N)C(=O)O)OC(=O)CCCCCCCC=CCCCCCCCC	CPD-8332
CCCCCCCCCCCCCCCC(=O)OCC(COP(=O)(O)OCC(N)C(=O)O)OC(=O)CCCCCCCC=CCC=CCCCCC	CPD-8333
OC(CCNC(CCN1CC(O)C1C(=O)O)C(=O)O)C(=O)O	CPD-7291
OC1C(O)c2c(O)cc(O)cc2OC1c3ccc(O)cc3	LEUCOPELARGONIDIN-CMPD
O=C1CCCCCN1	CPD-883
COc1ccc(CCC(=O)c2c(O)cc(OC3OC(CO)C(O)C(O)C3OC4OC(C)C(O)C(O)C4O)cc2O)cc1O	CPD-7069
O=C(C=CC=Cc1ccc2OCOc2c1)N3CCCCC3	N-EE-PIPEROYL-PIPERIDINE
OCC(O)C(O)COP(=O)(O)O	D-ERYTHRITOL-4P
CCCCCCCCCCCCCC(=O)OC(OC(=O)CCCCCCCCCCCCC)OP(=O)(O)OCC[N+](C)(C)C	DIMYRISTOYLPHOSPHATIDYLCHOLINE
CCCC(=O)CC(=O)CCC	NONANE-46-DIONE
OC1CNC(C1)C(=O)O	L-4-HYDROXY-PROLINE
COc1cc(C=CC=O)cc(OC)c1O	SINAPALDEHYDE
CC(=O)C1CCC2C3CCC4=CC(=O)CCC4(C)C3CCC12C	PROGESTERONE
NC(CO)Cc1c[nH]cn1	HISTIDINOL
OC(=O)CCCCCCCC=CCCCCCCCC=O	18-OXOOLEATE
O[N+](=O)c1ccccc1C=O	CPD-9059
CC(C)CCO	3-METHYLBUTANOL
OCC1OC(C(O)C(O)C1O)[n+]2cccc(c2)C(=O)O	CPD-446
OS(=O)(=O)c1ccc(C=O)cc1	4-SULFOBENZALDEHYDE
OS(=O)(=O)O	HSO4
OCC1OC(OCC2OC(OC3(CO)OC(COC4OC(CO)C(O)C(O)C4O)C(O)C3O)C(O)C(O)C2O)C(O)C(O)C1O	CPD-169
OS(=O)O	HSO3
CC(C)CCCC(C)CCCC(C)CCCC(=CC(=O)O)C	PHYTANATE
COc1ccc2CC3c4cc5OCOc5cc4CC[N+]3(C)Cc2c1OC	CIS-N-METHYL-S-781314-TETRAHYDROPRO
[C-3]O	HYDROXYL-GROUP
CCCCCC(O)C=CC1C(O)CC(=O)C1CCCCCCC(=O)O	ALPROSTADIL
COc1ccc(cc1OC)C(O)C(CO)c2ccc(OC)c(OC)c2	12-BIS34-DIMETHOXYPHENYLPROPANE-13-
NC1=NC2=C(N=C(CN2)C(O)C(O)COP(=O)(O)O)C(=O)N1	DIHYDRONEOPTERIN-P
Cc1cc2NC3=C(NC(=O)NC3=O)N(CC(O)C(O)C(O)COP(=O)(O)OP(=O)(O)OCC4OC(C(O)C4O)n5cnc6c(N)ncnc56)c2cc1C	FADH2
Oc1c(O)c(Cl)ccc1Cl	36-DICHLOROCATECHOL
Nc1[nH]cnc1C(=O)O	4-AMINO-5-IMIDAZOLE_CARBOXYLATE
CC(=CC=CC=C(C)C=CC=C(C)C=CC1=C(C)C(=O)C(O)CC1(C)C)C=CC=C(C)C=CC2=C(C)C(=O)C(O)CC2(C)C	CPD-7958
NC(=O)C1=CN(C=CC1)C2OC(CO)C(O)C2O	CPD-7229
OC(=O)C(CCN1CCC1C(=O)O)NCCC(=O)C(=O)O	CPD-7228
CC(=CC=O)C	PRENAL
CC(=CC=CC(=CC=CC(=CC=CC(=CC=CC=C(C)C=CC=C(C)C=CC1=C(C)CCCC1(C)C)C)C)C)C	CPD-7953
CC(=O)NC(CCCNC(=O)N)C(=O)O	CPD-7224
OC(CCNC(CCN1CCC1C(=O)O)C(=O)O)C(=O)O	CPD-7227
CCCCCCCCCCCCCCCCCCCCCCCCCCCCCCCCC	CPD-7950
CC(=CC=CC=C(C)C=CC=C(C)C=CC1=C(C)C(=O)C(O)CC1(C)C)C=CC=C(C)C=CC2=C(C)C(=O)C(O)CC2(C)C	CPD-7957
CCC1C2CC3C4N(C)c5ccccc5C46CC(C2C6OC(=O)C)N3C1O	CPD-7956
COC1=C(Oc2c(OC)c(OC)cc(O)c2C1=O)c3ccc(O)c(OC)c3	CPD-7954
OC1=C(Oc2cc(O)cc(O)c2C1=O)c3ccc(O)c(O)c3	35734-PENTAHYDROXYFLAVONE
COc1ccc(cc1)C2=COc3cc(OC4OC(CO)C(O)C(O)C4O)cc(O)c3C2=O	BIOCHANIN-A-7-O-BETA-D-GLUCOSIDE
NCCc1ccccc1	PHENYLETHYLAMINE
[truncated: 2,998 more rows]
