# Supplementary material for: A Mapping of Drug Space from the Viewpoint of Small Molecule Metabolism
Source: PLoS Comput Biol. 2009 Aug 21;5(8):e1000474. doi: 10.1371/journal.pcbi.1000474 (PMC2727484; doi:10.1371/journal.pcbi.1000474)
Supplement: Dataset S5 — E-values for links between MDDR drug sets and MetaCyc reaction sets (3.12 MB CSV) [file pcbi.1000474.s005.csv]

target1	target2	e-value	max tc
01129	1.1.1.247-RXN	1.96790607785e-21	0.754717
01129	1.1.1.248-RXN	244.854980776	0.364865
01129	1.1.3.35-RXN	16101.3034396	0.364865
01129	1.3.1.78-RXN	25320.1745066	0.328571
01129	1.3.1.79-RXN	25320.1745066	0.328571
01129	2.3.1.150-RXN	124.685957637	0.3375
01129	2.6.1.14-RXN	1017914.1907	0.328571
01129	2.6.1.57-RXN	346680.360738	0.328571
01129	2.6.1.60-RXN	346680.360738	0.328571
01129	3.4.11.1-RXN	929274.910169	0.328571
01129	3.4.11.16-RXN	929274.910169	0.328571
01129	3.4.13.19-RXN	929274.910169	0.328571
01129	3.4.13.5-RXN	929274.910169	0.328571
01129	6.3.2.28-RXN	929274.910169	0.328571
01129	ALANINE--OXO-ACID-AMINOTRANSFERASE-RXN	998359.977802	0.328571
01129	AMINO-ACID-RACEMASE-RXN	1146497.12904	0.328571
01129	AMINOACYLASE-RXN	998359.977802	0.328571
01129	CYCLOHEXADIENYL-DEHYDROGENASE-RXN	25320.1745066	0.328571
01129	CYTOSOL-NON-SPECIFIC-DIPEPTIDASE-RXN	929274.910169	0.328571
01129	GAMMA-GLUTAMYLTRANSFERASE-RXN	929274.910169	0.328571
01129	L-AMINO-ACID-DEHYDROGENASE-RXN	1017914.1907	0.328571
01129	L-AMINO-ACID-OXIDASE-RXN	1035950.50847	0.328571
01129	MONOPHENOL-MONOOXYGENASE-RXN	74181.2442042	0.328571
01129	MORPHINE-6-DEHYDROGENASE-RXN	6.52311043085e-47	1.0
01129	N-METHYL-L-AMINO-ACID-OXIDASE-RXN	998359.977802	0.328571
01129	ORNITHINE--OXO-ACID-AMINOTRANSFERASE-RXN	1035950.50847	0.328571
01129	PHENYLALANINE-4-MONOOXYGENASE-RXN	137542.248849	0.328571
01129	PHENYLALANINE-N-ACETYLTRANSFERASE-RXN	62317.8510429	0.347222
01129	R15-RXN	954181.607045	0.328571
01129	RXN-2201	998359.977802	0.328571
01129	RXN-2205	1017914.1907	0.328571
01129	RXN-5682	25320.1745066	0.328571
01129	RXN-5861	25320.1745066	0.328571
01129	RXN-6601	977161.01292	0.328571
01129	RXN-8119	1035950.50847	0.328571
01129	RXN-8144	1.4459907694	0.455882
01129	RXN-8147	0.00111404196464	0.530303
01129	RXN-8149	7.19279264858e-14	0.455882
01129	RXN-8150	8.36980115334e-12	0.530303
01129	RXN-8151	6.97135828259e-37	0.672727
01129	RXN-8152	5.63626394505e-34	1.0
01129	RXN-8487	74181.2442042	0.328571
01129	RXN-8708	206992.700281	0.328571
01129	RXN0-961	70958.7742834	0.333333
01129	THIAZOLSYN2-RXN	137542.248849	0.328571
01129	TYRAMINOTRANS-RXN	137542.248849	0.328571
01129	TYROSINE--ARGININE-LIGASE-RXN	7949.79480451	0.365854
01129	TYROSINE--TRNA-LIGASE-RXN	25320.1745066	0.328571
01129	TYROSINE-2,3-AMINOMUTASE-RXN	25320.1745066	0.328571
01129	TYROSINE-3-MONOOXYGENASE-RXN	137542.248849	0.328571
01129	TYROSINE-AMINOTRANSFERASE-RXN	137542.248849	0.328571
01129	TYROSINE-DECARBOXYLASE-RXN	25320.1745066	0.328571
01129	TYROSINE-N-MONOOXYGENASE-RXN	25320.1745066	0.328571
01129	TYROSINE-PHENOL-LYASE-RXN	137542.248849	0.328571
01131	1.14.12.9-RXN	161275.704962	0.371429
01131	1.2.1.58-RXN	382665.163252	0.323529
01131	1.5.1.11-RXN	46038.1625601	0.357143
01131	1.5.1.19-RXN	181580.743916	0.357143
01131	2-CHLOROBENZOATE-1,2-DIOXYGENASE-RXN	172029.741452	0.351351
01131	2.1.1.115-RXN	36424.3507857	0.368421
01131	2.1.4.2-RXN	719631.903202	0.357143
01131	2.3.1.114-RXN	57943.8489575	0.328571
01131	2.3.1.56-RXN	14028.960904	0.348837
01131	2.4.2.31-RXN	329647.480181	0.357143
01131	2.5.1.66-RXN	181580.743916	0.357143
01131	2.6.1.14-RXN	1237746.12556	0.357143
01131	2.6.1.28-RXN	737310.59487	0.345455
01131	2.6.1.57-RXN	1037487.44524	0.345455
01131	2.6.1.58-RXN	737310.59487	0.345455
01131	2.6.1.60-RXN	1037487.44524	0.345455
01131	2.6.1.64-RXN	737310.59487	0.345455
01131	2.6.1.70-RXN	737310.59487	0.345455
01131	3.1.2.25-RXN	382665.163252	0.323529
01131	3.2.1.56-RXN	607512.136764	0.320988
01131	3.4.11.1-RXN	1222655.1365	0.357143
01131	3.4.11.16-RXN	1222655.1365	0.357143
01131	3.4.13.19-RXN	1222655.1365	0.357143
01131	3.4.13.5-RXN	1222655.1365	0.357143
01131	3.4.21.111-RXN	1200885.15537	0.345455
01131	3.5.1.72-RXN	6211.20380206	0.442623
01131	3.5.1.77-RXN	1156808.44178	0.357143
01131	3.5.1.81-RXN	1237746.12556	0.357143
01131	3.5.5.5-RXN	161275.704962	0.371429
01131	3.6.3.22-RXN	1200885.15537	0.345455
01131	3.7.1.8-RXN	568995.156225	0.34375
01131	4-CHLOROBENZOATE-DEHALOGENASE-RXN	263090.310817	0.40625
01131	5.1.1.11-RXN	174163.715138	0.345455
01131	6.2.1.33-RXN	470530.488242	0.40625
01131	6.3.2.28-RXN	1222655.1365	0.357143
01131	6.3.3.4-RXN	604776.284479	0.322581
01131	ACYLAGMATINE-AMIDASE-RXN	160825.104261	0.368421
01131	AGARITINE-GAMMA-GLUTAMYLTRANSFERASE-RXN	60354.6381927	0.351351
01131	ALANINE--OXO-ACID-AMINOTRANSFERASE-RXN	1235443.93069	0.357143
01131	AMINO-ACID-RACEMASE-RXN	1235950.03472	0.357143
01131	AMINOACYLASE-RXN	1235443.93069	0.357143
01131	ARG-OXIDATION-RXN	719631.903202	0.357143
01131	ARGDECARBOX-RXN	329647.480181	0.357143
01131	ARGINASE-RXN	546952.922182	0.357143
01131	ARGININE--TRNA-LIGASE-RXN	329647.480181	0.357143
01131	ARGININE-2-MONOOXYGENASE-RXN	329647.480181	0.357143
01131	ARGININE-DEIMINASE-RXN	546952.922182	0.357143
01131	ARGININE-KINASE-RXN	329647.480181	0.357143
01131	ARGININE-N-SUCCINYLTRANSFERASE-RXN	174445.373624	0.357143
01131	ARGININE-RACEMASE-RXN	56859.7031951	0.357143
01131	ARGSUCCINLYA-RXN	546952.922182	0.357143
01131	ARYL-ALDEHYDE-DEHYDROGENASE-(NADP+)-RXN	1221829.57087	0.34375
01131	ARYL-ALDEHYDE-DEHYDROGENASE-RXN	1213160.0721	0.34375
01131	ARYL-ALDEHYDE-OXIDASE-RXN	1221829.57087	0.34375
01131	BENZALDEHYDE-DEHYDROGENASE-(NAD+)-RXN	350025.477859	0.34375
01131	BENZALDEHYDE-DEHYDROGENASE-(NADP+)-RXN	350025.477859	0.34375
01131	BENZOATE--COA-LIGASE-RXN	568995.156225	0.34375
01131	BENZOATE-1,2-DIOXYGENASE-RXN	350025.477859	0.34375
01131	BENZOATE-DIOXYGENASE-NON-DECARBOX-RXN	350025.477859	0.34375
01131	BENZOYLFORMATE-DECARBOXYLASE-RXN	382665.163252	0.323529
01131	CARBOXYCYCLOHEXADIENYL-DEHYDRATASE-RXN	347377.163262	0.345455
01131	CYTOSOL-NON-SPECIFIC-DIPEPTIDASE-RXN	1222655.1365	0.357143
01131	D-AMINO-ACID-N-ACETYLTRANSFERASE-RXN	1156808.44178	0.357143
01131	D-AMINO-ACID-OXIDASE-RXN	1215360.11736	0.357143
01131	D-ARGINASE-RXN	546952.922182	0.357143
01131	D-NOPALINE-DEHYDROGENASE-RXN	181580.743916	0.357143
01131	D-OCTOPINE-DEHYDROGENASE-RXN	46038.1625601	0.357143
01131	DAADEHYDROG-RXN	1205801.08635	0.357143
01131	GAMMA-GLUTAMYLTRANSFERASE-RXN	1222655.1365	0.357143
01131	GLYCINE-AMIDINOTRANSFERASE-RXN	719631.903202	0.357143
01131	GLYCINE-N-BENZOYLTRANSFERASE-RXN	596751.104354	0.327273
01131	GLYCYRRHIZINATE-BETA-GLUCURONIDASE-RXN	303986.044994	0.375
01131	HIPPURATE-HYDROLASE-RXN	187548.325225	0.34375
01131	HYOSCYAMINE-6-DIOXYGENASE-RXN	119994.617391	0.33871
01131	L-AMINO-ACID-DEHYDROGENASE-RXN	1237746.12556	0.357143
01131	L-AMINO-ACID-OXIDASE-RXN	1239440.80891	0.357143
01131	MANDELATE-DEHYDROGENASE-RXN	382665.163252	0.323529
01131	MANDELATE-OXY-RXN	382665.163252	0.323529
01131	MORPHINE-6-DEHYDROGENASE-RXN	10334.1165658	0.378378
01131	N-METHYL-L-AMINO-ACID-OXIDASE-RXN	1235443.93069	0.357143
01131	NITRIC-OXIDE-SYNTHASE-RXN	546952.922182	0.357143
01131	ORNITHINE--OXO-ACID-AMINOTRANSFERASE-RXN	1239440.80891	0.357143
01131	ORNITHINE-N-BENZOYLTRANSFERASE-RXN	586463.529386	0.333333
01131	PHEAMINOTRANS-RXN	737310.59487	0.345455
01131	PHENACEOX-RXN	382665.163252	0.323529
01131	PHENGLYOXRED-RXN	382665.163252	0.323529
01131	PHENYLALANINE--TRNA-LIGASE-RXN	347377.163262	0.345455
01131	PHENYLALANINE-2-MONOOXYGENASE-RXN	347377.163262	0.345455
01131	PHENYLALANINE-4-MONOOXYGENASE-RXN	737310.59487	0.345455
01131	PHENYLALANINE-ADENYLYLTRANSFERASE-RXN	347377.163262	0.345455
01131	PHENYLALANINE-AMMONIA-LYASE-RXN	566163.214211	0.345455
01131	PHENYLALANINE-DECARBOXYLASE-RXN	347377.163262	0.345455
01131	PHENYLALANINE-DEHYDROGENASE-RXN	566163.214211	0.345455
01131	PHENYLALANINE-N-ACETYLTRANSFERASE-RXN	163657.614069	0.362069
01131	PHTHALATE-4,5-DIOXYGENASE-RXN	382665.163252	0.323529
01131	R15-RXN	1228182.08113	0.357143
01131	RXN-2005	350025.477859	0.34375
01131	RXN-2007	350025.477859	0.34375
01131	RXN-2201	1235443.93069	0.357143
01131	RXN-2205	1237746.12556	0.357143
01131	RXN-2506	603149.139237	0.323529
01131	RXN-4602	347377.163262	0.345455
01131	RXN-6601	1232339.36611	0.357143
01131	RXN-6722	739895.527694	0.34375
01131	RXN-7563	546952.922182	0.357143
01131	RXN-7564	719631.903202	0.357143
01131	RXN-7708	737310.59487	0.345455
01131	RXN-8088	568995.156225	0.34375
01131	RXN-8119	1239440.80891	0.357143
01131	RXN-8147	373424.010969	0.329114
01131	RXN-8149	313241.689233	0.368421
01131	RXN-8150	373424.010969	0.329114
01131	RXN-8151	8418.46686603	0.378378
01131	RXN-8152	372936.071895	0.329412
01131	RXN-8255	12813.7302951	0.33871
01131	RXN-8484	652193.305127	0.402439
01131	RXN-8485	154500.578178	0.402439
01131	RXN-8492	608543.069556	0.320388
01131	RXN-8493	608543.069556	0.320388
01131	RXN-8708	867095.301843	0.345455
01131	RXN-8732	329647.480181	0.357143
01131	RXN66-162	681306.478032	0.382716
01131	RXN66-181	388595.299026	0.32
01131	RXN66-184	7812.06491848	0.444444
01131	RXN66-185	1998.10911251	0.444444
01131	SUCCARGDIHYDRO-RXN	586463.529386	0.333333
01131	TROPINESTERASE-RXN	14501.138639	0.33871
01131	TYROSINE--ARGININE-LIGASE-RXN	6469.17435486	0.566667
01132	1.1.1.247-RXN	5.5234750107e-10	0.513158
01132	1.1.1.248-RXN	3529.57582228	0.369048
01132	1.1.1.97-RXN	49396.8049956	0.358974
01132	1.1.3.35-RXN	49033.7154531	0.369048
01132	1.3.1.78-RXN	1204.28727172	0.344262
01132	1.3.1.79-RXN	1204.28727172	0.344262
01132	1.3.99.18-RXN	570928.23964	0.35
01132	1.8.1.12-RXN	198491.158854	0.341176
01132	2'-HYDROXYISOFLAVONE-REDUCTASE-RXN	581249.816384	0.34375
01132	2.1.1.105-RXN	622401.002313	0.333333
01132	2.1.1.38-RXN	980868.839827	0.339806
01132	2.3.1.150-RXN	157973.627152	0.359551
01132	2.3.1.151-RXN	1132.99800944	0.34
01132	2.5.1.39-RXN	608377.758761	0.327586
01132	2.6.1.14-RXN	1120393.14925	0.344262
01132	2.6.1.28-RXN	634377.791813	0.327869
01132	2.6.1.57-RXN	69159.2671975	0.344262
01132	2.6.1.58-RXN	634377.791813	0.327869
01132	2.6.1.60-RXN	69159.2671975	0.344262
01132	2.6.1.63-RXN	993611.23069	0.327273
01132	2.6.1.64-RXN	634377.791813	0.327869
01132	2.6.1.7-RXN	993611.23069	0.327273
01132	2.6.1.70-RXN	634377.791813	0.327869
01132	3-5-XYLENOL-METHYLHYDROXYLASE-RXN	154539.496476	0.358974
01132	3-HYDROXYBENZOATE-2-MONOOXYGENASE-RXN	9.02330913695	0.377778
01132	3-HYDROXYBENZOATE-6-MONOOXYGENASE-RXN	9.02330913695	0.377778
01132	3-OH-BENZALDEHYDE-DEHYDROG-NADP+-RXN	9.02330913695	0.377778
01132	3.4.11.1-RXN	953835.641323	0.344262
01132	3.4.11.16-RXN	953835.641323	0.344262
01132	3.4.13.19-RXN	953835.641323	0.344262
01132	3.4.13.5-RXN	953835.641323	0.344262
01132	3.4.21.111-RXN	1216932.84096	0.327869
01132	3.5.1.64-RXN	43147.195139	0.369863
01132	3.5.1.77-RXN	1237449.39944	0.327869
01132	3.5.1.81-RXN	1243740.08581	0.327869
01132	3.6.3.22-RXN	1216932.84096	0.327869
01132	5.1.1.11-RXN	71399.2497308	0.327869
01132	6.3.2.28-RXN	953835.641323	0.344262
01132	ALANINE--OXO-ACID-AMINOTRANSFERASE-RXN	1088072.23208	0.344262
01132	AMINO-ACID-RACEMASE-RXN	1209986.63778	0.344262
01132	AMINOACYLASE-RXN	1088072.23208	0.344262
01132	ANTHRANILATE-N-BENZOYLTRANSFERASE-RXN	722360.380312	0.415094
01132	ARYLAMINE-N-ACETYLTRANSFERASE-RXN	987478.063582	0.333333
01132	BENZYL-ALCOHOL-DEHYDROGENASE-RXN	49396.8049956	0.358974
01132	CARBOXYCYCLOHEXADIENYL-DEHYDRATASE-RXN	211573.494123	0.327869
01132	CYCLOHEXADIENYL-DEHYDROGENASE-RXN	1204.28727172	0.344262
01132	CYTOSOL-NON-SPECIFIC-DIPEPTIDASE-RXN	953835.641323	0.344262
01132	D-AMINO-ACID-N-ACETYLTRANSFERASE-RXN	1237449.39944	0.327869
01132	D-AMINO-ACID-OXIDASE-RXN	1243033.51721	0.327869
01132	DAADEHYDROG-RXN	1242477.78737	0.327869
01132	GAMMA-GLUTAMYLTRANSFERASE-RXN	953835.641323	0.344262
01132	GLYCINE-N-BENZOYLTRANSFERASE-RXN	844578.873436	0.326923
01132	HIPPURATE-HYDROLASE-RXN	844578.873436	0.326923
01132	L-AMINO-ACID-DEHYDROGENASE-RXN	1120393.14925	0.344262
01132	L-AMINO-ACID-OXIDASE-RXN	1147248.8778	0.344262
01132	MHPHYDROXY-RXN	194578.429948	0.339623
01132	MONOPHENOL-MONOOXYGENASE-RXN	9477.47053395	0.344262
01132	MORPHINE-6-DEHYDROGENASE-RXN	4.7173043565e-19	0.493151
01132	MUCINAMINYLSERINE-MUCINAMINIDASE-RXN	835731.163533	0.333333
01132	N-BENZYLOXYCARBONYLGLYCINE-HYDROLASE-RXN	835731.163533	0.333333
01132	N-METHYL-L-AMINO-ACID-OXIDASE-RXN	1088072.23208	0.344262
01132	ORNITHINE--OXO-ACID-AMINOTRANSFERASE-RXN	1147248.8778	0.344262
01132	PHEAMINOTRANS-RXN	634377.791813	0.327869
01132	PHENYLALANINE--TRNA-LIGASE-RXN	211573.494123	0.327869
01132	PHENYLALANINE-2-MONOOXYGENASE-RXN	60119.529961	0.333333
01132	PHENYLALANINE-4-MONOOXYGENASE-RXN	6249.78268966	0.344262
01132	PHENYLALANINE-ADENYLYLTRANSFERASE-RXN	211573.494123	0.327869
01132	PHENYLALANINE-AMMONIA-LYASE-RXN	431393.418743	0.327869
01132	PHENYLALANINE-DECARBOXYLASE-RXN	211573.494123	0.327869
01132	PHENYLALANINE-DEHYDROGENASE-RXN	431393.418743	0.327869
01132	PHENYLALANINE-N-ACETYLTRANSFERASE-RXN	13.3600597179	0.431034
01132	PTEROCARPIN-SYNTHASE-RXN	191669.146515	0.34375
01132	R15-RXN	1005099.92935	0.344262
01132	RXN-2201	1088072.23208	0.344262
01132	RXN-2205	1120393.14925	0.344262
01132	RXN-3202	614801.816476	0.32381
01132	RXN-3481	998320.64209	0.322581
01132	RXN-3562	581249.816384	0.34375
01132	RXN-3565	191669.146515	0.34375
01132	RXN-3601	581249.816384	0.34375
01132	RXN-3602	598662.6471	0.333333
01132	RXN-4201	987478.063582	0.333333
01132	RXN-4207	835731.163533	0.333333
01132	RXN-4343	607464.002834	0.328125
01132	RXN-4344	607464.002834	0.328125
01132	RXN-4402	598662.6471	0.333333
01132	RXN-4422	607464.002834	0.328125
01132	RXN-4423	607464.002834	0.328125
01132	RXN-4424	598662.6471	0.333333
01132	RXN-4602	211573.494123	0.327869
01132	RXN-5682	1204.28727172	0.344262
01132	RXN-5861	1204.28727172	0.344262
01132	RXN-6601	1049771.63032	0.344262
01132	RXN-6724	845119.370061	0.326531
01132	RXN-7482	1132.99800944	0.34
01132	RXN-7483	1132.99800944	0.34
01132	RXN-7484	1132.99800944	0.34
01132	RXN-7488	225.911297403	0.377778
01132	RXN-7708	634377.791813	0.327869
01132	RXN-8119	1147248.8778	0.344262
01132	RXN-8144	127.145294327	0.423077
01132	RXN-8147	0.000100259632831	0.423077
01132	RXN-8149	1.23306549083e-11	0.423077
01132	RXN-8150	6.26914413715e-08	0.513158
01132	RXN-8151	2.56562311171e-21	0.493151
01132	RXN-8152	2.16859994559e-11	0.448718
01132	RXN-8487	9477.47053395	0.344262
01132	RXN-8708	17809.9580347	0.344262
01132	THIAZOLSYN2-RXN	31624.2993532	0.344262
01132	TYRAMINOTRANS-RXN	31624.2993532	0.344262
01132	TYROSINE--ARGININE-LIGASE-RXN	311.687879432	0.382716
01132	TYROSINE--TRNA-LIGASE-RXN	1204.28727172	0.344262
01132	TYROSINE-2,3-AMINOMUTASE-RXN	1204.28727172	0.344262
01132	TYROSINE-3-MONOOXYGENASE-RXN	31624.2993532	0.344262
01132	TYROSINE-AMINOTRANSFERASE-RXN	31624.2993532	0.344262
01132	TYROSINE-DECARBOXYLASE-RXN	1204.28727172	0.344262
01132	TYROSINE-ESTER-SULFOTRANSFERASE-RXN	318167.898544	0.34375
01132	TYROSINE-N-MONOOXYGENASE-RXN	1204.28727172	0.344262
01132	TYROSINE-PHENOL-LYASE-RXN	31624.2993532	0.344262
01133	1.1.1.247-RXN	0.116364197071	0.375
01133	1.1.1.248-RXN	134355.068053	0.32
01133	1.1.3.35-RXN	134355.068053	0.32
01133	1.14.13.92-RXN	81032.1600335	0.384615
01133	1.2.1.54-RXN	121168.343114	0.333333
01133	1.3.1.78-RXN	1.56674803738e-13	0.403509
01133	1.3.1.79-RXN	1.56674803738e-13	0.403509
01133	1.3.99.18-RXN	106401.955283	0.35
01133	1.4.3.17-RXN	23214.4302759	0.366197
01133	1.5.1.11-RXN	0.000223459085902	0.375
01133	1.5.1.19-RXN	36.1290016036	0.384615
01133	1.8.1.12-RXN	113992.77785	0.341176
01133	2.1.1.38-RXN	15085.3392919	0.339806
01133	2.1.4.2-RXN	12985.3871738	0.375
01133	2.4.2.31-RXN	458.037970624	0.375
01133	2.5.1.66-RXN	36.1290016036	0.384615
01133	2.6.1.14-RXN	0.364846494192	0.403509
01133	2.6.1.28-RXN	9.89058291054e-05	0.385965
01133	2.6.1.57-RXN	3.59025875696e-09	0.403509
01133	2.6.1.58-RXN	0.00432392274855	0.385965
01133	2.6.1.60-RXN	3.59025875696e-09	0.403509
01133	2.6.1.64-RXN	0.00432392274855	0.385965
01133	2.6.1.70-RXN	0.00432392274855	0.385965
01133	3.4.11.1-RXN	0.0363873712339	0.403509
01133	3.4.11.16-RXN	0.0363873712339	0.403509
01133	3.4.13.19-RXN	0.0363873712339	0.403509
01133	3.4.13.5-RXN	0.0363873712339	0.403509
01133	3.4.21.111-RXN	101.113037281	0.385965
01133	3.5.1.64-RXN	1.44597671436e-05	0.403226
01133	3.5.1.72-RXN	5.97251363801e-11	0.459016
01133	3.5.1.77-RXN	274.043789736	0.385965
01133	3.5.1.81-RXN	5437.15681729	0.385965
01133	3.5.1.85-RXN	241760.369802	0.340909
01133	3.5.1.87-RXN	3508.7979619	0.344828
01133	3.6.3.22-RXN	101.113037281	0.385965
01133	5.1.1.11-RXN	9.53269478484e-14	0.385965
01133	6.3.2.28-RXN	0.0363873712339	0.403509
01133	6.3.3.4-RXN	21257.6655384	0.384615
01133	ACETCAPR-RXN	347016.583174	0.355556
01133	ACETYLGLUTKIN-RXN	474.070692426	0.338983
01133	ACETYLINDOXYL-OXIDASE-RXN	98381.0146237	0.36
01133	ACETYLSEROTONIN-O-METHYLTRANSFERASE-RXN	333132.872524	0.364865
01133	ACYLAGMATINE-AMIDASE-RXN	7.949189637	0.362069
01133	ALANINE--OXO-ACID-AMINOTRANSFERASE-RXN	0.217840571909	0.403509
01133	AMINO-ACID-RACEMASE-RXN	0.0510570264234	0.403509
01133	AMINOACYLASE-RXN	0.217840571909	0.403509
01133	ARG-OXIDATION-RXN	12985.3871738	0.375
01133	ARGDECARBOX-RXN	458.037970624	0.375
01133	ARGINASE-RXN	3813.33336829	0.375
01133	ARGININE--TRNA-LIGASE-RXN	458.037970624	0.375
01133	ARGININE-2-MONOOXYGENASE-RXN	458.037970624	0.375
01133	ARGININE-DEIMINASE-RXN	3813.33336829	0.375
01133	ARGININE-KINASE-RXN	458.037970624	0.375
01133	ARGININE-N-SUCCINYLTRANSFERASE-RXN	31.9538745792	0.393939
01133	ARGININE-RACEMASE-RXN	0.107607394402	0.375
01133	ARGSUCCINLYA-RXN	3813.33336829	0.375
01133	AROMATIC-L-AMINO-ACID-DECARBOXYLASE-RXN	4910.13267407	0.366197
01133	ARYLESTERASE-RXN	1014081.82181	0.35
01133	CARBOXYCYCLOHEXADIENYL-DEHYDRATASE-RXN	4.0997993267e-07	0.385965
01133	CYCLOHEXADIENYL-DEHYDROGENASE-RXN	1.56674803738e-13	0.403509
01133	CYTOSOL-NON-SPECIFIC-DIPEPTIDASE-RXN	0.0363873712339	0.403509
01133	D-AMINO-ACID-N-ACETYLTRANSFERASE-RXN	274.043789736	0.385965
01133	D-AMINO-ACID-OXIDASE-RXN	1356.19188906	0.385965
01133	D-ARGINASE-RXN	3813.33336829	0.375
01133	D-GLUTAMYLTRANSFERASE-RXN	10389.6998676	0.354839
01133	D-NOPALINE-DEHYDROGENASE-RXN	36.1290016036	0.384615
01133	D-OCTOPINE-DEHYDROGENASE-RXN	0.000223459085902	0.375
01133	D-TRYPTOPHAN-N-ACETYLTRANSFERASE-RXN	23214.4302759	0.366197
01133	D-TRYPTOPHAN-N-MALONYLTRANSFERASE-RXN	1888.36366522	0.402597
01133	DAADEHYDROG-RXN	958.206738607	0.385965
01133	GAMMA-GLUTAMYLTRANSFERASE-RXN	0.0363873712339	0.403509
01133	GLUTAMATE-N-ACETYLTRANSFERASE-RXN	13269.0731568	0.338983
01133	GLUTAMINE-N-PHENYLACETYLTRANSFERASE-RXN	0.133806479297	0.466667
01133	GLYCINE-AMIDINOTRANSFERASE-RXN	12985.3871738	0.375
01133	GUANIDINOBUTANAMIDE-NH3-RXN	252213.124249	0.333333
01133	GUANIDINOBUTYRASE-RXN	252213.124249	0.333333
01133	INDOLEACETATE--LYSINE-LIGASE-RXN	229719.480214	0.35
01133	L-AMINO-ACID-DEHYDROGENASE-RXN	0.364846494192	0.403509
01133	L-AMINO-ACID-OXIDASE-RXN	0.591167923416	0.403509
01133	LYSACET-RXN	222624.561476	0.355556
01133	LYSINE-CARBAMOYLTRANSFERASE-RXN	241760.369802	0.340909
01133	LYSINE-N-ACETYLTRANSFERASE-RXN	222624.561476	0.355556
01133	MONOPHENOL-MONOOXYGENASE-RXN	5.79964876124e-09	0.403509
01133	MORPHINE-6-DEHYDROGENASE-RXN	1.70825110983e-25	0.486111
01133	MUCINAMINYLSERINE-MUCINAMINIDASE-RXN	252213.124249	0.333333
01133	N-ACETYLTRANSFER-RXN	3914.76419609	0.338983
01133	N-BENZYLOXYCARBONYLGLYCINE-HYDROLASE-RXN	252213.124249	0.333333
01133	N-METHYL-L-AMINO-ACID-OXIDASE-RXN	0.0719446439879	0.403509
01133	NITRIC-OXIDE-SYNTHASE-RXN	3813.33336829	0.375
01133	ORNITHINE--OXO-ACID-AMINOTRANSFERASE-RXN	0.591167923416	0.403509
01133	ORNITHINE-N-BENZOYLTRANSFERASE-RXN	551.959136247	0.349206
01133	ORSELLINATE-DECARBOXYLASE-RXN	100611.604169	0.357143
01133	ORSELLINATE-DEPSIDE-HYDROLASE-RXN	100611.604169	0.357143
01133	PHEAMINOTRANS-RXN	0.00432392274855	0.385965
01133	PHENDEHYD-RXN	106401.955283	0.35
01133	PHENYLACETATE--COA-LIGASE-RXN	229719.480214	0.35
01133	PHENYLALANINE--TRNA-LIGASE-RXN	4.0997993267e-07	0.385965
01133	PHENYLALANINE-2-MONOOXYGENASE-RXN	4.0997993267e-07	0.385965
01133	PHENYLALANINE-4-MONOOXYGENASE-RXN	2.20974505704e-14	0.403509
01133	PHENYLALANINE-ADENYLYLTRANSFERASE-RXN	4.0997993267e-07	0.385965
01133	PHENYLALANINE-AMMONIA-LYASE-RXN	0.000464839638823	0.385965
01133	PHENYLALANINE-DECARBOXYLASE-RXN	4.0997993267e-07	0.385965
01133	PHENYLALANINE-DEHYDROGENASE-RXN	5.4940348889e-05	0.385965
01133	PHENYLALANINE-N-ACETYLTRANSFERASE-RXN	1.94927171023e-20	0.4
01133	PHENYLPYRUVATE-DECARBOXYLASE-RXN	113738.152682	0.341463
01133	PHENYLPYRUVATE-TAUTOMERASE-RXN	113738.152682	0.341463
01133	PREPHENATEDEHYDRAT-RXN	113738.152682	0.341463
01133	R15-RXN	0.0691403119288	0.403509
01133	RXN-1402	4910.13267407	0.366197
01133	RXN-1405	92641.5865591	0.367647
01133	RXN-1406	92641.5865591	0.367647
01133	RXN-2201	0.217840571909	0.403509
01133	RXN-2205	0.364846494192	0.403509
01133	RXN-2944	264636.920395	0.324675
01133	RXN-2945	241010.862404	0.341463
01133	RXN-2946	252213.124249	0.333333
01133	RXN-2947	515.158596598	0.341463
01133	RXN-2948	27982.0719918	0.353659
01133	RXN-2981	264636.920395	0.324675
01133	RXN-2982	241010.862404	0.341463
01133	RXN-3184	121168.343114	0.333333
01133	RXN-3202	130456.661572	0.32381
01133	RXN-4602	4.0997993267e-07	0.385965
01133	RXN-5402	23214.4302759	0.366197
01133	RXN-5682	1.56674803738e-13	0.403509
01133	RXN-5861	1.56674803738e-13	0.403509
01133	RXN-6601	0.125318222183	0.403509
01133	RXN-7563	3813.33336829	0.375
01133	RXN-7564	12985.3871738	0.375
01133	RXN-7708	0.00432392274855	0.385965
01133	RXN-7748	6.52018607639e-06	0.38983
01133	RXN-8119	0.591167923416	0.403509
01133	RXN-8147	561.690651198	0.337838
01133	RXN-8149	1.9478619832e-11	0.413333
01133	RXN-8150	0.00812792604165	0.375
01133	RXN-8151	2.27553121024e-29	0.486111
01133	RXN-8152	5.5234750107e-10	0.458333
01133	RXN-8487	5.79964876124e-09	0.403509
01133	RXN-863	4820.64055879	0.327869
01133	RXN-864	622.750719787	0.327869
01133	RXN-8665	4910.13267407	0.366197
01133	RXN-8685	4910.13267407	0.366197
01133	RXN-8708	5.41252018759e-13	0.403509
01133	RXN-8712	241010.862404	0.341463
01133	RXN-8732	458.037970624	0.375
01133	RXN0-2361	30.3267509334	0.338235
01133	RXN0-2382	23214.4302759	0.366197
01133	RXN0-301	1704.03899614	0.366197
01133	RXN0-5040	2671.61767634	0.359375
01133	RXN0-961	5.1092143849e-09	0.431034
01133	SUCCARGDIHYDRO-RXN	18819.7493105	0.393939
01133	THIAZOLSYN2-RXN	2.23645503183e-06	0.403509
01133	TRYPSYN-RXN	57093.0996439	0.366197
01133	TRYPTOPHAN--TRNA-LIGASE-RXN	4910.13267407	0.366197
01133	TRYPTOPHAN-2'-DIOXYGENASE-RXN	23214.4302759	0.366197
01133	TRYPTOPHAN-2,3-DIOXYGENASE-RXN	4910.13267407	0.366197
01133	TRYPTOPHAN-2-C-METHYLTRANSFERASE-RXN	1704.03899614	0.366197
01133	TRYPTOPHAN-2-MONOOXYGENASE-RXN	4910.13267407	0.366197
01133	TRYPTOPHAN-5-MONOOXYGENASE-RXN	10396.0711706	0.366197
01133	TRYPTOPHAN-AMINOTRANSFERASE-RXN	57093.0996439	0.366197
01133	TRYPTOPHAN-DEHYDROGENASE-RXN	23214.4302759	0.366197
01133	TRYPTOPHAN-DIMETHYLALLYLTRANSFERASE-RXN	23214.4302759	0.366197
01133	TRYPTOPHAN-RXN	57093.0996439	0.366197
01133	TRYPTOPHANAMIDASE-RXN	240.62766807	0.375
01133	TYRAMINOTRANS-RXN	2.23645503183e-06	0.403509
01133	TYROSINE--ARGININE-LIGASE-RXN	5.12437958518e-32	0.727273
01133	TYROSINE--TRNA-LIGASE-RXN	1.56674803738e-13	0.403509
01133	TYROSINE-2,3-AMINOMUTASE-RXN	1.56674803738e-13	0.403509
01133	TYROSINE-3-MONOOXYGENASE-RXN	2.23645503183e-06	0.403509
01133	TYROSINE-AMINOTRANSFERASE-RXN	2.23645503183e-06	0.403509
01133	TYROSINE-DECARBOXYLASE-RXN	1.56674803738e-13	0.403509
01133	TYROSINE-ESTER-SULFOTRANSFERASE-RXN	1.28093956989	0.355932
01133	TYROSINE-N-MONOOXYGENASE-RXN	5.23714960006e-25	0.403509
01133	TYROSINE-PHENOL-LYASE-RXN	2.23645503183e-06	0.403509
01150	1.1.1.247-RXN	4.79030510903e-34	0.481481
01150	1.3.1.78-RXN	1.38086875268e-10	0.377049
01150	1.3.1.79-RXN	1.38086875268e-10	0.377049
01150	1.4.3.17-RXN	58.2860427638	0.380282
01150	2.6.1.14-RXN	0.170641694575	0.380282
01150	2.6.1.28-RXN	7.76048239004e-08	0.380282
01150	2.6.1.57-RXN	1.38086875268e-10	0.380282
01150	2.6.1.58-RXN	0.000290957469488	0.360656
01150	2.6.1.60-RXN	1.38086875268e-10	0.380282
01150	2.6.1.64-RXN	0.000290957469488	0.360656
01150	2.6.1.70-RXN	0.000290957469488	0.360656
01150	3.4.11.1-RXN	0.0194345985575	0.380282
01150	3.4.11.16-RXN	0.0194345985575	0.380282
01150	3.4.13.19-RXN	0.0194345985575	0.380282
01150	3.4.13.5-RXN	0.0194345985575	0.380282
01150	3.4.21.111-RXN	0.716850492238	0.380282
01150	3.5.1.77-RXN	178.528715962	0.360656
01150	3.5.1.81-RXN	2512.01052472	0.360656
01150	3.6.3.22-RXN	0.716850492238	0.380282
01150	5.1.1.11-RXN	5.34485542671e-18	0.360656
01150	6.3.2.28-RXN	0.0194345985575	0.380282
01150	ALANINE--OXO-ACID-AMINOTRANSFERASE-RXN	0.105057275861	0.380282
01150	AMINO-ACID-RACEMASE-RXN	0.0266610430757	0.380282
01150	AMINOACYLASE-RXN	0.105057275861	0.380282
01150	AROMATIC-L-AMINO-ACID-DECARBOXYLASE-RXN	2.50831443733	0.380282
01150	CARBOXYCYCLOHEXADIENYL-DEHYDRATASE-RXN	5.5234750107e-10	0.360656
01150	CYCLOHEXADIENYL-DEHYDROGENASE-RXN	1.38086875268e-10	0.377049
01150	CYTOSOL-NON-SPECIFIC-DIPEPTIDASE-RXN	0.0194345985575	0.380282
01150	D-AMINO-ACID-N-ACETYLTRANSFERASE-RXN	178.528715962	0.360656
01150	D-AMINO-ACID-OXIDASE-RXN	740.866302155	0.360656
01150	D-TRYPTOPHAN-N-ACETYLTRANSFERASE-RXN	58.2860427638	0.380282
01150	D-TRYPTOPHAN-N-MALONYLTRANSFERASE-RXN	0.00266240788763	0.381579
01150	DAADEHYDROG-RXN	544.619369706	0.360656
01150	GAMMA-GLUTAMYLTRANSFERASE-RXN	0.0194345985575	0.380282
01150	INDOLEACETATE--LYSINE-LIGASE-RXN	221.715103794	0.329268
01150	INDOLELACTATE-DEHYDROGENASE-RXN	14.6602323929	0.328767
01150	L-AMINO-ACID-DEHYDROGENASE-RXN	0.170641694575	0.380282
01150	L-AMINO-ACID-OXIDASE-RXN	0.268457018486	0.380282
01150	MONOPHENOL-MONOOXYGENASE-RXN	7.27165485159e-07	0.377049
01150	MORPHINE-6-DEHYDROGENASE-RXN	8.74683955217e-26	0.378378
01150	N-METHYL-L-AMINO-ACID-OXIDASE-RXN	0.00884136306776	0.380282
01150	ORNITHINE--OXO-ACID-AMINOTRANSFERASE-RXN	0.268457018486	0.380282
01150	PHEAMINOTRANS-RXN	0.000290957469488	0.360656
01150	PHENYLALANINE--TRNA-LIGASE-RXN	5.5234750107e-10	0.360656
01150	PHENYLALANINE-2-MONOOXYGENASE-RXN	5.5234750107e-10	0.360656
01150	PHENYLALANINE-4-MONOOXYGENASE-RXN	2.28350244808e-14	0.377049
01150	PHENYLALANINE-ADENYLYLTRANSFERASE-RXN	5.5234750107e-10	0.360656
01150	PHENYLALANINE-AMMONIA-LYASE-RXN	2.5677254456e-06	0.360656
01150	PHENYLALANINE-DECARBOXYLASE-RXN	5.5234750107e-10	0.360656
01150	PHENYLALANINE-DEHYDROGENASE-RXN	2.5677254456e-06	0.360656
01150	PHENYLALANINE-N-ACETYLTRANSFERASE-RXN	2.05684092784e-19	0.403226
01150	R15-RXN	0.0356299989686	0.380282
01150	RXN-1402	2.50831443733	0.380282
01150	RXN-2201	0.105057275861	0.380282
01150	RXN-2205	0.170641694575	0.380282
01150	RXN-2945	275.407227559	0.320988
01150	RXN-2947	275.407227559	0.320988
01150	RXN-2948	128.822754986	0.35
01150	RXN-2982	275.407227559	0.320988
01150	RXN-4602	5.5234750107e-10	0.360656
01150	RXN-5402	58.2860427638	0.380282
01150	RXN-5682	1.38086875268e-10	0.377049
01150	RXN-5861	1.38086875268e-10	0.377049
01150	RXN-6601	0.0624220592858	0.380282
01150	RXN-7708	0.000290957469488	0.360656
01150	RXN-7748	7.5175928289e-16	0.370968
01150	RXN-7749	17.5427904319	0.323529
01150	RXN-8119	0.268457018486	0.380282
01150	RXN-8144	1.59297019309e-06	0.356322
01150	RXN-8147	5.28715499887e-31	0.363636
01150	RXN-8149	1.04393126343e-15	0.368421
01150	RXN-8150	1.96254617911e-36	0.481481
01150	RXN-8151	1.77211617705e-26	0.378378
01150	RXN-8152	7.54402330932e-18	0.421687
01150	RXN-8487	7.27165485159e-07	0.377049
01150	RXN-8665	2.50831443733	0.380282
01150	RXN-8685	2.50831443733	0.380282
01150	RXN-8708	1.03590450763e-14	0.380282
01150	RXN0-2382	58.2860427638	0.380282
01150	RXN0-301	0.129650691818	0.380282
01150	THIAZOLSYN2-RXN	0.000102574797381	0.377049
01150	TRYPSYN-RXN	348.346424165	0.380282
01150	TRYPTOPHAN--TRNA-LIGASE-RXN	2.50831443733	0.380282
01150	TRYPTOPHAN-2'-DIOXYGENASE-RXN	58.2860427638	0.380282
01150	TRYPTOPHAN-2,3-DIOXYGENASE-RXN	2.50831443733	0.380282
01150	TRYPTOPHAN-2-C-METHYLTRANSFERASE-RXN	0.129650691818	0.380282
01150	TRYPTOPHAN-2-MONOOXYGENASE-RXN	2.50831443733	0.380282
01150	TRYPTOPHAN-5-MONOOXYGENASE-RXN	0.192234287478	0.380282
01150	TRYPTOPHAN-AMINOTRANSFERASE-RXN	348.346424165	0.380282
01150	TRYPTOPHAN-DEHYDROGENASE-RXN	58.2860427638	0.380282
01150	TRYPTOPHAN-DIMETHYLALLYLTRANSFERASE-RXN	58.2860427638	0.380282
01150	TRYPTOPHAN-RXN	348.346424165	0.380282
01150	TRYPTOPHANAMIDASE-RXN	0.00347284887231	0.380282
01150	TYRAMINOTRANS-RXN	0.000102574797381	0.377049
01150	TYROSINE--ARGININE-LIGASE-RXN	3.3377951464e-18	0.391892
01150	TYROSINE--TRNA-LIGASE-RXN	1.38086875268e-10	0.377049
01150	TYROSINE-2,3-AMINOMUTASE-RXN	1.38086875268e-10	0.377049
01150	TYROSINE-3-MONOOXYGENASE-RXN	0.000102574797381	0.377049
01150	TYROSINE-AMINOTRANSFERASE-RXN	0.000102574797381	0.377049
01150	TYROSINE-DECARBOXYLASE-RXN	1.38086875268e-10	0.377049
01150	TYROSINE-ESTER-SULFOTRANSFERASE-RXN	1200.94185609	0.323077
01150	TYROSINE-N-MONOOXYGENASE-RXN	4.88255511296e-27	0.377049
01150	TYROSINE-PHENOL-LYASE-RXN	0.000102574797381	0.377049
01210	1.1.1.217-RXN	102310.830505	0.357143
01210	1.14.13.92-RXN	123078.78237	0.333333
01210	1.14.99.15-RXN	39850.2564295	0.47619
01210	1.2.1.67-RXN	123078.78237	0.333333
01210	15-OXOPROSTAGLANDIN-13-REDUCTASE-RXN	10538.8433148	0.320513
01210	2.1.1.105-RXN	404694.524161	0.322034
01210	3.7.1.8-RXN	4091.68719546	0.348837
01210	4-CHLOROBENZOATE-DEHALOGENASE-RXN	5633.27485152	0.377778
01210	6.2.1.33-RXN	25788.8604984	0.377778
01210	ACYLAGMATINE-AMIDASE-RXN	4091.68719546	0.348837
01210	ARYL-ALDEHYDE-DEHYDROGENASE-(NADP+)-RXN	426095.424695	0.348837
01210	ARYL-ALDEHYDE-DEHYDROGENASE-RXN	372704.025915	0.348837
01210	ARYL-ALDEHYDE-OXIDASE-RXN	426095.424695	0.348837
01210	ARYLESTERASE-RXN	1038878.11566	0.326087
01210	BENZALDEHYDE-DEHYDROGENASE-(NAD+)-RXN	501.677307211	0.348837
01210	BENZALDEHYDE-DEHYDROGENASE-(NADP+)-RXN	501.677307211	0.348837
01210	BENZOATE--COA-LIGASE-RXN	4091.68719546	0.348837
01210	BENZOATE-1,2-DIOXYGENASE-RXN	501.677307211	0.348837
01210	BENZOATE-DIOXYGENASE-NON-DECARBOX-RXN	501.677307211	0.348837
01210	COLCYD-RXN	2.08743741549	0.347826
01210	COUMARATE-REDUCTASE-RXN	129317.447005	0.326923
01210	DIHYDROCOUMARIN-LIPASE-RXN	8479.48288624	0.340909
01210	HCAMULTI-RXN	1.47824353803	0.369565
01210	HIPPURATE-HYDROLASE-RXN	4091.68719546	0.348837
01210	MELILOTATE-3-MONOOXYGENASE-RXN	129317.447005	0.326923
01210	PHENDEHYD-RXN	130153.21451	0.326087
01210	PHENYLACETATE--COA-LIGASE-RXN	265704.987213	0.326087
01210	PROSTAGLANDIN-D-SYNTHASE-RXN	10457.9949276	0.320988
01210	PROSTAGLANDIN-ENDOPEROXIDE-SYNTHASE-RXN	10457.9949276	0.320988
01210	PROSTAGLANDIN-I-SYNTHASE-RXN	10457.9949276	0.320988
01210	R241-RXN	47.7085001807	0.369565
01210	RXN-2	123078.78237	0.333333
01210	RXN-2005	501.677307211	0.348837
01210	RXN-2007	501.677307211	0.348837
01210	RXN-2944	217400.780391	0.362069
01210	RXN-2945	247788.402147	0.33871
01210	RXN-2946	178610.45073	0.396552
01210	RXN-2947	219140.834945	0.360656
01210	RXN-2948	255287.399376	0.333333
01210	RXN-2981	217400.780391	0.362069
01210	RXN-2982	247788.402147	0.33871
01210	RXN-3184	75097.1384295	0.396552
01210	RXN-6721	375648.860361	0.339623
01210	RXN-6722	13772.2634001	0.348837
01210	RXN-6724	38384.0657604	0.326923
01210	RXN-6762	255287.399376	0.333333
01210	RXN-8088	4091.68719546	0.348837
01210	RXN-8250	116072.000476	0.340909
01210	RXN1F-16	127895.331702	0.328358
01210	RXN1F-17	127895.331702	0.328358
01210	RXN66-144	133203.246355	0.323077
01210	RXN66-145	133203.246355	0.323077
01210	RXN66-184	4613.85104947	0.395833
01210	RXN66-185	22165.9153039	0.395833
01210	TCCOL-RXN	2.08743741549	0.347826
01210	THROMBOXANE-A-SYNTHASE-RXN	10457.9949276	0.320988
02110	1.4.3.17-RXN	1.34888803936	0.346154
02110	1.5.1.11-RXN	4.02637881559e-42	0.402778
02110	1.5.1.19-RXN	7.11041022005e-15	0.3375
02110	2.1.4.2-RXN	6179.6578891	0.323944
02110	2.4.2.31-RXN	223.442022584	0.323944
02110	2.5.1.66-RXN	3.45217188169e-09	0.346154
02110	2.6.1.14-RXN	15081.6860523	0.346154
02110	2.6.1.28-RXN	15.8473401358	0.346154
02110	2.6.1.57-RXN	631.062263845	0.346154
02110	2.6.1.60-RXN	631.062263845	0.346154
02110	3.4.11.1-RXN	7237.35891534	0.346154
02110	3.4.11.16-RXN	7237.35891534	0.346154
02110	3.4.13.19-RXN	7237.35891534	0.346154
02110	3.4.13.5-RXN	7237.35891534	0.346154
02110	3.4.21.111-RXN	7952.13271844	0.346154
02110	3.5.1.64-RXN	8.50338977898e-07	0.351351
02110	3.5.1.72-RXN	7.74376303863e-66	0.432432
02110	3.5.1.77-RXN	202522.918146	0.323944
02110	3.5.1.81-RXN	405320.507314	0.323944
02110	3.6.3.22-RXN	7952.13271844	0.346154
02110	6.3.1.9-RXN	2.22237017056e-06	0.352941
02110	6.3.2.28-RXN	7237.35891534	0.346154
02110	6.3.3.4-RXN	2.47769280293e-06	0.346154
02110	ALANINE--OXO-ACID-AMINOTRANSFERASE-RXN	12793.1466407	0.346154
02110	AMINO-ACID-RACEMASE-RXN	13732.4471557	0.346154
02110	AMINOACYLASE-RXN	12793.1466407	0.346154
02110	ARG-OXIDATION-RXN	6179.6578891	0.323944
02110	ARGDECARBOX-RXN	223.442022584	0.323944
02110	ARGINASE-RXN	1847.78529085	0.323944
02110	ARGININE--TRNA-LIGASE-RXN	223.442022584	0.323944
02110	ARGININE-2-MONOOXYGENASE-RXN	223.442022584	0.323944
02110	ARGININE-DEIMINASE-RXN	1847.78529085	0.323944
02110	ARGININE-KINASE-RXN	223.442022584	0.323944
02110	ARGININE-N-SUCCINYLTRANSFERASE-RXN	1.69193876396e-37	0.38961
02110	ARGININE-RACEMASE-RXN	0.0406566465158	0.323944
02110	ARGSUCCINLYA-RXN	1847.78529085	0.323944
02110	AROMATIC-L-AMINO-ACID-DECARBOXYLASE-RXN	0.0175506713092	0.346154
02110	CYPRIDINA-LUCIFERIN-2-MONOOXYGENASE-RXN	0.0167630475236	0.360825
02110	CYTOSOL-NON-SPECIFIC-DIPEPTIDASE-RXN	7237.35891534	0.346154
02110	D-AMINO-ACID-N-ACETYLTRANSFERASE-RXN	202522.918146	0.323944
02110	D-AMINO-ACID-OXIDASE-RXN	294933.038602	0.323944
02110	D-ARGINASE-RXN	1847.78529085	0.323944
02110	D-LYSOPINE-DEHYDROGENASE-RXN	1.10469500214e-09	0.347222
02110	D-NOPALINE-DEHYDROGENASE-RXN	7.11041022005e-15	0.3375
02110	D-OCTOPINE-DEHYDROGENASE-RXN	4.02637881559e-42	0.402778
02110	D-TRYPTOPHAN-N-ACETYLTRANSFERASE-RXN	1.34888803936	0.346154
02110	D-TRYPTOPHAN-N-MALONYLTRANSFERASE-RXN	1.61837817814e-07	0.417722
02110	DAADEHYDROG-RXN	271997.508681	0.323944
02110	GAMMA-GLUTAMYLTRANSFERASE-RXN	7237.35891534	0.346154
02110	GLUTAMINE-N-PHENYLACETYLTRANSFERASE-RXN	0.000915897793234	0.384615
02110	GLYCINE-AMIDINOTRANSFERASE-RXN	6179.6578891	0.323944
02110	GSPAMID-RXN	2.22237017056e-06	0.352941
02110	GSPSYN-RXN	2.22237017056e-06	0.352941
02110	INDOLEACETATE--LYSINE-LIGASE-RXN	0.255490289307	0.380952
02110	INDOLELACTATE-DEHYDROGENASE-RXN	174.085950226	0.333333
02110	L-AMINO-ACID-DEHYDROGENASE-RXN	15081.6860523	0.346154
02110	L-AMINO-ACID-OXIDASE-RXN	17594.9108438	0.346154
02110	N-METHYL-L-AMINO-ACID-OXIDASE-RXN	242.200407559	0.402597
02110	NITRIC-OXIDE-SYNTHASE-RXN	1847.78529085	0.323944
02110	ORNITHINE--OXO-ACID-AMINOTRANSFERASE-RXN	17594.9108438	0.346154
02110	ORNITHINE-N-BENZOYLTRANSFERASE-RXN	5.43332417528e-18	0.342105
02110	PHENYLALANINE-N-ACETYLTRANSFERASE-RXN	2.51782266652	0.328767
02110	R15-RXN	8876.01867232	0.346154
02110	RXN-1402	0.0175506713092	0.346154
02110	RXN-2201	12793.1466407	0.346154
02110	RXN-2205	15081.6860523	0.346154
02110	RXN-2944	1.14173516969	0.358025
02110	RXN-2945	0.0418577182859	0.461538
02110	RXN-2946	788.965606642	0.365854
02110	RXN-2947	0.591926611925	0.390244
02110	RXN-2948	0.372219776012	0.402439
02110	RXN-2981	1.14173516969	0.358025
02110	RXN-2982	0.0418577182859	0.461538
02110	RXN-3184	73.3367087388	0.365854
02110	RXN-5402	1.34888803936	0.346154
02110	RXN-6601	10726.0820073	0.346154
02110	RXN-7563	1847.78529085	0.323944
02110	RXN-7564	6179.6578891	0.323944
02110	RXN-8119	17594.9108438	0.346154
02110	RXN-8665	0.0175506713092	0.346154
02110	RXN-8685	0.0175506713092	0.346154
02110	RXN-8708	80.4611088592	0.346154
02110	RXN-8732	223.442022584	0.323944
02110	RXN0-2382	1.34888803936	0.346154
02110	RXN0-301	4.97228743939e-05	0.402597
02110	SUCCARGDIHYDRO-RXN	1.22066523863e-34	0.38961
02110	TRYPSYN-RXN	15.8473401358	0.346154
02110	TRYPTOPHAN--TRNA-LIGASE-RXN	0.0175506713092	0.346154
02110	TRYPTOPHAN-2'-DIOXYGENASE-RXN	1.34888803936	0.346154
02110	TRYPTOPHAN-2,3-DIOXYGENASE-RXN	0.0175506713092	0.346154
02110	TRYPTOPHAN-2-C-METHYLTRANSFERASE-RXN	4.97228743939e-05	0.402597
02110	TRYPTOPHAN-2-MONOOXYGENASE-RXN	0.0175506713092	0.346154
02110	TRYPTOPHAN-5-MONOOXYGENASE-RXN	15.8473401358	0.346154
02110	TRYPTOPHAN-AMINOTRANSFERASE-RXN	15.8473401358	0.346154
02110	TRYPTOPHAN-DEHYDROGENASE-RXN	1.34888803936	0.346154
02110	TRYPTOPHAN-DIMETHYLALLYLTRANSFERASE-RXN	1.34888803936	0.346154
02110	TRYPTOPHAN-RXN	15.8473401358	0.346154
02110	TRYPTOPHANAMIDASE-RXN	1.34888803936	0.346154
02110	TYROSINE--ARGININE-LIGASE-RXN	5.84337915476e-58	0.534247
02451	1.1.1.217-RXN	1.10605753528e-19	0.407407
02451	1.10.99.2-RXN	1243469.29172	0.325
02451	1.14.13.18-RXN	56347.6680178	0.333333
02451	1.14.13.3-RXN	56347.6680178	0.333333
02451	1.14.13.62-RXN	305683.327029	0.340909
02451	1.14.13.84-RXN	56347.6680178	0.333333
02451	1.14.13.92-RXN	118.820648188	0.431373
02451	1.17.5.1-RXN	1243147.25002	0.325
02451	1.2.1.53-RXN	56347.6680178	0.333333
02451	1.2.3.13-RXN	56347.6680178	0.333333
02451	2,3-DIHYDROXYBENZOATE--SERINE-LIGASE-RXN	499814.653736	0.349206
02451	2.1.3.9-RXN	270.770536754	0.383333
02451	2.3.1.175-RXN	546293.06549	0.321839
02451	2.6.1.14-RXN	1242487.81275	0.327586
02451	2.6.1.28-RXN	703422.291046	0.327586
02451	2.6.1.57-RXN	1006687.61402	0.327586
02451	2.6.1.58-RXN	703422.291046	0.327586
02451	2.6.1.60-RXN	1006687.61402	0.327586
02451	2.6.1.64-RXN	703422.291046	0.327586
02451	2.6.1.70-RXN	703422.291046	0.327586
02451	3-OXOADIPATE-ENOL-LACTONASE-RXN	253781.718741	0.378378
02451	3.4.11.1-RXN	1238874.91011	0.327586
02451	3.4.11.16-RXN	1238874.91011	0.327586
02451	3.4.13.19-RXN	1238874.91011	0.327586
02451	3.4.13.5-RXN	1238874.91011	0.327586
02451	3.4.21.111-RXN	1186430.50709	0.327586
02451	3.5.1.64-RXN	34278.565216	0.366667
02451	3.5.1.72-RXN	518146.132891	0.338235
02451	3.5.1.77-RXN	1220263.07991	0.327586
02451	3.5.1.81-RXN	1242487.81275	0.327586
02451	3.6.3.22-RXN	1186430.50709	0.327586
02451	4-CARBOXYMUCONOLACTONE-DECARBOXYLASE-RXN	253781.718741	0.378378
02451	4.1.1.83-RXN	56347.6680178	0.333333
02451	5.1.1.11-RXN	159243.808723	0.327586
02451	6.3.2.28-RXN	1238874.91011	0.327586
02451	ACETYLGLUTKIN-RXN	300700.994117	0.344262
02451	ACETYLORNDEACET-RXN	270.770536754	0.383333
02451	ACETYLORNTRANSAM-RXN	1566.23995858	0.383333
02451	ALANINE--OXO-ACID-AMINOTRANSFERASE-RXN	1241964.03164	0.327586
02451	AMINO-ACID-RACEMASE-RXN	1243341.16009	0.327586
02451	AMINOACYLASE-RXN	1241964.03164	0.327586
02451	ARYLESTERASE-RXN	836630.472289	0.363636
02451	ASPARTATE-N-ACETYLTRANSFERASE-RXN	10585.1090732	0.327273
02451	CARBOXYCYCLOHEXADIENYL-DEHYDRATASE-RXN	326158.770025	0.327586
02451	CEPHALOSPORIN-C-DEACETYLASE-RXN	546293.06549	0.321839
02451	CEPHALOSPORIN-C-TRANSAMINASE-RXN	92886.4519808	0.337349
02451	CYTOSOL-NON-SPECIFIC-DIPEPTIDASE-RXN	1238874.91011	0.327586
02451	D-AMINO-ACID-N-ACETYLTRANSFERASE-RXN	1220263.07991	0.327586
02451	D-AMINO-ACID-OXIDASE-RXN	1237010.31684	0.327586
02451	D-LYSOPINE-DEHYDROGENASE-RXN	9687.04975374	0.333333
02451	DAADEHYDROG-RXN	1234478.27764	0.327586
02451	FORMIMINOGLUTAMATE-DEIMINASE-RXN	506037.149293	0.345455
02451	GAMMA-GLUTAMYLTRANSFERASE-RXN	1238874.91011	0.327586
02451	GLUTAMATE-N-ACETYLTRANSFERASE-RXN	458.396393247	0.383333
02451	GLUTAMINE-N-PHENYLACETYLTRANSFERASE-RXN	10094.3362619	0.333333
02451	HCAMULTI-RXN	3.04095863452	0.38
02451	L-AMINO-ACID-DEHYDROGENASE-RXN	1242487.81275	0.327586
02451	L-AMINO-ACID-OXIDASE-RXN	1242864.69962	0.327586
02451	L-LACTDEHYDROGFMN-RXN	1243469.29172	0.325
02451	MONOPHENOL-MONOOXYGENASE-RXN	540798.700486	0.325
02451	MUCONOLACTONE-DELTA-ISOMERASE-RXN	253781.718741	0.378378
02451	N-ACETYLTRANSFER-RXN	508024.681481	0.344262
02451	N-BENZYLOXYCARBONYLGLYCINE-HYDROLASE-RXN	7.82944381397e-21	0.433962
02451	N-FORMYLGLUTAMATE-DEFORMYLASE-RXN	506037.149293	0.345455
02451	N-METHYL-L-AMINO-ACID-OXIDASE-RXN	1241964.03164	0.327586
02451	NADH-DEHYDROGENASE-(QUINONE)-RXN	1243147.25002	0.325
02451	NQOR-RXN	1243147.25002	0.325
02451	ORNITHINE--OXO-ACID-AMINOTRANSFERASE-RXN	1242864.69962	0.327586
02451	ORNITHINE-N-BENZOYLTRANSFERASE-RXN	158268.97199	0.328571
02451	PHEAMINOTRANS-RXN	703422.291046	0.327586
02451	PHENDEHYD-RXN	8246.46055534	0.363636
02451	PHENYLACETATE--COA-LIGASE-RXN	37237.2132495	0.363636
02451	PHENYLALANINE--TRNA-LIGASE-RXN	326158.770025	0.327586
02451	PHENYLALANINE-2-MONOOXYGENASE-RXN	326158.770025	0.327586
02451	PHENYLALANINE-4-MONOOXYGENASE-RXN	703422.291046	0.327586
02451	PHENYLALANINE-ADENYLYLTRANSFERASE-RXN	326158.770025	0.327586
02451	PHENYLALANINE-AMMONIA-LYASE-RXN	536327.181898	0.327586
02451	PHENYLALANINE-DECARBOXYLASE-RXN	326158.770025	0.327586
02451	PHENYLALANINE-DEHYDROGENASE-RXN	536327.181898	0.327586
02451	PHENYLALANINE-N-ACETYLTRANSFERASE-RXN	6.44575318595e-14	0.481481
02451	PHLORETIN-HYDROLASE-RXN	6737.74384853	0.38
02451	QOR-RXN	1226715.57126	0.325
02451	R15-RXN	1240241.83348	0.327586
02451	R17-RXN	1243469.29172	0.325
02451	R241-RXN	89.68809872	0.38
02451	RXN-2201	1241964.03164	0.327586
02451	RXN-2205	1242487.81275	0.327586
02451	RXN-2945	31365.4927286	0.367647
02451	RXN-2946	535398.346837	0.328125
02451	RXN-2947	518496.202082	0.338028
02451	RXN-2982	31365.4927286	0.367647
02451	RXN-3184	325309.244543	0.328125
02451	RXN-4602	326158.770025	0.327586
02451	RXN-5184	814.277934068	0.4
02451	RXN-5185	122.649551759	0.4
02451	RXN-6601	1241239.40387	0.327586
02451	RXN-6724	35879.3262664	0.346154
02451	RXN-6762	1475.80543132	0.431373
02451	RXN-7561	8635.22705953	0.349206
02451	RXN-7708	703422.291046	0.327586
02451	RXN-7748	0.10462698763	0.355932
02451	RXN-8119	1242864.69962	0.327586
02451	RXN-8254	149273.698823	0.337838
02451	RXN-8255	310306.942203	0.337838
02451	RXN-8459	48927.2056582	0.346154
02451	RXN-8483	330260.246194	0.325
02451	RXN-8505	279176.424055	0.333333
02451	RXN-863	101.049515395	0.355932
02451	RXN-864	3.55465820515	0.355932
02451	RXN-8708	832406.883533	0.327586
02451	RXN0-1661	293478.212871	0.349206
02451	RXN0-271	1243147.25002	0.325
02451	RXN0-5040	28193.9768452	0.40678
02451	RXN0-961	545001.173387	0.322581
02451	SUCCARGDIHYDRO-RXN	8635.22705953	0.349206
02451	SUCCORN-AMINOTRANSFERASE-RXN	27166.6182811	0.349206
02451	SUCCORNTRANSAM-RXN	27166.6182811	0.349206
02451	TYROSINE--ARGININE-LIGASE-RXN	489.445409773	0.378378
02451	TYROSINE-N-MONOOXYGENASE-RXN	0.10462698763	0.355932
02456	(DEOXY)NUCLEOSIDE-PHOSPHATE-KINASE-RXN	1.19889786845e-05	0.603448
02456	1.1.1.134-RXN	1.23022213188e-11	0.486111
02456	1.1.1.217-RXN	15130.9826222	0.338462
02456	1.1.1.266-RXN	1.23022213188e-11	0.486111
02456	1.14.11.10-RXN	222.176205788	0.448276
02456	1.14.11.3-RXN	43.6288007448	0.448276
02456	1.14.13.92-RXN	176881.557568	0.326087
02456	1.17.4.2-RXN	0.270392092284	0.571429
02456	2,3-DIHYDROXYBENZOATE--SERINE-LIGASE-RXN	301249.067538	0.349206
02456	2-HYDROXYBIPHENYL-3-MONOOXYGENASE-RXN	178187.350606	0.325
02456	2.4.1.242-RXN	51.9920073229	0.507042
02456	2.4.2.27-RXN	0.0661986128413	0.590164
02456	2.6.1.14-RXN	1227884.77335	0.327586
02456	2.6.1.28-RXN	480505.810979	0.327586
02456	2.6.1.33-RXN	5.83838212975e-05	0.472973
02456	2.6.1.57-RXN	803159.787468	0.327586
02456	2.6.1.58-RXN	480505.810979	0.327586
02456	2.6.1.60-RXN	803159.787468	0.327586
02456	2.6.1.64-RXN	480505.810979	0.327586
02456	2.6.1.70-RXN	480505.810979	0.327586
02456	2.7.1.145-RXN	1.3946774402e-07	0.72
02456	2.7.4.19-RXN	0.000177279520727	0.376812
02456	2.7.7.32-RXN	2.19558131676e-08	0.571429
02456	3-NUCLEOTID-RXN	1696.60773766	0.542373
02456	3.1.4.17-RXN	3.79513567212	0.444444
02456	3.4.11.1-RXN	1207639.30555	0.327586
02456	3.4.11.16-RXN	1207639.30555	0.327586
02456	3.4.13.19-RXN	1207639.30555	0.327586
02456	3.4.13.5-RXN	1207639.30555	0.327586
02456	3.4.21.111-RXN	1071253.48748	0.327586
02456	3.5.1.72-RXN	317635.12839	0.338235
02456	3.5.1.77-RXN	1146719.53362	0.327586
02456	3.5.1.81-RXN	1227884.77335	0.327586
02456	3.5.4.30-RXN	14.9893410789	0.378788
02456	3.6.3.22-RXN	1071253.48748	0.327586
02456	4-NITROPHENOL-2-MONOOXYGENASE-RXN	126509.469936	0.375
02456	5.1.1.11-RXN	60848.0885652	0.327586
02456	6.3.2.28-RXN	1207639.30555	0.327586
02456	ADP--THYMIDINE-KINASE-RXN	6.82767767419e-13	0.72
02456	ALANINE--OXO-ACID-AMINOTRANSFERASE-RXN	1224206.53364	0.327586
02456	AMINO-ACID-RACEMASE-RXN	1230574.13699	0.327586
02456	AMINOACYLASE-RXN	1224206.53364	0.327586
02456	AMP--THYMIDINE-KINASE-RXN	1.24278187741e-09	0.72
02456	BENZOIN-ALDOLASE-RXN	177487.027063	0.325581
02456	CARBOXYCYCLOHEXADIENYL-DEHYDRATASE-RXN	175095.188726	0.327586
02456	CYCPHOSDIESTER-RXN	120.623196523	0.542373
02456	CYTIDEAM-RXN	0.01252247567	0.448276
02456	CYTOSOL-NON-SPECIFIC-DIPEPTIDASE-RXN	1207639.30555	0.327586
02456	D-AMINO-ACID-N-ACETYLTRANSFERASE-RXN	1146719.53362	0.327586
02456	D-AMINO-ACID-OXIDASE-RXN	1199599.30935	0.327586
02456	DAADEHYDROG-RXN	1189863.79375	0.327586
02456	DCMP-DEAMINASE-RXN	14.9893410789	0.378788
02456	DCTP-DEAM-RXN	6799.73167822	0.366197
02456	DEOXYCYTIDINE-DEAMINASE-RXN	0.01252247567	0.448276
02456	DEOXYCYTIDINE-KINASE-RXN	1184.93067879	0.34375
02456	DEOXYCYTIDYLATE-C-METHYLTRANSFERASE-RXN	175.745925236	0.376812
02456	DEOXYNUCLEOTIDE-3'-PHOSPHATASE-RXN	4.09855654482e-06	0.72
02456	DEOXYURIDINE-PHOSPHORYLASE-RXN	3.76285655693	0.448276
02456	DNA-DIRECTED-DNA-POLYMERASE-RXN	0.270392092284	0.571429
02456	DNA-NUCLEOTIDYLEXOTRANSFERASE-RXN	0.270392092284	0.571429
02456	DTDP-GALACTOSE-6-DEHYDROGENASE-RXN	4.62903589159e-12	0.507042
02456	DTDPDEHYDRHAMEPIM-RXN	2.03050994652e-11	0.472973
02456	DTDPDEHYRHAMREDUCT-RXN	1.23022213188e-11	0.486111
02456	DTDPGLUCDEHYDRAT-RXN	1.12502023814e-11	0.507042
02456	DTDPGLUCOSEPP-RXN	2.19558131676e-08	0.571429
02456	DTDPKIN-RXN	6.33998625435e-14	0.590164
02456	DTDPRHAMSYNTHMULTI-RXN	1.23022213188e-11	0.486111
02456	DTMPKI-RXN	9.74929964867e-15	0.603448
02456	DUDPKIN-RXN	0.000285633115752	0.376812
02456	DURIDKI-RXN	7.87095189025e-09	0.448276
02456	DUTP-PYROP-RXN	0.000144631226547	0.378788
02456	FUC4NACTRANS-RXN	1.63654198252e-12	0.590164
02456	GAMMA-GLUTAMYLTRANSFERASE-RXN	1207639.30555	0.327586
02456	GLUTAMINE-N-PHENYLACETYLTRANSFERASE-RXN	341468.996571	0.323077
02456	GST-RXN	426890.802067	0.36
02456	L-AMINO-ACID-DEHYDROGENASE-RXN	1227884.77335	0.327586
02456	L-AMINO-ACID-OXIDASE-RXN	1230896.58252	0.327586
02456	MACROLIDE-2'-KINASE-RXN	11737.6754363	0.358491
02456	N-METHYL-L-AMINO-ACID-OXIDASE-RXN	1224206.53364	0.327586
02456	NUCLEOSIDE-PHOSPHOTRANSFERASE-RXN	8.47991501018e-07	0.72
02456	ORNITHINE--OXO-ACID-AMINOTRANSFERASE-RXN	1230896.58252	0.327586
02456	PHEAMINOTRANS-RXN	480505.810979	0.327586
02456	PHENOL-O-METHYLTRANSFERASE-RXN	486141.744735	0.324324
02456	PHENYLALANINE--TRNA-LIGASE-RXN	175095.188726	0.327586
02456	PHENYLALANINE-2-MONOOXYGENASE-RXN	175095.188726	0.327586
02456	PHENYLALANINE-4-MONOOXYGENASE-RXN	480505.810979	0.327586
02456	PHENYLALANINE-ADENYLYLTRANSFERASE-RXN	175095.188726	0.327586
02456	PHENYLALANINE-AMMONIA-LYASE-RXN	334232.50273	0.327586
02456	PHENYLALANINE-DECARBOXYLASE-RXN	175095.188726	0.327586
02456	PHENYLALANINE-DEHYDROGENASE-RXN	334232.50273	0.327586
02456	PHENYLALANINE-N-ACETYLTRANSFERASE-RXN	6317.38682532	0.413793
02456	R15-RXN	1214268.04101	0.327586
02456	RFFTRANS-RXN	5.83838212975e-05	0.472973
02456	RIBONUCLEOSIDE-DIP-REDUCTI-RXN	1.12184904735	0.590164
02456	RNA-DIRECTED-DNA-POLYMERASE-RXN	0.270392092284	0.571429
02456	RXN-2201	1224206.53364	0.327586
02456	RXN-2205	1227884.77335	0.327586
02456	RXN-4602	175095.188726	0.327586
02456	RXN-5461	1.23022213188e-11	0.486111
02456	RXN-6222	558.809925453	0.507042
02456	RXN-624	338367.449941	0.325
02456	RXN-6601	1219723.58148	0.327586
02456	RXN-6762	336624.832109	0.326087
02456	RXN-7708	480505.810979	0.327586
02456	RXN-7748	168400.605927	0.333333
02456	RXN-7912	9.74929964867e-15	0.603448
02456	RXN-8119	1230896.58252	0.327586
02456	RXN-8254	55761.8045117	0.337838
02456	RXN-8255	163317.873055	0.337838
02456	RXN-8332	168400.605927	0.333333
02456	RXN-8333	168400.605927	0.333333
02456	RXN-8708	606869.040536	0.327586
02456	RXN-8741	265493.729227	0.375
02456	RXN0-1	1.12184904735	0.590164
02456	RXN0-1661	151114.79936	0.349206
02456	RXN0-3741	1.3946774402e-07	0.72
02456	RXN0-5107	1.8703875814e-14	0.603448
02456	RXN0-5129	1.54849402204	0.590164
02456	RXN0-722	0.623485753886	0.376812
02456	RXN0-724	948.63588464	0.366197
02456	RXN1F-443	4.81246568995e-06	0.590164
02456	RXN1F-474	4.81246568995e-06	0.590164
02456	RXN1F-475	4.81246568995e-06	0.590164
02456	TDPFUCACTRANS-RXN	4.97665098464e-07	0.466667
02456	THYKI-RXN	1.09952559596e-18	0.72
02456	THYM-PHOSPH-RXN	6.3671720099e-05	0.72
02456	THYMIDINE-TRIPHOSPHATASE-RXN	6.33998625435e-14	0.590164
02456	THYMIDYLATE-5'-PHOSPHATASE-RXN	1.09952559596e-18	0.72
02456	THYMIDYLATESYN-RXN	3.55184298826e-05	0.603448
02456	TYROSINE-N-MONOOXYGENASE-RXN	168400.605927	0.333333
02456	UDPREDUCT-RXN	0.623485753886	0.376812
02456	UDPSUGARHYDRO-RXN	1177939.60663	0.325
02456	URA-PHOSPH-RXN	3.76285655693	0.448276
02456	WAX-ESTER-HYDROLASE-RXN	1.26712709083e-19	0.396226
02520	1.5.1.11-RXN	370710.582907	0.32
02520	1.5.1.19-RXN	370710.582907	0.32
02520	2.1.4.2-RXN	521641.426427	0.32
02520	2.4.2.31-RXN	201290.440142	0.32
02520	2.5.1.66-RXN	370710.582907	0.32
02520	2.6.1.14-RXN	1232123.88224	0.32
02520	3.4.11.1-RXN	1215758.81763	0.32
02520	3.4.11.16-RXN	1215758.81763	0.32
02520	3.4.13.19-RXN	1215758.81763	0.32
02520	3.4.13.5-RXN	1215758.81763	0.32
02520	3.5.1.72-RXN	1.39625612831e-17	0.405063
02520	3.5.1.77-RXN	1163497.46802	0.32
02520	3.5.1.81-RXN	1232123.88224	0.32
02520	6.3.2.28-RXN	1215758.81763	0.32
02520	ALANINE--OXO-ACID-AMINOTRANSFERASE-RXN	1229220.13216	0.32
02520	AMINO-ACID-RACEMASE-RXN	1235133.9729	0.32
02520	AMINOACYLASE-RXN	1229220.13216	0.32
02520	ARG-OXIDATION-RXN	521641.426427	0.32
02520	ARGDECARBOX-RXN	201290.440142	0.32
02520	ARGINASE-RXN	370710.582907	0.32
02520	ARGININE--TRNA-LIGASE-RXN	201290.440142	0.32
02520	ARGININE-2-MONOOXYGENASE-RXN	201290.440142	0.32
02520	ARGININE-DEIMINASE-RXN	370710.582907	0.32
02520	ARGININE-KINASE-RXN	201290.440142	0.32
02520	ARGININE-N-SUCCINYLTRANSFERASE-RXN	0.0108859247068	0.32967
02520	ARGININE-RACEMASE-RXN	22635.6505048	0.32
02520	ARGSUCCINLYA-RXN	370710.582907	0.32
02520	CYTOSOL-NON-SPECIFIC-DIPEPTIDASE-RXN	1215758.81763	0.32
02520	D-AMINO-ACID-N-ACETYLTRANSFERASE-RXN	1163497.46802	0.32
02520	D-AMINO-ACID-OXIDASE-RXN	1209065.13977	0.32
02520	D-ARGINASE-RXN	370710.582907	0.32
02520	D-NOPALINE-DEHYDROGENASE-RXN	370710.582907	0.32
02520	D-OCTOPINE-DEHYDROGENASE-RXN	370710.582907	0.32
02520	DAADEHYDROG-RXN	1200855.51118	0.32
02520	GAMMA-GLUTAMYLTRANSFERASE-RXN	1215758.81763	0.32
02520	GLYCINE-AMIDINOTRANSFERASE-RXN	521641.426427	0.32
02520	L-AMINO-ACID-DEHYDROGENASE-RXN	1232123.88224	0.32
02520	L-AMINO-ACID-OXIDASE-RXN	1234468.3479	0.32
02520	N-METHYL-L-AMINO-ACID-OXIDASE-RXN	1229220.13216	0.32
02520	NITRIC-OXIDE-SYNTHASE-RXN	370710.582907	0.32
02520	ORNITHINE--OXO-ACID-AMINOTRANSFERASE-RXN	1234468.3479	0.32
02520	ORNITHINE-N-BENZOYLTRANSFERASE-RXN	369064.126633	0.320988
02520	R15-RXN	1221205.95617	0.32
02520	RXN-2201	1229220.13216	0.32
02520	RXN-2205	1232123.88224	0.32
02520	RXN-6601	1225631.51356	0.32
02520	RXN-7563	370710.582907	0.32
02520	RXN-7564	521641.426427	0.32
02520	RXN-8119	1234468.3479	0.32
02520	RXN-8732	201290.440142	0.32
02520	SUCCARGDIHYDRO-RXN	0.0613662993725	0.32967
02520	TYROSINE--ARGININE-LIGASE-RXN	2.46590590951e-26	0.45679
02521	TYROSINE--ARGININE-LIGASE-RXN	74284.6291585	0.333333
02522	3.5.1.72-RXN	306373.209403	0.351648
02522	RXN-8713	334144.526865	0.333333
02522	TYROSINE--ARGININE-LIGASE-RXN	4436.71363142	0.417582
03200	1.14.11.9-RXN	12987.209689	0.416667
03200	1.6.5.7-RXN	45910.868106	0.342857
03200	2.1.1.149-RXN	10035.0697487	0.444444
03200	2.1.1.155-RXN	5312.72643286	0.477273
03200	2.1.1.82-RXN	4356.78303441	0.531915
03200	2.1.1.83-RXN	140873.235203	0.403846
03200	2.1.1.84-RXN	17288.1701313	0.37037
03200	2.1.1.88-RXN	14483.9534513	0.395833
03200	2.3.1.116-RXN	4571.92893112	0.409836
03200	2.4.1.159-RXN	87740.0213319	0.382353
03200	2.4.1.190-RXN	3492.61253945	0.508772
03200	2.4.1.191-RXN	47674.4254678	0.460317
03200	2.4.1.234-RXN	9287.11148407	0.477273
03200	2.4.1.237-RXN	207.75259567	0.595238
03200	2.4.1.238-RXN	905237.646984	0.340426
03200	2.4.1.239-RXN	14505.5768156	0.409836
03200	2.4.2.35-RXN	140445.355235	0.320988
03200	2.8.2.26-RXN	4669.76674309	0.510204
03200	2.8.2.27-RXN	4669.76674309	0.510204
03200	2.8.2.28-RXN	131285.024437	0.415094
03200	3.1.1.56-RXN	113602.018011	0.348837
03200	4-NITROPHENOL-2-MONOOXYGENASE-RXN	25379.7055569	0.4
03200	APIGENIN-4'-O-METHYLTRANSFERASE-RXN	94.3534867131	0.805556
03200	ASPULVINONE-DIMETHYLALLYLTRANSFERASE-RXN	120704.320071	0.340909
03200	BIOCHANIN-A-REDUCTASE-RXN	33761.7808177	0.372549
03200	CATECHOL-OXIDASE-(DIMERIZING)-RXN	42053.0472286	0.351351
03200	DIHYDROKAEMPFEROL-4-REDUCTASE-RXN	40846.3215619	0.354167
03200	FLAVONE-7-O-BETA-GLUCOSYLTRANSFERASE-RXN	91.2802117332	1.0
03200	FLAVONE-APIOSYLTRANSFERASE-RXN	9872.07051503	0.45614
03200	FLAVONOL-3-O-GLUCOSYLTRANSFERASE-RXN	44.4870923118	0.595238
03200	FLAVONOL-3-SULFOTRANSFERASE-RXN	1412.85108434	0.595238
03200	GST-RXN	191516.992931	0.354167
03200	GUANINE-DEAMINASE-RXN	135121.593103	0.326087
03200	HYDROXYQUINOL-1,2-DIOXYGENASE-RXN	45910.868106	0.342857
03200	ISOFLAVONE-4'-O-METHYLTRANSFERASE-RXN	305159.390562	0.413043
03200	ISOFLAVONE-7-O-GLUCOSYLTRANSFERASE-RXN	603711.83092	0.413043
03200	ISOORIENTIN-3'-O-METHYLTRANSFERASE-RXN	8720.51528149	0.446429
03200	ISOVITEXIN-BETA-GLUCOSYLTRANSFERASE-RXN	11420.1946304	0.421053
03200	LUTEOLIN-7-O-GLUCORONOSYLTRANSFERASE-RXN	96.9602753466	1.0
03200	LUTEOLIN-O-METHYLTRANSFERASE-RXN	18.7495253697	1.0
03200	NARINGENIN-3-DIOXYGENASE-RXN	20576.228881	0.354167
03200	QUERCETIN-23-DIOXYGENASE-RXN	16321.2832865	0.595238
03200	QUERCETIN-3-O-METHYLTRANSFERASE-RXN	1223.17565387	0.595238
03200	QUERCITRINASE-RXN	544.402924674	0.595238
03200	R127-RXN	54572.9542595	0.326087
03200	R307-RXN	45910.868106	0.342857
03200	RXN-11	4553.35435801	0.564103
03200	RXN-1541	1163.97353381	0.346939
03200	RXN-3102	11204.5743628	0.478261
03200	RXN-3103	32914.0219863	0.375
03200	RXN-3303	580.762086622	0.413043
03200	RXN-3581	132987.206834	0.413043
03200	RXN-3590	69098.1005968	0.413043
03200	RXN-3642	132987.206834	0.413043
03200	RXN-3645	11780.0029736	0.413043
03200	RXN-3761	645.68062526	0.377358
03200	RXN-4507	171092.877567	0.372549
03200	RXN-4702	94655.2933074	0.372549
03200	RXN-4705	33761.7808177	0.372549
03200	RXN-5001	117401.172282	0.432836
03200	RXN-5004	3945.96812014	0.517857
03200	RXN-5021	500.507872679	0.805556
03200	RXN-5022	2115.31116709	0.45614
03200	RXN-525	518.113221076	0.416667
03200	RXN-527	2628.86993965	0.595238
03200	RXN-5381	200136.801474	0.346939
03200	RXN-5501	200136.801474	0.346939
03200	RXN-5502	33761.7808177	0.372549
03200	RXN-600	21332.9398747	0.416667
03200	RXN-602	208202.228877	0.340426
03200	RXN-6242	11204.5743628	0.478261
03200	RXN-7141	538.23920445	0.413043
03200	RXN-7142	109052.415132	0.354167
03200	RXN-7143	69098.1005968	0.413043
03200	RXN-7224	1160.44248998	0.354167
03200	RXN-7225	121545.215124	0.34
03200	RXN-7226	109052.415132	0.354167
03200	RXN-7342	41367.3123057	0.352941
03200	RXN-7483	18212.6327577	0.431818
03200	RXN-7484	20131.7115559	0.422222
03200	RXN-7485	108.301253205	0.487805
03200	RXN-7486	92.6911273033	0.512195
03200	RXN-7487	152.104777936	0.465116
03200	RXN-7602	226990.839917	0.326087
03200	RXN-7647	35633.9235405	0.367347
03200	RXN-7648	16488.2774966	0.367347
03200	RXN-7650	9.34544203701	0.805556
03200	RXN-7651	0.00969544696171	1.0
03200	RXN-7652	559.039265466	0.416667
03200	RXN-7653	0.580126761168	1.0
03200	RXN-7656	50649.9629244	0.333333
03200	RXN-7682	54572.9542595	0.326087
03200	RXN-7686	1033.72250919	0.805556
03200	RXN-7687	178.785330405	1.0
03200	RXN-7689	176661.283972	0.367347
03200	RXN-7750	9.34544203701	0.805556
03200	RXN-7753	13756.8144207	0.416667
03200	RXN-7754	129995.432188	0.416667
03200	RXN-7773	200136.801474	0.346939
03200	RXN-7775	8589.32654415	0.416667
03200	RXN-7777	200136.801474	0.346939
03200	RXN-7779	109052.415132	0.354167
03200	RXN-7780	4225.37635521	0.413043
03200	RXN-7781	69098.1005968	0.413043
03200	RXN-7782	1432.06871219	0.354167
03200	RXN-7784	58097.1422254	0.32
03200	RXN-7921	742.168828877	0.416667
03200	RXN-7922	30751.5314333	0.32
03200	RXN-7999	41.8734075159	0.595238
03200	RXN-8000	179.193923169	0.756757
03200	RXN-8005	208202.228877	0.340426
03200	RXN-8008	47285.067809	0.34
03200	RXN-8012	208739.11833	0.34
03200	RXN-8262	1971.75632546	0.595238
03200	RXN-8263	88488.2263347	0.477273
03200	RXN-8264	4730.11143756	0.595238
03200	RXN-8265	135688.505187	0.409836
03200	RXN-8266	189463.108644	0.355932
03200	RXN-8267	2508.50478072	0.595238
03200	RXN-8268	124345.989411	0.423729
03200	RXN-8270	203416.399729	0.344262
03200	RXN-8271	135688.505187	0.409836
03200	RXN-8289	203416.399729	0.344262
03200	RXN-8354	118158.305564	0.431818
03200	RXN-8355	89102.650434	0.47619
03200	RXN-8379	1248.18671582	0.756757
03200	RXN-8449	11277.1934518	0.409836
03200	RXN-8450	13547.3398658	0.444444
03200	RXN-8451	9270.63149062	0.444444
03200	RXN-8452	15635.0327596	0.377358
03200	RXN-8741	5003.52381702	0.4
03200	RXN-8742	45910.868106	0.342857
03200	RXN0-363	135121.593103	0.326087
03200	RXN0-901	54572.9542595	0.326087
03200	RXN0-902	54572.9542595	0.326087
03200	RXN1F-443	203416.399729	0.344262
03200	RXN1F-461	9287.11148407	0.477273
03200	RXN1F-462	2750.77198137	0.595238
03200	RXN1F-474	8596.68501924	0.477273
03200	RXN1F-475	189463.108644	0.355932
03200	RXN1F-775	208202.228877	0.340426
03200	RXN1F-93	8697.69743176	0.477273
03200	TAXIFOLIN-8-MONOOXYGENASE-RXN	21332.9398747	0.416667
03200	VITEXIN-BETA-GLUCOSYLTRANSFERASE-RXN	17643.8232438	0.385965
03200	XANPRIBOSYLTRAN-RXN	135121.593103	0.326087
03200	XANTHINE-OXIDASE-RXN	135121.593103	0.326087
03200	XANTHOSINEPHOSPHORY-RXN	135121.593103	0.326087
06210	GST-RXN	68625.1944997	0.346939
06210	RXN-3661	34233.074873	0.341463
06210	RXN-3942	40645.8876805	0.326087
06210	RXN-3943	11760.77168	0.326087
06210	RXN-6681	10567.0103817	0.333333
06210	RXN-6682	84.0429434845	0.333333
06210	RXN-6683	84.0429434845	0.333333
06210	RXN-6684	10567.0103817	0.333333
06211	CETRAXATE-BENZYLESTERASE-RXN	307148.867491	0.333333
06211	GST-RXN	426640.673365	0.346939
06211	RXN-3942	318360.155772	0.326087
06211	RXN-3943	164507.85683	0.326087
06211	RXN-641	6455.45168881	0.391304
06211	RXN-642	6455.45168881	0.391304
06211	RXN-6682	164507.85683	0.326087
06211	RXN-6683	14357.9965953	0.333333
06211	RXN-6684	156367.699915	0.333333
06211	RXN-8415	1384.06322892	0.327586
06211	RXN-8687	429061.386847	0.345455
06211	RXN-8707	162791.976854	0.327586
06211	RXN-8709	316013.302575	0.327586
06211	RXN-8710	316013.302575	0.327586
06211	RXN-8711	316013.302575	0.327586
06211	RXN-8712	316013.302575	0.327586
06212	1.13.11.14-RXN	110567.397112	0.340909
06212	1.13.11.28-RXN	110567.397112	0.340909
06212	1.13.11.47-RXN	69050.7541026	0.4
06212	1.13.11.48-RXN	44440.7759951	0.454545
06212	1.14.13.35-RXN	235727.347485	0.340909
06212	1.14.13.92-RXN	117366.801436	0.333333
06212	1.2.7.8-RXN	24.2103063401	0.365385
06212	2,3-DIHYDROXYBENZOATE--SERINE-LIGASE-RXN	235727.347485	0.340909
06212	2.1.1.105-RXN	48111.0664019	0.392157
06212	2.3.1.72-RXN	13215.6904695	0.344828
06212	2.4.1.121-RXN	384836.269154	0.326923
06212	2.4.1.156-RXN	13215.6904695	0.344828
06212	2.4.2.34-RXN	13215.6904695	0.344828
06212	2.6.1.28-RXN	2030.24423607	0.365385
06212	2.6.1.57-RXN	686333.43059	0.333333
06212	2.6.1.60-RXN	686333.43059	0.333333
06212	3-HYDROXYBENZOATE-2-MONOOXYGENASE-RXN	110567.397112	0.340909
06212	3-METHYLENEOXINDOLE-REDUCTASE-RXN	3.78593001991e-14	0.444444
06212	3.4.21.111-RXN	984980.30507	0.333333
06212	3.6.3.22-RXN	984980.30507	0.333333
06212	4-CHLOROBENZOATE-DEHALOGENASE-RXN	123426.719585	0.326923
06212	4.1.1.74-RXN	24.2103063401	0.365385
06212	4.1.2.8-RXN	246059.920786	0.333333
06212	6.2.1.33-RXN	255109.209136	0.326923
06212	ANTHRANILATE-N-BENZOYLTRANSFERASE-RXN	92066.2023092	0.5
06212	ANTHRANILATE-N-MALONYLTRANSFERASE-RXN	136358.218507	0.434783
06212	ANTHRANILATE-N-METHYLTRANSFERASE-RXN	254949.162759	0.418605
06212	ARYL-ALDEHYDE-DEHYDROGENASE-(NADP+)-RXN	1054297.87057	0.333333
06212	ARYL-ALDEHYDE-DEHYDROGENASE-RXN	1022253.44911	0.333333
06212	ARYL-ALDEHYDE-OXIDASE-RXN	1054297.87057	0.333333
06212	DHBAMPLIG-RXN	110567.397112	0.340909
06212	DHBDEHYD-RXN	110567.397112	0.340909
06212	ENTMULTI-RXN	362150.500286	0.340909
06212	INDOLE-2,3-DIOXYGENASE-RXN	117366.801436	0.333333
06212	INDOLE-3-ACETALDEHYDE-OXIDASE-RXN	255109.209136	0.326923
06212	INDOLEACETATE--LYSINE-LIGASE-RXN	255109.209136	0.326923
06212	INDOLELACTATE-DEHYDROGENASE-RXN	1.61751258263	0.365385
06212	INDOLEPYRUVATE-C-METHYLTRANSFERASE-RXN	2030.24423607	0.365385
06212	O-PYROCATECHUATE-DECARBOXYLASE-RXN	110567.397112	0.340909
06212	PHTHALATE-4,5-DIOXYGENASE-RXN	102903.097535	0.35
06212	RXN-1404	255109.209136	0.326923
06212	RXN-1407	246059.920786	0.333333
06212	RXN-1408	34268.5955706	0.333333
06212	RXN-2506	223833.447474	0.35
06212	RXN-2944	255109.209136	0.326923
06212	RXN-2945	255109.209136	0.326923
06212	RXN-2946	255109.209136	0.326923
06212	RXN-2947	255109.209136	0.326923
06212	RXN-2948	255109.209136	0.326923
06212	RXN-2981	255109.209136	0.326923
06212	RXN-2982	255109.209136	0.326923
06212	RXN-3163	255109.209136	0.326923
06212	RXN-3164	255109.209136	0.326923
06212	RXN-3165	255109.209136	0.326923
06212	RXN-3166	495.425146401	0.344828
06212	RXN-3167	3903.55120656	0.344828
06212	RXN-3181	123426.719585	0.326923
06212	RXN-3941	123426.719585	0.326923
06212	RXN-3943	3.623541084e-15	0.470588
06212	RXN-3944	3.623541084e-15	0.470588
06212	RXN-5421	123426.719585	0.326923
06212	RXN-5581	123426.719585	0.326923
06212	RXN-641	7295.80828596	0.348837
06212	RXN-642	7295.80828596	0.348837
06212	RXN-6681	7264.89901635	0.342105
06212	RXN-6682	109528.826139	0.342105
06212	RXN-6721	374306.338857	0.333333
06212	RXN-6722	386226.035223	0.326087
06212	RXN-6724	255672.681462	0.326531
06212	RXN-6762	246059.920786	0.333333
06212	RXN-7567	8662.53031978	0.333333
06212	RXN-8090	246059.920786	0.333333
06212	RXN-8708	491689.530862	0.333333
06212	RXN-8712	226628.19789	0.347826
06212	RXN0-2381	246059.920786	0.333333
06212	RXN0-2382	246059.920786	0.333333
06212	RXN0-2943	110567.397112	0.340909
06212	RXN1F-13	15255.8980295	0.422222
06212	RXNN-404	4570.81700819	0.333333
06212	TRYPTOPHAN-2-MONOOXYGENASE-RXN	8662.53031978	0.333333
06212	TRYPTOPHAN-AMINOTRANSFERASE-RXN	2030.24423607	0.365385
06212	TRYPTOPHAN-DEHYDROGENASE-RXN	402.845279118	0.365385
06212	TRYPTOPHAN-RXN	374306.338857	0.333333
06214	1.1.1.145-RXN	4704.80855369	0.538462
06214	1.1.1.147-RXN	279.47385307	0.613636
06214	1.1.1.150-RXN	3154.1160226	0.403846
06214	1.1.1.151-RXN	3154.1160226	0.403846
06214	1.1.1.152-RXN	4079.28919702	0.5625
06214	1.1.1.176-RXN	322289.114434	0.359375
06214	1.1.1.209-RXN	4079.28919702	0.5625
06214	1.1.1.210-RXN	441.340266554	0.658537
06214	1.1.1.213-RXN	4079.28919702	0.5625
06214	1.1.1.239-RXN	330114.558489	0.360656
06214	1.1.1.268-RXN	282206.734039	0.375
06214	1.1.1.269-RXN	282206.734039	0.375
06214	1.1.1.272-RXN	297802.029821	0.380952
06214	1.1.1.277-RXN	0.0255234271959	1.0
06214	1.1.1.278-RXN	0.0255234271959	1.0
06214	1.1.1.50-RXN	4079.28919702	0.5625
06214	1.1.1.51-RXN	330114.558489	0.360656
06214	1.1.1.52-RXN	1484.66601034	0.566038
06214	1.1.1.53-RXN	441.340266554	0.658537
06214	1.1.1.64-RXN	330114.558489	0.360656
06214	1.14.13.92-RXN	800355.732654	0.320755
06214	1.14.13.94-RXN	12592.8059682	0.566038
06214	1.14.13.96-RXN	748343.382511	0.355932
06214	1.14.15.6-RXN	28396.3052131	0.538462
06214	1.2.1.40-RXN	759337.083446	0.348485
06214	1.3.99.18-RXN	790711.990111	0.327273
06214	1.3.99.5-RXN	20577.2757288	0.490566
06214	1.8.1.5-RXN	720305.24641	0.375
06214	1.8.5.2-RXN	802083.04489	0.384615
06214	12-BETA-HYDROXYSTEROID-DEHYDROGENASE-RXN	322289.114434	0.359375
06214	16-HYDROXYSTEROID-EPIMERASE-RXN	279.911441874	0.613636
06214	2.1.1.105-RXN	138699.031481	0.403509
06214	2.1.1.115-RXN	1112003.74435	0.338983
06214	2.3.1.92-RXN	827962.925036	0.362069
06214	2.4.1.193-RXN	686528.524108	0.433333
06214	2.7.7.51-RXN	1032535.54289	0.454545
06214	2.8.1.5-RXN	1158466.13449	0.384615
06214	2.8.2.34-RXN	830040.315144	0.363636
06214	3-OXO-5-BETA-STEROID-4-DEHYDROGENASE-RXN	20577.2757288	0.490566
06214	3.1.2.27-RXN	743267.746042	0.359375
06214	3.12.1.1-RXN	229679.647871	0.454545
06214	4.2.1.98-RXN	339148.374217	0.360656
06214	4.4.1.25-RXN	1096646.92019	0.363636
06214	6.2.1.28-RXN	937123.796631	0.393443
06214	6.2.1.29-RXN	983652.956274	0.348485
06214	7-ALPHA-HYDROXYSTEROID-DEH-RXN	326827.212085	0.359375
06214	ACETYLSEROTONIN-O-METHYLTRANSFERASE-RXN	561203.573913	0.333333
06214	ADENYLYLSULFATASE-RXN	870626.607364	0.454545
06214	ARYLAMINE-N-ACETYLTRANSFERASE-RXN	155487.451047	0.348837
06214	ARYLSULFAT-RXN	1242907.51171	0.454545
06214	BACOAHYDRO-RXN	207069.200351	0.474576
06214	BILE-SALT-SULFOTRANSFERASE-RXN	50678.5998776	0.483871
06214	CHENODEOXYCHOLOYLTAURINE-HYDROLASE-RXN	69819.0474261	0.6
06214	CHOLATE--COA-LIGASE-RXN	972615.943862	0.359375
06214	CHOLESTENONE-5-ALPHA-REDUCTASE-RXN	796251.051711	0.323529
06214	CHOLESTENONE-5-BETA-REDUCTASE-RXN	796251.051711	0.323529
06214	CHOLINE-SULFATASE-RXN	870626.607364	0.454545
06214	CHOLOYLGLYCINE-HYDROLASE-RXN	616153.880605	0.359375
06214	CHONDRO-4-SULFATASE-RXN	870626.607364	0.454545
06214	CHONDRO-6-SULFATASE-RXN	870626.607364	0.454545
06214	CORTICOSTEROID-SIDE-CHAIN-ISOMERASE-RXN	74025.5072824	0.421875
06214	CORTICOSTERONE-18-MONOOXYGENASE-RXN	717652.172314	0.376812
06214	CYCLAMATE-SULFOHYDROLASE-RXN	870626.607364	0.454545
06214	CYSTAUR-RXN	150478.874772	0.6
06214	CYSTEINE-LYASE-RXN	1096646.92019	0.363636
06214	D-LACTATE-2-SULFATASE-RXN	870626.607364	0.454545
06214	DISULFOGLUCOSAMINE-6-SULFATASE-RXN	870626.607364	0.454545
06214	FESO3OXI-RXN	606761.888989	0.454545
06214	FUCOSTEROL-EPOXIDE-LYASE-RXN	438471.651259	0.457627
06214	GLYCINE-N-CHOLOYLTRANSFERASE-RXN	1007900.01363	0.323944
06214	GLYCOSULFATASE-RXN	870626.607364	0.454545
06214	GSCYSSYN-RXN	1032535.54289	0.454545
06214	HYDROGENSULFITE-REDUCTASE-RXN	998729.717257	0.333333
06214	HYPOTAURINE-DEHYDROGENASE-RXN	424937.068951	0.6
06214	HYPOTAUROCYAMINE-KINASE-RXN	298164.823127	0.409091
06214	ISOFLAVONE-4'-O-METHYLTRANSFERASE-RXN	1243628.9346	0.333333
06214	ISOFLAVONE-7-O-GLUCOSYLTRANSFERASE-RXN	1243775.83412	0.333333
06214	KYNURENINE-7,8-HYDROXYLASE-RXN	790711.990111	0.327273
06214	MONOMETHYL-SULFATASE-RXN	870626.607364	0.454545
06214	N-SULFOGLUCOSAMINE-SULFOHYDROLASE-RXN	870626.607364	0.454545
06214	PHENYLALANINE-2-MONOOXYGENASE-RXN	13782.2793305	0.348837
06214	PHOSPHOADENYLYLSULFATASE-RXN	870626.607364	0.454545
06214	PROGESTERONE-11-ALPHA-MONOOXYGENASE-RXN	590.213705972	0.490566
06214	PROGESTERONE-5-ALPHA-REDUCTASE-RXN	5.22549242046	0.617021
06214	PROGESTERONE-MONOOXYGENASE-RXN	7165.1595108	0.490566
06214	R186-RXN	579933.844996	0.384615
06214	R229-RXN	711595.775208	0.380952
06214	R230-RXN	297802.029821	0.380952
06214	R231-RXN	272923.729138	0.411765
06214	R232-RXN	917512.056084	0.411765
06214	R233-RXN	781743.411932	0.333333
06214	R234-RXN	998729.717257	0.333333
06214	R261-RXN	402902.361742	0.454545
06214	R312-RXN	634283.001197	0.434783
06214	RXN-2301	539088.51048	0.6
06214	RXN-2364	917512.056084	0.411765
06214	RXN-4228	21795.1529581	0.490909
06214	RXN-4229	370550.910424	0.328571
06214	RXN-4230	145301.770089	0.328571
06214	RXN-4241	18389.4667811	0.509434
06214	RXN-4261	113942.64496	0.642857
06214	RXN-5443	791810.492945	0.326531
06214	RXN-5444	791810.492945	0.326531
06214	RXN-665	725541.947231	0.371429
06214	RXN-666	725541.947231	0.371429
06214	RXN-6724	1010332.89115	0.321429
06214	RXN-6762	1010982.68298	0.320755
06214	RXN-711	796251.051711	0.323529
06214	RXN-712	55811.4477097	0.509434
06214	RXN-713	54108.1785407	0.509434
06214	RXN-714	132721.640018	0.338235
06214	RXN-715	49134.8939186	0.338235
06214	RXN-716	49134.8939186	0.338235
06214	RXN-717	351064.674392	0.338235
06214	RXN-718	351064.674392	0.338235
06214	RXN-719	351064.674392	0.338235
06214	RXN-773	8099.56867407	0.509434
06214	RXN-774	8099.56867407	0.509434
06214	RXN-775	18389.4667811	0.509434
06214	RXN-776	18389.4667811	0.509434
06214	RXN-777	17055.2492439	0.509434
06214	RXN-778	329171.561746	0.366667
06214	RXN-7817	7165.1595108	0.490566
06214	RXN-7878	7113.20986151	0.509434
06214	RXN-7976	752756.226378	0.352941
06214	RXN-7977	12592.8059682	0.566038
06214	RXN-8202	1243551.45738	0.384615
06214	RXN-8226	1082870.13163	0.384615
06214	RXN-8339	946449.790008	0.384615
06214	RXN-8358	308857.686174	0.384615
06214	RXN-8362	633933.442355	0.333333
06214	RXN-8415	798463.373134	0.322034
06214	RXN-8658	388218.268791	0.474576
06214	RXN-8659	74873.4268143	0.566038
06214	RXN0-299	1044987.16613	0.6
06214	RXN66-185	1004664.1758	0.327273
06214	SERINE-SULFATE-AMMONIA-LYASE-RXN	1032535.54289	0.454545
06214	SOXA-FDENIT-RXN	218175.883588	0.454545
06214	STEROID-11-BETA-MONOOXYGENASE-RXN	397920.144014	0.617021
06214	STEROID-17-ALPHA-MONOOXYGENASE-RXN	397920.144014	0.617021
06214	STEROID-21-MONOOXYGENASE-RXN	397920.144014	0.617021
06214	STEROID-9-ALPHA-MONOOXYGENASE-RXN	375696.904729	0.323944
06214	STEROID-DELTA-ISOMERASE-RXN	20577.2757288	0.490566
06214	STERYL-SULFATASE-RXN	94150.2896504	0.454545
06214	SULFATE-ADENYLYLTRANS-RXN	606761.888989	0.454545
06214	SULFATE-ADENYLYLTRANSFERASE-(ADP)-RXN	606761.888989	0.454545
06214	SULFITE-DEHYDROGENASE-RXN	606761.888989	0.454545
06214	SULFITE-OXIDASE-RXN	870626.607364	0.454545
06214	SULFOACETALDEHYDE-LYASE-RXN	917512.056084	0.411765
06214	SULFOCYS-RXN	1082870.13163	0.384615
06214	TAURINE-AMINOTRANSFERASE-RXN	539088.51048	0.6
06214	TAURINE-DEHYDROGENASE-RXN	325792.065924	0.6
06214	TAUROCYAMINE-KINASE-RXN	298164.823127	0.409091
06214	TAUROPINE-DEHYDROGENASE-RXN	363068.586112	0.6
06214	TESTOSTERONE-17-BETA-DEHYDROGENASE-RXN	330114.558489	0.360656
06214	TETRATHIOOX-RXN	253247.889483	0.454545
06214	THIOSULFATE--THIOL-SULFURTRANSFERASE-RXN	1158466.13449	0.384615
06214	THIOSULFATE-DEHYDROGENASE-RXN	308857.686174	0.384615
06214	THIOSULFATE-SULFURTRANSFERASE-RXN	1082870.13163	0.384615
06215	1.1.1.34-RXN	653809.973097	0.333333
06215	1.1.1.87-RXN	599970.739662	0.366667
06215	1.14.11.1-RXN	603983.997332	0.387097
06215	1.14.11.10-RXN	1101061.94263	0.36
06215	1.14.11.18-RXN	610574.487804	0.36
06215	1.14.11.2-RXN	610574.487804	0.36
06215	1.14.11.20-RXN	1006526.81612	0.36
06215	1.14.11.21-RXN	1006526.81612	0.36
06215	1.14.11.24-RXN	1006526.81612	0.36
06215	1.14.11.26-RXN	1006526.81612	0.36
06215	1.14.11.28-RXN	1006526.81612	0.36
06215	1.14.11.3-RXN	1006526.81612	0.36
06215	1.14.11.9-RXN	1006526.81612	0.36
06215	1.14.20.1-RXN	1006526.81612	0.36
06215	1.2.1.31-RXN	669999.186963	0.323529
06215	1.2.1.47-RXN	568050.049343	0.387097
06215	1.2.1.54-RXN	370189.368287	0.533333
06215	1.2.7.5-RXN	1243775.68881	0.4
06215	1.2.99.3-RXN	1243771.97174	0.333333
06215	1.2.99.7-RXN	1243771.97174	0.333333
06215	1.21.4.1-RXN	1000313.48296	0.366667
06215	1.5.1.19-RXN	887876.320167	0.333333
06215	1.5.1.35-RXN	580110.266677	0.37931
06215	11-CIS-RETINYL-PALMITATE-HYDROLASE-RXN	801684.228304	0.4
06215	2-AMINOADIPATE-AMINOTRANSFERASE-RXN	662258.129744	0.366667
06215	2-AMINOMUCONATE-REDUCTASE-RXN	845064.102667	0.366667
06215	2-ENOATE-REDUCTASE-RXN	615145.619942	0.357143
06215	2-KETO-ADIPATE-DEHYDROG-RXN	599970.739662	0.366667
06215	2-METHYLCITRATE-DEHYDRATASE-RXN	636773.489308	0.34375
06215	2-OXOADIPATE-REDUCTASE-RXN	214761.234458	0.366667
06215	2.3.1.164-RXN	1039340.8998	0.323529
06215	2.5.1.66-RXN	887876.320167	0.333333
06215	2.6.1.65-RXN	534831.8215	0.484848
06215	2.7.1.61-RXN	1242724.79993	0.4
06215	2.8.3.13-RXN	219668.63163	0.36
06215	2.8.3.7-RXN	610574.487804	0.36
06215	2.8.3.9-RXN	615145.619942	0.357143
06215	3-HYDROXYPROPIONATE-DEHYDROGENASE-RXN	673486.612444	0.321429
06215	3-OXOADIPATE-COA-TRANSFERASE-RXN	219668.63163	0.36
06215	3-OXOADIPATE-ENOL-LACTONASE-RXN	653809.973097	0.333333
06215	3.1.1.--RXN	60452.864128	0.4
06215	3.1.1.23-RXN	91393.8020964	0.4
06215	3.1.1.64-RXN	801684.228304	0.4
06215	3.1.1.77-RXN	91393.8020964	0.4
06215	3.1.2.18-RXN	1030724.70507	0.333333
06215	3.1.2.19-RXN	1030724.70507	0.333333
06215	3.3.2.2-RXN	1243767.21933	0.333333
06215	3.3.2.5-RXN	1243767.21933	0.333333
06215	3.5.1.81-RXN	1243775.29872	0.4
06215	3.5.1.82-RXN	1030724.70507	0.333333
06215	3.5.1.83-RXN	1030724.70507	0.333333
06215	3.5.1.92-RXN	808554.250065	0.394737
06215	3.5.1.94-RXN	330163.356263	0.444444
06215	3.5.2.12-RXN	506203.270288	0.428571
06215	3.5.5.1-RXN	1030724.70507	0.333333
06215	3.5.5.7-RXN	1030724.70507	0.333333
06215	4-ACETAMIDOBUTYRATE-DEACETYLASE-RXN	219201.461369	0.607143
06215	4-HYDROXYBUTYRATE-DEHYDROGENASE-RXN	559215.174003	0.392857
06215	4.1.1.75-RXN	592451.63769	0.371429
06215	4.2.1.99-RXN	636773.489308	0.34375
06215	5'-ACYLPHOSPHOADENOSINE-HYDROLASE-RXN	1030724.70507	0.333333
06215	5-AMINOPENTANAMIDASE-RXN	845064.102667	0.366667
06215	5-AMINOVALERATE-AMINOTRANSFERASE-RXN	629912.405812	0.366667
06215	5-HYDROXYPENTANOATE-COA-TRANSFERASE-RXN	580110.266677	0.37931
06215	5.3.3.13-RXN	668681.610793	0.324324
06215	6-BETA-HYDROXYHYOSCYAMINE-EPOXIDASE-RXN	1006526.81612	0.36
06215	6-CARBOXYHEXANOATE--COA-LIGASE-RXN	771542.984139	0.423077
06215	6-HEXANOLIDE-HYDROLYSIS-RXN	599970.739662	0.366667
06215	6-HYDROXYHEXANOATE-OXIDATION-RXN	207289.400531	0.366667
06215	6-OXOHEXANOATE-OXIDATION-RXN	161000.199468	0.44
06215	6.2.1.19-RXN	1237161.40637	0.4
06215	6.3.2.26-RXN	1122980.92377	0.323529
06215	6.3.3.4-RXN	887876.320167	0.333333
06215	7KAPSYN-RXN	875727.81209	0.342857
06215	ACECOATRANS-RXN	91393.8020964	0.4
06215	ACETCAPR-RXN	995837.121631	0.371429
06215	ACID--COA-LIGASE-(GDP-FORMING)-RXN	1241801.70424	0.4
06215	ACYL-COA-HYDROLASE-RXN	1030724.70507	0.333333
06215	ACYL-LYSINE-DEACYLASE-RXN	1030724.70507	0.333333
06215	ACYLACPSYNTH-RXN	91393.8020964	0.4
06215	ACYLCARNITINE-HYDROLASE-RXN	91393.8020964	0.4
06215	ACYLCOASYN-RXN	129995.432188	0.4
06215	ACYLPHOSPHATASE-RXN	887876.320167	0.333333
06215	ACYLPYRUVATE-HYDROLASE-RXN	1030724.70507	0.333333
06215	ALCOHOL-DEHYDROGENASE-(ACCEPTOR)-RXN	1243775.99997	0.333333
06215	ALCOHOL-DEHYDROGENASE-(NAD(P)+)-RXN	1243775.99993	0.333333
06215	ALCOHOL-DEHYDROGENASE-(NADP+)-RXN	1243775.99993	0.333333
06215	ALCOHOL-OXIDASE-RXN	1243775.99999	0.333333
06215	ALDEHYDE-DEHYDROGENASE-(NAD(P)+)-RXN	1243775.68881	0.4
06215	ALDEHYDE-DEHYDROGENASE-(NADP+)-RXN	1243775.68881	0.4
06215	ALDEHYDE-OXIDASE-RXN	1243775.86514	0.4
06215	ALDHDEHYDROG-RXN	1243775.68881	0.4
06215	ALKAN-1-OL-DEHYDROGENASE-(ACCEPTOR)-RXN	1243775.99997	0.333333
06215	ALKANAL-MONOOXYGENASE-(FMN-LINKED)-RXN	1243775.94275	0.4
06215	ALKYLAMIDASE-RXN	783668.785929	0.413793
06215	ALLYSINE-DEHYDROG-RXN	669999.186963	0.323529
06215	AMINE-DEHYDROGENASE-RXN	1243774.18724	0.333333
06215	AMINE-OXIDASE-(FLAVIN-CONTAINING)-RXN	1243775.20014	0.333333
06215	AMINEOXID-RXN	1243775.20014	0.333333
06215	AMINOACYLASE-RXN	1243775.20014	0.333333
06215	AMINOBUTDEHYDROG-RXN	580110.266677	0.37931
06215	AMINOCYL-TRNA-HYDROLASE-RXN	263024.257181	0.413793
06215	AMVAL-RXN	273329.931669	0.533333
06215	ARACHIDONATE--COA-LIGASE-RXN	899291.6137	0.324324
06215	ARACHIDONATE-12-LIPOXYGENASE-RXN	668681.610793	0.324324
06215	ARACHIDONATE-15-LIPOXYGENASE-RXN	668681.610793	0.324324
06215	ARACHIDONATE-5-LIPOXYGENASE-RXN	668681.610793	0.324324
06215	ARACHIDONATE-8-LIPOXYGENASE-RXN	668681.610793	0.324324
06215	ARALKYLAMINE-DEHYDROGENASE-RXN	1243774.18724	0.333333
06215	ARG-OXIDATION-RXN	995837.121631	0.371429
06215	ARGININE-2-MONOOXYGENASE-RXN	653809.973097	0.333333
06215	ARYL-ACYLAMIDASE-RXN	1030724.70507	0.333333
06215	ASPARTOACYLASE-RXN	1030724.70507	0.333333
06215	BETA-DIKETONE-HYDROLASE-RXN	857373.350544	0.357143
06215	BETA-UREIDOPROPIONASE-RXN	801684.228304	0.4
06215	BUTYRATE--COA-LIGASE-RXN	1240131.19104	0.4
06215	BUTYRATE-KINASE-RXN	615145.619942	0.357143
06215	CARBOXYLATE-REDUCTASE-RXN	1243771.97174	0.333333
06215	CARBOXYLESTERASE-RXN	1243767.21933	0.333333
06215	CERAMIDASE-RXN	1030724.70507	0.333333
06215	CERAMIDASE-YEAST-RXN	1030724.70507	0.333333
06215	CHOLINESTERASE-RXN	1030724.70507	0.333333
06215	CROBETRED-RXN	568050.049343	0.387097
06215	CYCLOHEXANE-1,3-DIONE-HYDROLASE-RXN	527759.652984	0.413793
06215	CYSTEINE-S-CONJUGATE-BETA-LYASE-RXN	1241646.46803	0.322581
06215	D-NOPALINE-DEHYDROGENASE-RXN	887876.320167	0.333333
06215	DAPASYN-RXN	686409.744585	0.342857
06215	DETHIOBIOTIN-SYN-RXN	668681.610793	0.324324
06215	DIHYDROPYRIMIDINASE-RXN	548366.035744	0.4
06215	DIMETHYLPROPIOTHETIN-DETHIOMETHYLASE-RXN	901492.04237	0.322581
06215	FATTY-ACID-O-METHYLTRANSFERASE-RXN	129995.432188	0.4
06215	FATTY-ACID-PEROXIDASE-RXN	801684.228304	0.4
06215	FATTY-ACID-SYNTHASE-RXN	1084478.20736	0.4
06215	FATTY-ACYL-ETHYL-ESTER-SYNTHASE-RXN	1084478.20736	0.4
06215	FESGSHTHIO-RXN	1241646.46803	0.322581
06215	FUMARATE-REDUCTASE-(NADH)-RXN	610574.487804	0.36
06215	GABATRANSAM-RXN	988360.190979	0.37931
06215	GALACTOLIPASE-RXN	1030724.70507	0.333333
06215	GLUTARATE--COA-LIGASE-RXN	489916.441731	0.44
06215	GLUTARATE-SEMIALDEHYDE-DEHYDROGENASE-RXN	154892.027902	0.44
06215	GLUTATHIONE-THIOESTERASE-RXN	1030724.70507	0.333333
06215	GLUTDECARBOX-RXN	580110.266677	0.37931
06215	GUANIDINOBUTANAMIDE-NH3-RXN	297078.875134	0.533333
06215	GUANIDINOBUTYRASE-RXN	264754.109667	0.533333
06215	GUANIDINOPROPIONASE-RXN	834255.204436	0.375
06215	HYDROXYDOCOSANOATE-TRANS-RXN	1030724.70507	0.333333
06215	HYDROXYMETHYLGLUTARYL-COA-HYDROLASE-RXN	653809.973097	0.333333
06215	HYDROXYMETHYLGLUTARYL-COA-REDUCTASE-RXN	653809.973097	0.333333
06215	HYOSCYAMINE-6-DIOXYGENASE-RXN	1006526.81612	0.36
06215	ISOCIT-CLEAV-RXN	610574.487804	0.36
06215	KETAMID-RXN	105008.337585	0.533333
06215	LEUCPEL-RXN	1006526.81612	0.36
06215	LINOLEATE-ISOMERASE-RXN	668681.610793	0.324324
06215	LIPOPROTEIN-LIPASE-RXN	887876.320167	0.333333
06215	LYSOPHOSPHOLIPASE-RXN	1030724.70507	0.333333
06215	MALEYLACETATE-REDUCTASE-RXN	653809.973097	0.333333
06215	METBALT-RXN	1006526.81612	0.36
06215	METHYLISOCITRATE-LYASE-RXN	853686.208281	0.36
06215	MEVALDATE-REDUCTASE-(NADPH)-RXN	653809.973097	0.333333
06215	MEVALDATE-REDUCTASE-RXN	653809.973097	0.333333
06215	MEVALONATE-KINASE-RXN	653809.973097	0.333333
06215	MHPCHYDROL-RXN	853686.208281	0.36
06215	N-ACETYL-BETA-ALANINE-DEACETYLASE-RXN	758159.613435	0.433333
06215	NARINGENIN-3-DIOXYGENASE-RXN	1006526.81612	0.36
06215	O-SUCCHOMOSERLYASE-RXN	1006526.81612	0.36
06215	OLEATE-HYDRATASE-RXN	232747.435039	0.342857
06215	OMEGA-HYDROXYDECANOATE-DEHYDROGENASE-RXN	214761.234458	0.366667
06215	OXALATE-COA-TRANSFERASE-RXN	610574.487804	0.36
06215	P-PANTOCYSLIG-RXN	1117288.98054	0.333333
06215	PALMITOYL-COA-HYDROLASE-RXN	548366.035744	0.4
06215	PANTOATE-BETA-ALANINE-LIG-RXN	973493.221163	0.394737
06215	PANTOTHENASE-RXN	808554.250065	0.394737
06215	PANTOTHENATE-KIN-RXN	195158.173888	0.394737
06215	PENICILLIN-AMIDASE-RXN	1030724.70507	0.333333
06215	PENTANAMIDASE-RXN	764371.018781	0.428571
06215	PEPTIDE-ASPARTATE-BETA-DIOXYGENASE-RXN	610574.487804	0.36
06215	PHORBOL-DIESTER-HYDROLASE-RXN	857373.350544	0.357143
06215	PHOSPHATIDYLINOSITOL-DEACYLASE-RXN	887876.320167	0.333333
06215	PHOSPHOLIPASE-A1-RXN	887876.320167	0.333333
06215	PHOSPHOLIPASE-A2-RXN	1229792.4489	0.333333
06215	PRDABST-RXN	599970.739662	0.366667
06215	PROCOLLAGEN-LYSINE-5-DIOXYGENASE-RXN	610574.487804	0.36
06215	PROCOLLAGEN-PROLINE-3-DIOXYGENASE-RXN	610574.487804	0.36
06215	PROSTAGLANDIN-ENDOPEROXIDE-SYNTHASE-RXN	668681.610793	0.324324
06215	PYRUVATE-DECARBOXYLASE-RXN	1243774.18724	0.333333
06215	R11-RXN	615145.619942	0.357143
06215	R146-RXN	1040166.30685	0.322581
06215	R181-RXN	627439.413843	0.535714
06215	R210-RXN	599970.739662	0.366667
06215	R211-RXN	422729.958267	0.366667
06215	R212-RXN	621895.598551	0.352941
06215	R214-RXN	599970.739662	0.366667
06215	R215-RXN	432630.200336	0.366667
06215	R216-RXN	638226.788551	0.342857
06215	R218-RXN	618842.734685	0.354839
06215	R222-RXN	548366.035744	0.4
06215	R223-RXN	801684.228304	0.4
06215	R224-RXN	223535.930838	0.354839
06215	R225-RXN	454134.645753	0.354839
06215	R226-RXN	860343.146296	0.354839
06215	R561-RXN	618842.734685	0.354839
06215	R562-RXN	653526.12853	0.354839
06215	R601-RXN	1006526.81612	0.36
06215	RETINYL-PALMITATE-ESTERASE-RXN	801684.228304	0.4
06215	RXN-1061	170846.686188	0.4
06215	RXN-1062	599970.739662	0.366667
06215	RXN-1063	638226.788551	0.342857
06215	RXN-113	1006526.81612	0.36
06215	RXN-114	1006526.81612	0.36
06215	RXN-115	1006526.81612	0.36
06215	RXN-118	1006526.81612	0.36
06215	RXN-1602	60452.864128	0.4
06215	RXN-171	1006526.81612	0.36
06215	RXN-172	1006526.81612	0.36
06215	RXN-1744	853686.208281	0.36
06215	RXN-2122	636773.489308	0.34375
06215	RXN-292	1006526.81612	0.36
06215	RXN-36	219201.461369	0.607143
06215	RXN-37	292549.84129	0.607143
06215	RXN-3961	506203.270288	0.428571
06215	RXN-3962	161190.887686	0.428571
06215	RXN-4121	60452.864128	0.4
06215	RXN-4142	1161171.22694	0.4
06215	RXN-4464	60452.864128	0.4
06215	RXN-5181	467888.706845	0.351351
06215	RXN-5182	624458.211685	0.351351
06215	RXN-527	1006526.81612	0.36
06215	RXN-5741	548366.035744	0.4
06215	RXN-602	1006526.81612	0.36
06215	RXN-6384	673486.612444	0.321429
06215	RXN-6401	808554.250065	0.394737
06215	RXN-6461	954734.124975	0.413793
06215	RXN-6462	614788.06616	0.413793
06215	RXN-6464	709761.86108	0.322581
06215	RXN-6522	1006526.81612	0.36
06215	RXN-6523	1006526.81612	0.36
06215	RXN-6524	1006526.81612	0.36
06215	RXN-6541	1006526.81612	0.36
06215	RXN-6542	1006526.81612	0.36
06215	RXN-6543	1006526.81612	0.36
06215	RXN-6544	1006526.81612	0.36
06215	RXN-6546	1006526.81612	0.36
06215	RXN-6547	1006526.81612	0.36
06215	RXN-6550	1006526.81612	0.36
06215	RXN-6685	1006526.81612	0.36
06215	RXN-6763	1241646.46803	0.322581
06215	RXN-6902	988360.190979	0.37931
06215	RXN-6903	559215.174003	0.392857
06215	RXN-7421	667724.865234	0.342857
06215	RXN-7422	639451.497478	0.342105
06215	RXN-7563	838891.814566	0.371429
06215	RXN-7564	995837.121631	0.371429
06215	RXN-7565	838891.814566	0.371429
06215	RXN-7589	1006526.81612	0.36
06215	RXN-7590	1006526.81612	0.36
06215	RXN-7591	1006526.81612	0.36
06215	RXN-7648	1006526.81612	0.36
06215	RXN-7680	1006526.81612	0.36
06215	RXN-7686	1006526.81612	0.36
06215	RXN-7687	1006526.81612	0.36
06215	RXN-7775	1006526.81612	0.36
06215	RXN-7785	1006526.81612	0.36
06215	RXN-7902	60452.864128	0.4
06215	RXN-7904	129995.432188	0.4
06215	RXN-7922	1006526.81612	0.36
06215	RXN-7950	1030724.70507	0.333333
06215	RXN-7951	887876.320167	0.333333
06215	RXN-7952	1117288.98054	0.333333
06215	RXN-7970	599970.739662	0.366667
06215	RXN-7982	1006526.81612	0.36
06215	RXN-7983	1006526.81612	0.36
06215	RXN-7999	1234540.58323	0.36
06215	RXN-8000	1240998.57059	0.36
06215	RXN-8094	801684.228304	0.4
06215	RXN-8130	671573.469646	0.322581
06215	RXN-8162	669999.186963	0.323529
06215	RXN-8164	489916.441731	0.44
06215	RXN-8167	148614.596098	0.44
06215	RXN-8174	1241646.46803	0.322581
06215	RXN-8175	1241646.46803	0.322581
06215	RXN-8182	154892.027902	0.44
06215	RXN-8202	1242650.31714	0.322581
06215	RXN-8243	845064.102667	0.366667
06215	RXN-8343	668681.610793	0.324324
06215	RXN-8345	668681.610793	0.324324
06215	RXN-8346	668681.610793	0.324324
06215	RXN-8350	668681.610793	0.324324
06215	RXN-8379	1006526.81612	0.36
06215	RXN-8392	638226.788551	0.342857
06215	RXN-8450	1006526.81612	0.36
06215	RXN-8502	887876.320167	0.333333
06215	RXN-8503	887876.320167	0.333333
06215	RXN-864	610574.487804	0.36
06215	RXN-8660	853686.208281	0.36
06215	RXN-8661	853686.208281	0.36
06215	RXN-886	1006526.81612	0.36
06215	RXN-943	610574.487804	0.36
06215	RXN-947	1006526.81612	0.36
06215	RXN-991	1006526.81612	0.36
06215	RXN0-268	610574.487804	0.36
06215	RXN0-280	1243774.18724	0.333333
06215	RXN0-299	1101061.94263	0.36
06215	RXN0-3601	568050.049343	0.387097
06215	RXN0-3942	580110.266677	0.37931
06215	RXN0-5098	548366.035744	0.4
06215	RXN0-5245	610574.487804	0.36
06215	RXN0-984	1006526.81612	0.36
06215	RXN0-985	1006526.81612	0.36
06215	RXN0-986	1101061.94263	0.36
06215	RXN1F-101	1006526.81612	0.36
06215	RXN1F-162	1006526.81612	0.36
06215	RXN1F-163	1006526.81612	0.36
06215	RXN1F-164	1006526.81612	0.36
06215	RXN1F-165	1006526.81612	0.36
06215	RXN1F-167	1006526.81612	0.36
06215	RXN1F-168	1006526.81612	0.36
06215	RXN1F-169	1006526.81612	0.36
06215	RXN1F-170	1006526.81612	0.36
06215	RXN1F-93	1006526.81612	0.36
06215	RXN1F-99	1006526.81612	0.36
06215	RXN3O-328	1243767.21933	0.333333
06215	RXN6666-2	899291.6137	0.324324
06215	RXNI-2	610574.487804	0.36
06215	S-SUCCINYLGLUTATHIONE-HYDROLASE-RXN	853686.208281	0.36
06215	STEROL-ESTERASE-RXN	60452.864128	0.4
06215	SUCC-FUM-OXRED-RXN	610574.487804	0.36
06215	SUCCCOASYN-RXN	610574.487804	0.36
06215	SUCCDIAMINOPIMDESUCC-RXN	610574.487804	0.36
06215	SUCCGLUDESUCC-RXN	853686.208281	0.36
06215	SUCCINATE--COA-LIGASE-(GDP-FORMING)-RXN	1006526.81612	0.36
06215	SUCCINATE-DEHYDROGENASE-(UBIQUINONE)-RXN	1193981.02264	0.36
06215	SUCCINATE-SEMIALDEHYDE-DEHYDROGENASE-RXN	610574.487804	0.36
06215	SUCCINYL-COA-HYDROLASE-RXN	610574.487804	0.36
06215	SUCCSEMIALDDEHYDROG-RXN	610574.487804	0.36
06215	SULFFEOXIDO-RXN	1241646.46803	0.322581
06215	THIOESTER-RXN	91393.8020964	0.4
06215	THIOL-S-METHYLTRANSFERASE-RXN	1241646.46803	0.322581
06215	THIOL-SULFOTRANSFERASE-RXN	1241646.46803	0.322581
06215	THYMINE-DIOXYGENASE-RXN	853686.208281	0.36
06215	TRIACYLGLYCEROL-LIPASE-RXN	60452.864128	0.4
06215	TRIMETHYLLYSINE-DIOXYGENASE-RXN	1006526.81612	0.36
06215	UBIQUITIN-THIOLESTERASE-RXN	1236521.59472	0.322581
06215	VAGL-RXN	629912.405812	0.366667
06215	VALGLU-RXN	649888.280072	0.533333
06230	1.1.3.34-RXN	48557.1184914	0.352941
06230	1.1.3.35-RXN	21301.7692208	0.323944
06230	1.14.12.1-RXN	67221.8950987	0.32
06230	1.14.13.92-RXN	18832.2093391	0.333333
06230	1.3.1.19-RXN	22432.6102819	0.32
06230	1.3.1.20-RXN	22432.6102819	0.32
06230	1.3.1.25-RXN	22432.6102819	0.32
06230	1.5.1.27-RXN	21301.7692208	0.323944
06230	2-CHLOROBENZOATE-1,2-DIOXYGENASE-RXN	67221.8950987	0.32
06230	2-NITROPHENOL-2-MONOOXYGENASE-RXN	67221.8950987	0.32
06230	2.1.1.116-RXN	122390.153706	0.323944
06230	6-BETA-HYDROXYHYOSCYAMINE-EPOXIDASE-RXN	7322.82097062	0.338462
06230	BENZOATE-CIS-DIOL-DEHYDROGENASE-RXN	22432.6102819	0.32
06230	BSDOSALCAL-RXN	67221.8950987	0.32
06230	CATECHOL-1,2-DIOXYGENASE-RXN	22432.6102819	0.32
06230	CATECHOL-2,3-DIOXYGENASE-RXN	22432.6102819	0.32
06230	CATECHOL-O-METHYLTRANSFERASE-RXN	126274.50262	0.32
06230	CATECHOL-OXIDASE-(DIMERIZING)-RXN	22432.6102819	0.32
06230	CATECHOL-OXIDASE-RXN	22432.6102819	0.32
06230	HYOSCYAMINE-6-DIOXYGENASE-RXN	0.252428599767	0.446429
06230	LACCASE-RXN	22432.6102819	0.32
06230	O-PYROCATECHUATE-DECARBOXYLASE-RXN	22432.6102819	0.32
06230	PHENOL-2-MONOOXYGENASE-RXN	22432.6102819	0.32
06230	R605-RXN	67221.8950987	0.32
06230	RETICULINE-OXIDASE-RXN	64663.7417507	0.323944
06230	RXN-3661	67221.8950987	0.32
06230	RXN-6722	120326.981093	0.326087
06230	RXN-6723	119903.990695	0.326531
06230	RXN-6724	63036.8804305	0.326531
06230	RXN-6762	58947.7197067	0.333333
06230	RXN-8142	21301.7692208	0.323944
06230	RXN-8254	17.3212328994	0.413793
06230	RXN-8255	3.74215431975e-08	0.446429
06230	RXN-8700	8573.42297003	0.323944
06230	RXN-8701	8573.42297003	0.323944
06230	RXN-8702	14554.3003964	0.352941
06230	SALICYLATE-1-MONOOXYGENASE-RXN	22432.6102819	0.32
06230	TROPINESTERASE-RXN	6.95763149007	0.446429
06232	RXN-8687	16414.499955	0.355556
06233	1.1.1.190-RXN	34647.7062431	0.377778
06233	1.1.1.191-RXN	34647.7062431	0.377778
06233	1.10.1.1-RXN	108334.857296	0.411765
06233	1.10.99.2-RXN	1243775.99829	0.411765
06233	1.14.12.16-RXN	597806.915065	0.405405
06233	1.14.13.61-RXN	597806.915065	0.405405
06233	1.14.13.62-RXN	995624.259667	0.367347
06233	1.14.99.15-RXN	988322.852979	0.375
06233	1.17.5.1-RXN	1243775.95815	0.411765
06233	1.2.1.58-RXN	1027057.74755	0.333333
06233	1.2.7.8-RXN	7717.16059644	0.375
06233	1.3.99.16-RXN	997039.63737	0.365854
06233	1.3.99.17-RXN	997039.63737	0.365854
06233	1.3.99.18-RXN	688893.922894	0.333333
06233	1.4.3.17-RXN	29.7096279422	0.365385
06233	2-FUROATE--COA-LIGASE-RXN	1145978.0452	0.384615
06233	2.1.1.105-RXN	1217143.52443	0.339623
06233	2.3.1.72-RXN	24.8686780525	0.403846
06233	2.4.1.121-RXN	178.783037573	0.391304
06233	2.4.1.156-RXN	316.85038416	0.403846
06233	2.4.1.220-RXN	114667.421061	0.424242
06233	2.4.2.34-RXN	14.7930107179	0.403846
06233	2.6.1.14-RXN	1243775.99978	0.352941
06233	2.6.1.28-RXN	11347.9627568	0.375
06233	2.6.1.57-RXN	1058084.34424	0.352941
06233	2.6.1.60-RXN	1058084.34424	0.352941
06233	3.1.2.25-RXN	1027057.74755	0.333333
06233	3.4.11.1-RXN	1243775.79805	0.352941
06233	3.4.11.16-RXN	1243775.79805	0.352941
06233	3.4.13.19-RXN	1243775.79805	0.352941
06233	3.4.13.5-RXN	1243775.79805	0.352941
06233	3.4.21.111-RXN	1239682.0856	0.352941
06233	3.5.1.64-RXN	1162067.40274	0.346939
06233	3.6.3.22-RXN	1239682.0856	0.352941
06233	4.1.1.74-RXN	297.125979301	0.377778
06233	6-BETA-HYDROXYHYOSCYAMINE-EPOXIDASE-RXN	1.13370968519	0.528302
06233	6.3.2.28-RXN	1243775.79805	0.352941
06233	ACETYLINDOXYL-OXIDASE-RXN	75.1341440358	0.367347
06233	ACETYLSEROTONIN-O-METHYLTRANSFERASE-RXN	1218987.45347	0.327273
06233	ACYLAGMATINE-AMIDASE-RXN	1145188.26189	0.386364
06233	ALANINE--OXO-ACID-AMINOTRANSFERASE-RXN	1243775.99863	0.352941
06233	AMINO-ACID-RACEMASE-RXN	1243776.0	0.352941
06233	AMINOACYLASE-RXN	1243775.99863	0.352941
06233	AROMATIC-L-AMINO-ACID-DECARBOXYLASE-RXN	3832.52389794	0.352941
06233	BENZOYLFORMATE-DECARBOXYLASE-RXN	1027057.74755	0.333333
06233	BIS(2-ETHYLHEXYL)PHTHALATE-ESTERASE-RXN	957560.741566	0.36
06233	CARNOSINE-N-METHYLTRANSFERASE-RXN	1208018.35899	0.392857
06233	CARNOSINE-SYNTHASE-RXN	1208018.35899	0.392857
06233	CYPRIDINA-LUCIFERIN-2-MONOOXYGENASE-RXN	54397.3553419	0.455882
06233	CYTOSOL-NON-SPECIFIC-DIPEPTIDASE-RXN	1243775.79805	0.352941
06233	D-TRYPTOPHAN-N-ACETYLTRANSFERASE-RXN	276435.949271	0.352941
06233	D-TRYPTOPHAN-N-MALONYLTRANSFERASE-RXN	159631.094285	0.352941
06233	GAMMA-GLUTAMYLTRANSFERASE-RXN	1243775.79805	0.352941
06233	GST-RXN	1205576.30606	0.405405
06233	HISTAMINE-N-METHYLTRANSFERASE-RXN	1072178.01584	0.422222
06233	HISTAMINOTRANS-RXN	1218094.38109	0.333333
06233	HISTIDINE-N-ACETYLTRANSFERASE-RXN	1140658.81539	0.396226
06233	HISTTRANSAM-RXN	922630.486293	0.375
06233	HYOSCYAMINE-6-DIOXYGENASE-RXN	7.15457208597e-22	0.510204
06233	IMIDPHOSDEHYD-RXN	1027057.74755	0.333333
06233	IMILACTDEHYDROG-RXN	160316.213475	0.375
06233	INDOLE-3-ACETALDEHYDE-OXIDASE-RXN	48.7557300728	0.391304
06233	INDOLEACETATE--LYSINE-LIGASE-RXN	588.717144364	0.391304
06233	INDOLELACTATE-DEHYDROGENASE-RXN	66.0370382942	0.375
06233	INDOLEPYRUVATE-C-METHYLTRANSFERASE-RXN	1557.05249788	0.375
06233	ISOFLAVONE-4'-O-METHYLTRANSFERASE-RXN	1243775.92109	0.339286
06233	ISOFLAVONE-7-O-GLUCOSYLTRANSFERASE-RXN	1243776.0	0.339286
06233	L-AMINO-ACID-DEHYDROGENASE-RXN	1243775.99978	0.352941
06233	L-AMINO-ACID-OXIDASE-RXN	1243775.99997	0.352941
06233	L-LACTDEHYDROGFMN-RXN	1243775.99829	0.411765
06233	MANDELATE-DEHYDROGENASE-RXN	1027057.74755	0.333333
06233	MANDELATE-OXY-RXN	1027057.74755	0.333333
06233	N-METHYL-L-AMINO-ACID-OXIDASE-RXN	1243683.84034	0.352941
06233	NADH-DEHYDROGENASE-(QUINONE)-RXN	1243775.95815	0.411765
06233	NQOR-RXN	1243775.95815	0.411765
06233	ORNITHINE--OXO-ACID-AMINOTRANSFERASE-RXN	1243775.99997	0.352941
06233	PHENACEOX-RXN	1027057.74755	0.333333
06233	PHENGLYOXRED-RXN	1027057.74755	0.333333
06233	QOR-RXN	1239125.95546	0.411765
06233	R15-RXN	1243775.95859	0.352941
06233	R17-RXN	1243775.99829	0.411765
06233	RXN-1401	128355.779516	0.377778
06233	RXN-1402	1895.24920876	0.352941
06233	RXN-1403	19210.3294354	0.346939
06233	RXN-1404	171.056216681	0.391304
06233	RXN-1405	8245.09029243	0.357143
06233	RXN-1406	4081.0132505	0.357143
06233	RXN-1408	588.717144364	0.391304
06233	RXN-1441	93857.0906974	0.346939
06233	RXN-1442	1218094.38109	0.333333
06233	RXN-1444	1171947.72335	0.321429
06233	RXN-2201	1243775.99863	0.352941
06233	RXN-2205	1243775.99978	0.352941
06233	RXN-2944	2.6523688605	0.391304
06233	RXN-2945	102.085071805	0.391304
06233	RXN-2946	97.9878516862	0.391304
06233	RXN-2947	101.010644141	0.391304
06233	RXN-2948	328.088987083	0.391304
06233	RXN-2981	2.6523688605	0.391304
06233	RXN-2982	102.085071805	0.391304
06233	RXN-3121	163.503878517	0.354839
06233	RXN-3122	11.9912460602	0.362069
06233	RXN-3163	1.20647007242	0.391304
06233	RXN-3164	8.8847010344	0.391304
06233	RXN-3165	15.0558124202	0.391304
06233	RXN-3166	0.0050156048779	0.403846
06233	RXN-3167	30.095433901	0.403846
06233	RXN-3181	25.3095009676	0.391304
06233	RXN-3184	383519.463888	0.333333
06233	RXN-3941	25.3095009676	0.391304
06233	RXN-5402	25618.2424087	0.377778
06233	RXN-5403	2.69343973684e-05	0.446809
06233	RXN-5421	0.004355090061	0.391304
06233	RXN-5422	36165.6774267	0.377778
06233	RXN-5423	174723.298263	0.35
06233	RXN-5424	181895.096799	0.346154
06233	RXN-5441	1.62942512816e-08	0.465116
06233	RXN-5442	164.50293663	0.354167
06233	RXN-5443	4.60873231418e-05	0.454545
06233	RXN-5444	6.31254746724e-15	0.454545
06233	RXN-5445	2.6604239603e-15	0.465116
06233	RXN-5581	0.971615123554	0.391304
06233	RXN-5603	34647.7062431	0.377778
06233	RXN-6601	1243775.99217	0.352941
06233	RXN-7567	0.222585280026	0.4
06233	RXN-7571	922630.486293	0.375
06233	RXN-7572	160316.213475	0.375
06233	RXN-8119	1243775.99997	0.352941
06233	RXN-8134	1243774.14205	0.321429
06233	RXN-8252	163526.717135	0.367347
06233	RXN-8254	1.34092465718e-21	0.470588
06233	RXN-8255	2.42386617347e-64	0.510204
06233	RXN-8275	40.9950269064	0.44
06233	RXN-8665	89733.3638338	0.352941
06233	RXN-8685	157.449776791	0.368421
06233	RXN-8686	3551.24964641	0.375
06233	RXN-8687	25188.732852	0.375
06233	RXN-8707	78548.9377622	0.375
06233	RXN-8708	740060.199536	0.352941
06233	RXN-8709	1150254.53771	0.375
06233	RXN-8710	1150254.53771	0.375
06233	RXN-8711	1150254.53771	0.375
06233	RXN-8712	1150254.53771	0.375
06233	RXN0-2382	276435.949271	0.352941
06233	RXN0-271	1243775.95815	0.411765
06233	RXN0-301	54590.7499447	0.352941
06233	RXN1F-13	662002.985932	0.378378
06233	RXN1F-14	39847.2396051	0.344828
06233	RXN1F-15	30.2906000585	0.362069
06233	RXN1F-16	32.6385373334	0.529412
06233	RXN1F-17	2493.85951213	0.529412
06233	RXNN-404	0.00504593027466	0.4
06233	STRICTOSIDINE-SYNTHASE-RXN	447875.812154	0.35
06233	TROPINE-DEHYDROGENASE-RXN	154.743289065	0.363636
06233	TROPINESTERASE-RXN	3.05599871944e-25	0.510204
06233	TROPINONE-REDUCTASE-RXN	154.743289065	0.363636
06233	TRYPSYN-RXN	512340.587286	0.352941
06233	TRYPTOPHAN--TRNA-LIGASE-RXN	89733.3638338	0.352941
06233	TRYPTOPHAN-2'-DIOXYGENASE-RXN	87953.9478091	0.352941
06233	TRYPTOPHAN-2,3-DIOXYGENASE-RXN	89733.3638338	0.352941
06233	TRYPTOPHAN-2-C-METHYLTRANSFERASE-RXN	54590.7499447	0.352941
[truncated: 63,266 more rows]
